# Supplementary material for: Differential network analysis of bovine muscle reveals changes in gene coexpression patterns in response to changes in maternal nutrition
Source: BMC Genomics. 2020 Oct 2;21:684. doi: 10.1186/s12864-020-07068-x (PMC7531131; doi:10.1186/s12864-020-07068-x)
Supplement: Supplementary file 1 — Additional file 1. Mapping Stats.xlsx: Summary of sequencing read alignments to the reference genome for both RNA-Sequencing and Whole-Genome Bisulfite-Sequencing. [file 12864_2020_7068_MOESM1_ESM.xlsx]

## Sheet: Sheet1
Sample		WGBS				RNA-seq
		Raw Reads	Total mapped reads	Mapping rate		Raw Reads	Total mapped reads	Mapping rate
M6125		369762571	259943087	0.703		59301558	5.16991e+07	0.8718
M6126		354199282	249002095	0.703		52973290	4.23892e+07	0.8002
M6152		401638375	292392737	0.728		54912669	4.94379e+07	0.9003
M6153		315704989	218467852	0.692		51247103	4.39495e+07	0.8576
M6157		382952019	266151653	0.695		41768494	3.54447e+07	0.8486
M6197		299252727	206783634	0.691		63709070	5.52549e+07	0.8673
M6226		358701879	250015210	0.697		55144020	4.94146e+07	0.8961
M6254		354987564	246716357	0.695		42862855	3.68621e+07	0.86
M6412		285141129	185912016	0.652		51657661	4.24936e+07	0.8226
M6415		424223326	307137688	0.724		46456952	4.10308e+07	0.8832
M6419		361989676	263166494	0.727		56068785	4.92396e+07	0.8782
M6438		294958396	180514538	0.612		38404456	3.45947e+07	0.9008
M6453		388217818	249235839	0.642		55060680	4.6719e+07	0.8485
M6472		344605723	246393092	0.715		51966598	4.48108e+07	0.8623
M6485		304767371	203889371	0.669		55857594	4.99199e+07	0.8937
M6520		348827004	247667173	0.71		56071666	4.9416e+07	0.8813
M6133		N/A	N/A	N/A		38406415	3.38553e+07	0.8815
M6228		N/A	N/A	N/A		54903383	4.85511e+07	0.8843
M6482		N/A	N/A	N/A		34371634	3.03433e+07	0.8828
