# Supplementary material for: Differential network analysis of bovine muscle reveals changes in gene coexpression patterns in response to changes in maternal nutrition
Source: BMC Genomics. 2020 Oct 2;21:684. doi: 10.1186/s12864-020-07068-x (PMC7531131; doi:10.1186/s12864-020-07068-x)
Supplement: Supplementary file 2 — Additional file 2. Module Preservation Stats.xlsx: Summary of composite and individual module preservation statistics. [file 12864_2020_7068_MOESM2_ESM.xlsx]

## Sheet: Sheet 1
Module	moduleSize	medianRank.pres	Zsummary.pres	Zdensity.pres	Zconnectivity.pres	Z.propVarExplained.pres	Z.meanSignAwareKME.pres	Z.meanSignAwareCorDat.pres	Z.meanAdj.pres	Z.meanClusterCoeff.pres	Z.meanMAR.pres	Z.cor.kIM	Z.cor.kME	Z.cor.kMEall	Z.cor.cor	Z.cor.clusterCoeff	Z.cor.MAR
antiquewhite2	985	13	-1.68299	-2.59543	-0.770554	-5.32943	-6.04067	7.2665	0.138565	-0.00177551	0.0195447	-1.28581	-0.770554	0.011696	12.3186	0.329077	-0.958348
blue	97	3	8.17785	13.8275	2.52824	13.101	5.98288	14.554	43.9665	10.2551	0.0775594	0.732743	2.52824	21.6281	7.09531	2.66639	1.27064
blue2	41	9	0.42406	0.332832	0.515288	0.80387	0.425037	0.240626	0.178349	0.213751	0.0641358	0.27073	0.515288	0.833355	1.69548	3.37046	0.720437
brown	529	9	2.57322	-0.231463	5.37791	-1.34331	0.0747866	5.97493	-0.537713	0.25633	0.00412702	2.03054	5.37791	23.683	10.7771	1.19687	0.495848
brown1	23	11	-0.116913	-0.554205	0.320379	-0.912562	-0.0711538	-0.685199	-0.423211	-0.45244	0.19309	0.168247	0.320379	9.67162	0.765822	0.036458	-1.07673
coral1	1000	5	12.4625	10.7822	14.1429	10.3585	11.206	19.3212	2.95187	-0.818938	-0.0600079	5.87187	14.1429	50.4425	23.9156	-0.807211	-0.31263
darkturquoise	61	6	0.971197	1.19434	0.748051	0.667587	1.7211	2.7322	0.511229	1.13273	-0.0555745	1.5686	-0.708853	24.7719	0.748051	0.346201	0.36283
darkviolet	997	7	12.8913	3.49964	22.283	1.93802	4.52087	19.6093	2.47841	3.45861	0.0518351	2.91952	22.283	61.1258	28.7291	-1.05784	0.435081
floralwhite	52	10	0.881265	-0.536228	2.29876	-0.955345	-0.579608	-0.435611	-0.492847	-0.56149	0.0280956	1.55888	2.29876	10.9396	2.6564	1.28116	-0.862147
grey	529	14	-0.833328	-4.80126	3.13461	-7.518	-7.0869	7.60444	-2.51563	-1.92229	0.0260575	-0.47501	3.13461	4.79352	10.2409	-0.268156	-0.92161
indianred3	32	1	4.9555	9.21542	0.695569	10.5055	2.8279	7.92533	47.8117	9.75138	0.145722	0.695569	-1.24022	4.18553	0.760079	-0.0907625	-1.03268
sienna3	56	9	2.46704	-0.136256	5.07034	-0.787174	-2.72171	0.514663	3.31023	4.7911	0.0272141	5.07034	-0.448107	-1.0797	11.9597	5.23005	0.71464
turquoise	135	3	9.91662	13.6205	6.21272	15.602	4.67169	11.6391	74.5859	11.1684	-0.139148	3.15391	6.21272	23.2267	11.5153	2.48514	-0.845843
violet	57	8	0.659335	-0.337628	1.6563	-0.169665	-1.46351	-0.505592	6.88672	7.34873	0.102458	-0.289466	2.11529	-0.135955	1.6563	0.412071	-1.00273
