# Supplementary material for: Differential network analysis of bovine muscle reveals changes in gene coexpression patterns in response to changes in maternal nutrition
Source: BMC Genomics. 2020 Oct 2;21:684. doi: 10.1186/s12864-020-07068-x (PMC7531131; doi:10.1186/s12864-020-07068-x)
Supplement: Supplementary file 3 — Additional file 3. Overrepresentation Summary.xlsx: List of significant functional terms. [file 12864_2020_7068_MOESM3_ESM.xlsx]

## Sheet: Over-representation Summary
Module: antiquewhite2
ID	Name	Total_Genes	Significant_Genes	pvalue	OverlapPercentage %	Database
GO:0003735	structural constituent of ribosome	157	79	2.10128e-28	50.3185	GO
GO:0005840	ribosome	160	77	4.48408e-26	48.125	GO
GO:0006412	translation	209	82	1.69448e-20	39.2344	GO
GO:0022627	cytosolic small ribosomal subunit	45	27	6.46229e-13	60	GO
GO:0022625	cytosolic large ribosomal subunit	49	28	1.30491e-12	57.1429	GO
GO:0002181	cytoplasmic translation	36	19	3.35423e-08	52.7778	GO
GO:0015935	small ribosomal subunit	21	14	3.87999e-08	66.6667	GO
GO:0005743	mitochondrial inner membrane	224	61	6.04754e-08	27.2321	GO
GO:0005753	mitochondrial proton-transporting ATP synthase complex	18	12	3.82635e-07	66.6667	GO
GO:0005747	mitochondrial respiratory chain complex I	37	16	1.17675e-05	43.2432	GO
GO:0032981	mitochondrial respiratory chain complex I assembly	34	15	1.64841e-05	44.1176	GO
GO:0070469	respirasome	42	17	1.82105e-05	40.4762	GO
GO:0005739	mitochondrion	722	137	2.87298e-05	18.9751	GO
GO:0042788	polysomal ribosome	21	11	3.13403e-05	52.381	GO
GO:0004298	threonine-type endopeptidase activity	17	9	0.000152944	52.9412	GO
GO:0005839	proteasome core complex	17	9	0.000152944	52.9412	GO
GO:0045263	proton-transporting ATP synthase complex, coupling factor F(o)	11	7	0.000188388	63.6364	GO
GO:0019843	rRNA binding	30	12	0.000358589	40	GO
GO:0000276	mitochondrial proton-transporting ATP synthase complex, coupling factor F(o)	9	6	0.000399114	66.6667	GO
GO:0001056	RNA polymerase III activity	9	6	0.000399114	66.6667	GO
GO:0005666	RNA polymerase III complex	9	6	0.000399114	66.6667	GO
GO:0010499	proteasomal ubiquitin-independent protein catabolic process	19	9	0.000448027	47.3684	GO
GO:0000028	ribosomal small subunit assembly	13	7	0.000760132	53.8462	GO
GO:0033617	mitochondrial respiratory chain complex IV assembly	13	7	0.000760132	53.8462	GO
GO:0016272	prefoldin complex	7	5	0.000826821	71.4286	GO
GO:0000502	proteasome complex	46	15	0.000901294	32.6087	GO
GO:0015934	large ribosomal subunit	17	8	0.000993563	47.0588	GO
GO:0015986	ATP synthesis coupled proton transport	17	8	0.000993563	47.0588	GO
IPR029055	Nucleophile aminohydrolases, N-terminal	23	11	9.85203e-05	47.8261	Interpro
IPR011332	Zinc-binding ribosomal protein	8	6	0.000157034	75	Interpro
IPR001353	Proteasome, subunit alpha/beta	17	9	0.000161863	52.9412	Interpro
IPR012340	Nucleic acid-binding, OB-fold	37	14	0.000253599	37.8378	Interpro
IPR000243	Peptidase T1A, proteasome beta-subunit	6	5	0.000276189	83.3333	Interpro
IPR036282	Glutathione S-transferase, C-terminal domain superfamily	24	10	0.000806543	41.6667	Interpro
IPR023333	Proteasome B-type subunit	10	6	0.000916253	60	Interpro
bta03010	Ribosome	117	71	6.90726e-31	60.6838	KEGG
bta00190	Oxidative phosphorylation	98	41	8.49354e-11	41.8367	KEGG
bta04723	Retrograde endocannabinoid signaling	70	23	0.000145915	32.8571	KEGG
D000465	Algorithms	922	263	1.69033e-36	28.5249	MeSH
D016366	Open Reading Frames	1492	339	3.19591e-26	22.7212	MeSH
D015723	Gene Library	1642	352	2.65284e-22	21.4373	MeSH
D018076	DNA, Complementary	1726	361	6.58022e-21	20.9154	MeSH
D004579	Electron Transport	50	24	7.78662e-09	48	MeSH
D004277	DNA, Single-Stranded	28	15	8.77014e-07	53.5714	MeSH
D012269	Ribosomal Proteins	66	25	1.11718e-06	37.8788	MeSH
D042967	Electron Transport Complex I	37	17	2.6574e-06	45.9459	MeSH
D016660	NAD(P)H Dehydrogenase (Quinone)	39	17	6.46608e-06	43.5897	MeSH
D025261	Mitochondrial Proton-Translocating ATPases	19	11	9.85497e-06	57.8947	MeSH
D012689	Sequence Homology, Nucleic Acid	534	108	2.30926e-05	20.2247	MeSH
D009247	NADH, NADPH Oxidoreductases	38	15	9.18988e-05	39.4737	MeSH
D011487	Protein Conformation	259	58	0.000128277	22.3938	MeSH
D008894	Milk Proteins	347	73	0.000150317	21.0375	MeSH
D006180	Proton-Translocating ATPases	30	12	0.000401297	40	MeSH
D008565	Membrane Proteins	216	48	0.000580145	22.2222	MeSH
D001692	Biological Transport	83	23	0.000753151	27.7108	MeSH
R-BTA-72706	GTP hydrolysis and joining of the 60S ribosomal subunit	66	51	2.25105e-29	77.2727	reactome
R-BTA-1799339	SRP-dependent cotranslational protein targeting to membrane	72	53	1.07802e-28	73.6111	reactome
R-BTA-975956	Nonsense Mediated Decay (NMD) independent of the Exon Junction Complex (EJC)	72	51	2.6593e-26	70.8333	reactome
R-BTA-72689	Formation of a pool of free 40S subunits	76	52	1.17036e-25	68.4211	reactome
R-BTA-156827	L13a-mediated translational silencing of Ceruloplasmin expression	82	53	2.6184e-24	64.6341	reactome
R-BTA-72613	Eukaryotic Translation Initiation	83	53	6.24503e-24	63.8554	reactome
R-BTA-72737	Cap-dependent Translation Initiation	83	53	6.24503e-24	63.8554	reactome
R-BTA-927802	Nonsense-Mediated Decay (NMD)	80	51	5.45786e-23	63.75	reactome
R-BTA-975957	Nonsense Mediated Decay (NMD) enhanced by the Exon Junction Complex (EJC)	80	51	5.45786e-23	63.75	reactome
R-BTA-6791226	Major pathway of rRNA processing in the nucleolus and cytosol	99	55	1.22982e-20	55.5556	reactome
R-BTA-72312	rRNA processing	99	55	1.22982e-20	55.5556	reactome
R-BTA-8868773	rRNA processing in the nucleus and cytosol	99	55	1.22982e-20	55.5556	reactome
R-BTA-72766	Translation	152	70	5.38546e-20	46.0526	reactome
R-BTA-8953854	Metabolism of RNA	292	90	3.72979e-12	30.8219	reactome
R-BTA-72702	Ribosomal scanning and start codon recognition	42	25	9.20749e-11	59.5238	reactome
R-BTA-72649	Translation initiation complex formation	43	25	1.88263e-10	58.1395	reactome
R-BTA-72662	Activation of the mRNA upon binding of the cap-binding complex and eIFs, and subsequent binding to 43S	44	25	3.73151e-10	56.8182	reactome
R-BTA-392499	Metabolism of proteins	578	139	1.47584e-09	24.0484	reactome
R-BTA-163200	Respiratory electron transport, ATP synthesis by chemiosmotic coupling, and heat production by uncoupling proteins.	52	21	1.52839e-05	40.3846	reactome
R-BTA-8939902	Regulation of RUNX2 expression and activity	33	15	5.10847e-05	45.4545	reactome
R-BTA-5610780	Degradation of GLI1 by the proteasome	34	15	7.83762e-05	44.1176	reactome
R-BTA-8854050	FBXL7 down-regulates AURKA during mitotic entry and in early mitosis	34	15	7.83762e-05	44.1176	reactome
R-BTA-1234176	Oxygen-dependent proline hydroxylation of Hypoxia-inducible Factor Alpha	38	16	8.98963e-05	42.1053	reactome
R-BTA-5607761	Dectin-1 mediated noncanonical NF-kB signaling	38	16	8.98963e-05	42.1053	reactome
R-BTA-5676590	NIK-->noncanonical NF-kB signaling	38	16	8.98963e-05	42.1053	reactome
R-BTA-187577	SCF(Skp2)-mediated degradation of p27/p21	35	15	0.000117606	42.8571	reactome
R-BTA-5658442	Regulation of RAS by GAPs	35	15	0.000117606	42.8571	reactome
R-BTA-8878166	Transcriptional regulation by RUNX2	35	15	0.000117606	42.8571	reactome
R-BTA-5610785	GLI3 is processed to GLI3R by the proteasome	36	15	0.000172886	41.6667	reactome
R-BTA-1234174	Cellular response to hypoxia	40	16	0.000186675	40	reactome
R-BTA-69206	G1/S Transition	44	17	0.000194477	38.6364	reactome
R-BTA-4641258	Degradation of DVL	33	14	0.000227365	42.4242	reactome
R-BTA-1169091	Activation of NF-kappaB in B cells	37	15	0.000249361	40.5405	reactome
R-BTA-69002	DNA Replication Pre-Initiation	37	15	0.000249361	40.5405	reactome
R-BTA-69202	Cyclin E associated events during G1/S transition	37	15	0.000249361	40.5405	reactome
R-BTA-3858494	Beta-catenin independent WNT signaling	57	20	0.000251659	35.0877	reactome
R-BTA-4086400	PCP/CE pathway	41	16	0.000262461	39.0244	reactome
R-BTA-69239	Synthesis of DNA	49	18	0.000266978	36.7347	reactome
R-BTA-349425	Autodegradation of the E3 ubiquitin ligase COP1	30	13	0.000296689	43.3333	reactome
R-BTA-69601	Ubiquitin Mediated Degradation of Phosphorylated Cdc25A	30	13	0.000296689	43.3333	reactome
R-BTA-69610	p53-Independent DNA Damage Response	30	13	0.000296689	43.3333	reactome
R-BTA-69613	p53-Independent G1/S DNA damage checkpoint	30	13	0.000296689	43.3333	reactome
R-BTA-69242	S Phase	58	20	0.000328976	34.4828	reactome
R-BTA-69563	p53-Dependent G1 DNA Damage Response	34	14	0.000331656	41.1765	reactome
R-BTA-69580	p53-Dependent G1/S DNA damage checkpoint	34	14	0.000331656	41.1765	reactome
R-BTA-69615	G1/S DNA Damage Checkpoints	34	14	0.000331656	41.1765	reactome
R-BTA-5632684	Hedgehog 'on' state	38	15	0.000353359	39.4737	reactome
R-BTA-69656	Cyclin A:Cdk2-associated events at S phase entry	38	15	0.000353359	39.4737	reactome
R-BTA-75815	Ubiquitin-dependent degradation of Cyclin D	31	13	0.00043871	41.9355	reactome
R-BTA-8939236	RUNX1 regulates transcription of genes involved in differentiation of HSCs	35	14	0.000474357	40	reactome
R-BTA-2871837	FCERI mediated NF-kB activation	47	17	0.000489051	36.1702	reactome
R-BTA-174154	APC/C:Cdc20 mediated degradation of Securin	39	15	0.000492547	38.4615	reactome
R-BTA-5668541	TNFR2 non-canonical NF-kB pathway	43	16	0.000496395	37.2093	reactome
R-BTA-5689603	UCH proteinases	43	16	0.000496395	37.2093	reactome
R-BTA-5621481	C-type lectin receptors (CLRs)	64	21	0.000507841	32.8125	reactome
R-BTA-6807070	PTEN Regulation	60	20	0.000547677	33.3333	reactome
R-BTA-69306	DNA Replication	52	18	0.000620427	34.6154	reactome
R-BTA-4608870	Asymmetric localization of PCP proteins	32	13	0.000634483	40.625	reactome
R-BTA-4641257	Degradation of AXIN	32	13	0.000634483	40.625	reactome
R-BTA-5358346	Hedgehog ligand biogenesis	32	13	0.000634483	40.625	reactome
R-BTA-68827	CDT1 association with the CDC6:ORC:origin complex	32	13	0.000634483	40.625	reactome
R-BTA-68867	Assembly of the pre-replicative complex	32	13	0.000634483	40.625	reactome
R-BTA-69541	Stabilization of p53	32	13	0.000634483	40.625	reactome
R-BTA-8941858	Regulation of RUNX3 expression and activity	32	13	0.000634483	40.625	reactome
R-BTA-6799198	Complex I biogenesis	36	14	0.000666202	38.8889	reactome
R-BTA-195253	Degradation of beta-catenin by the destruction complex	44	16	0.00066892	36.3636	reactome
R-BTA-174084	Autodegradation of Cdh1 by Cdh1:APC/C	40	15	0.00067607	37.5	reactome
R-BTA-174178	APC/C:Cdh1 mediated degradation of Cdc20 and other APC/C:Cdh1 targeted proteins in late mitosis/early G1	40	15	0.00067607	37.5	reactome
R-BTA-174184	Cdc20:Phospho-APC/C mediated degradation of Cyclin A	40	15	0.00067607	37.5	reactome
R-BTA-176409	APC/C:Cdc20 mediated degradation of mitotic proteins	40	15	0.00067607	37.5	reactome
R-BTA-176814	Activation of APC/C and APC/C:Cdc20 mediated degradation of mitotic proteins	40	15	0.00067607	37.5	reactome
R-BTA-179419	APC:Cdc20 mediated degradation of cell cycle proteins prior to satisfation of the cell cycle checkpoint	40	15	0.00067607	37.5	reactome
R-BTA-69017	CDK-mediated phosphorylation and removal of Cdc6	40	15	0.00067607	37.5	reactome
R-BTA-69052	Switching of origins to a post-replicative state	40	15	0.00067607	37.5	reactome
R-BTA-5607764	CLEC7A (Dectin-1) signaling	57	19	0.000752893	33.3333	reactome
R-BTA-202403	TCR signaling	53	18	0.000805192	33.9623	reactome
R-BTA-174143	APC/C-mediated degradation of cell cycle proteins	41	15	0.00091469	36.5854	reactome
R-BTA-453276	Regulation of mitotic cell cycle	41	15	0.00091469	36.5854	reactome
R-BTA-1236975	Antigen processing-Cross presentation	37	14	0.000919932	37.8378	reactome
R-BTA-611105	Respiratory electron transport	37	14	0.000919932	37.8378	reactome
M189	Genes with high levels of histone H3 monomethylation mark at K27 (H3K27me1) in SW48 cells (colon cancer) by ChIP-chip assay on a 12K CpG array (CpG promoters only, HCP=high-CpG-density promoters).	82	60	2.95885e-34	73.1707	Msig
M16804	Genes in the cancer module 222.	273	116	4.64083e-32	42.4908	Msig
M22441	A ubiquitin ligase complex in which a cullin from the Cul3 subfamily and a RING domain protein form the catalytic core; substrate specificity is conferred by a BTB-domain-containing protein. [PMID:15571813, PMID:15688063]	93	62	1.30283e-31	66.6667	Msig
M567	Ubiquinol biosynthesis	102	65	2.48891e-31	63.7255	Msig
M27957	Regulated Necrosis	89	60	4.89964e-31	67.4157	Msig
M10736	Genes in the cancer module 27.	256	109	3.2139e-30	42.5781	Msig
M11209	Any cellular process that results in the specification, formation or maintenance of monopolar intracellular organization or cell growth patterns. Monopolar cell organization is directional organization along an axis. [GOC:dph, GOC:vw]	100	63	5.71441e-30	63	Msig
M27876	Signaling by NOTCH	143	77	7.02921e-30	53.8462	Msig
M4842	Neighborhood of NME2	271	112	1.20271e-29	41.3284	Msig
M18422	Specific behavior of a newborn or infant mammal that results in the derivation of nourishment from the breast. [GOC:dph, GOC:pr]	136	74	3.87732e-29	54.4118	Msig
M17781	A protein complex formed by the association of signaling proteins with a death receptor upon ligand binding. The complex includes procaspases and death domain-containing proteins in addition to the ligand-bound receptor, and may control the activation of caspases 8 and 10. [GOC:mtg_apoptosis, PMID:12628743, PMID:12655293, PMID:8521815]	97	61	5.54733e-29	62.8866	Msig
M27170	The canonical retinoid cycle in rods (twilight vision)	101	62	1.39608e-28	61.3861	Msig
M27686	Initial triggering of complement	113	66	1.5253e-28	58.4071	Msig
M3758	Neighborhood of GSTM1	110	65	1.54591e-28	59.0909	Msig
M17590	Any protein complex that binds to a specialized RNA cap structure at any time in the lifetime of the RNA. [GOC:mah]	161	80	7.44687e-28	49.6894	Msig
M27921	Reelin signalling pathway	102	60	2.90093e-26	58.8235	Msig
M12040	A process in which a protein transports or maintains the localization of another protein to the nucleus. [GOC:ecd]	115	64	4.64365e-26	55.6522	Msig
M15478	The cellular chemical reactions and pathways involving a nucleobase-containing small molecule: a nucleobase, a nucleoside, or a nucleotide. [GOC:vw]	103	59	5.37033e-25	57.2816	Msig
M27271	Transport of connexons to the plasma membrane	174	80	5.52227e-25	45.977	Msig
M17089	The sequence of enzymatic reactions by which a cap structure is added to the 5' end of a nascent RNA polymerase II transcript. All RNA polymerase II transcripts receive a 7-methyl-G cap. Then for (at least) small nuclear RNAs (snRNAs) and small nucleolar RNAs (snoRNAs), the7-methyl-G cap is hypermethylated to become a 2,2,7-trimethylguanosine (TMG) cap. [GOC:bf, GOC:krc, GOC:mah, PMID:18775984]	189	84	6.13795e-25	44.4444	Msig
M11077	The process in which a solute is transported across a lipid bilayer, from one side of a membrane to the other. [GOC:dph, GOC:jid]	160	75	3.98321e-24	46.875	Msig
M27769	Synthesis of PIPs at the Golgi membrane	148	71	1.22473e-23	47.973	Msig
M8229	Genes up-regulated in T98G cells (glioblastoma) by TNC [GeneID=3371].	256	99	1.40599e-23	38.6719	Msig
M27015	mRNA Splicing - Minor Pathway	128	65	1.82175e-23	50.7812	Msig
M27685	Synthesis of PIPs at the early endosome membrane	155	72	6.70832e-23	46.4516	Msig
M12388	Covalent attachment of the ubiquitin-like protein UFM1 to another protein. [GOC:vw, PMID:20018847]	141	68	7.6227e-23	48.227	Msig
M19908	Genes encoding structural components of basement membranes	145	69	9.67505e-23	47.5862	Msig
M19770	Neighborhood of VAV1	67	44	2.51182e-22	65.6716	Msig
M22858	The chemical reactions and pathways resulting in the formation of vitamin D, any of a group of related, fat-soluble compounds that are derived from delta-5,7 steroids and play a central role in calcium metabolism. Specific forms of vitamin D include calciferol (ergocalciferol; vitamin D2) and cholecalciferol (calciol; vitamin D3). [CHEBI:27300, GOC:mah, ISBN:0471331309]	148	67	1.32191e-20	45.2703	Msig
M727	Peptide hormone metabolism	235	89	1.55445e-20	37.8723	Msig
M3327	Genes up-regulated in comparison of Th17 cells versus induced regulatory T cell (Treg).	114	57	2.79098e-20	50	Msig
M775	Genes having at least one occurence of the transcription factor binding site V$NGFIC_01 (v7.4 TRANSFAC) in the regions spanning up to 4 kb around their transcription starting sites.	96	51	9.03723e-20	53.125	Msig
M17114	Catalysis of the removal of an amino group from a substrate, producing ammonia (NH3). [GOC:jl]	167	70	3.54501e-19	41.9162	Msig
M6204	Genes down-regulated in comparison of adult thymic progenitors versus adult DN2 thymocytes.	161	68	7.14122e-19	42.236	Msig
M9993	Ensemble of genes encoding core extracellular matrix including ECM glycoproteins, collagens and proteoglycans	155	66	1.42607e-18	42.5806	Msig
M1958	Neighborhood of SP3	130	59	2.45896e-18	45.3846	Msig
M2534	PDGFR-alpha signaling pathway	103	51	4.98234e-18	49.5146	Msig
M1086	Neighborhood of PPM1D	107	52	6.62829e-18	48.5981	Msig
M22162	Enables the transfer of nucleobases, nucleosides, nucleotides and nucleic acids from one side of a membrane to the other. [GOC:ai]	155	65	6.82556e-18	41.9355	Msig
M10746	Interacting selectively and non-covalently with a 14-3-3 protein. A 14-3-3 protein is any of a large family of approximately 30kDa acidic proteins which exist primarily as homo- and heterodimers within all eukaryotic cells, and have been implicated in the modulation of distinct biological processes by binding to specific phosphorylated sites on diverse target proteins, thereby forcing conformatio…	35	27	5.10706e-17	77.1429	Msig
M11197	Cluster 1: genes up-regulated in lung tissue samples from mice with oncogenic form of KRAS [GeneID=3845] and inactivated PTEN [GeneID=5728].	341	106	6.83179e-17	31.085	Msig
M27548	mRNA Editing: C to U Conversion	286	94	8.31334e-17	32.8671	Msig
M15555	Acute stage-specific genes for adult T cell leukemia (ATL).	46	31	1.43401e-16	67.3913	Msig
M13481	The directed movement of ions to establish or maintain an electrochemical gradient across a membrane by means of some agent such as a transporter or pore. [GOC:mah, GOC:sm]	226	80	1.60347e-16	35.3982	Msig
M17218	A process of protein complex assembly in which the arrangement and bonding together of the set of components that form the protein complex is mediated by a death domain (DD) interaction, as part of the extrinsic apoptotic signaling pathway. [GOC:amm, GOC:mtg_apoptosis, InterPro:IPR000488]	41	29	1.81815e-16	70.7317	Msig
M6202	Genes up-regulated in comparison of thymic progenitors versus DN2 thymocytes.	175	67	5.74186e-16	38.2857	Msig
M17053	Any process in an organism in which a relatively long-lasting adaptive behavioral change occurs as the result of experience. [ISBN:0582227089, ISBN:0721662544]	99	47	8.59372e-16	47.4747	Msig
M15897	Genes in the cancer module 430.	28	23	9.23553e-16	82.1429	Msig
M15932	The chemical reactions and pathways involving the hydrolysis of terminal 3',5'-phosphodiester bonds in one or two strands of ribonucleotides. [GOC:dph, GOC:tb]	279	90	1.48019e-15	32.2581	Msig
M17748	The process resulting in the release of a polypeptide chain from the ribosome in a mitochondrion, usually in response to a termination codon (note that mitochondria use variants of the universal genetic code that differ between different taxa). [GOC:mah, http://mitogenome.org/index.php/Genetic_Code_of_mitochondria]	204	73	1.8895e-15	35.7843	Msig
M17339	Cleavage of the 5'-cap of a nuclear mRNA triggered by shortening of the poly(A) tail to below a minimum functional length. [GOC:krc]	52	32	2.37014e-15	61.5385	Msig
M17615	Genes down-regulated in MDA-MB-231 cells (breast cancer) after knockdown of FXYD5 [GeneID=53827] by RNAi.	248	82	6.12217e-15	33.0645	Msig
M7466	Genes in the cancer module 470.	200	71	7.53929e-15	35.5	Msig
M9894	Genes down-regulated in monocyte-derived dendritic cells: untreated versus LPS and LPS like antigen from O. planktothrix (3h).	145	57	2.43876e-14	39.3103	Msig
M2099	Genes with high-CpG-density promoters (HCP) bearing histone H3 dimethylation mark (H3K4me2) in brain.	394	111	2.88916e-14	28.1726	Msig
M3928	Neighborhood of FBL	103	46	3.11854e-14	44.6602	Msig
M2107	Genes up-regulated in HL-60 cells (acute promyelocytic leukemia, APL) after treatment with the aminopeptidase inhibitor tosedostat (CHR-2797) [PubChem=15547703] for 24 h.	501	131	5.94407e-14	26.1477	Msig
M23580	The chemical reactions and pathways resulting in the breakdown of peptidoglycans, any of a class of glycoconjugates found in bacterial cell walls. [http://www.dsmz.de/species/murein.htm, ISBN:0198506732]	466	124	7.82288e-14	26.6094	Msig
M11119	Catalysis of the reaction: protein tyrosine phosphate + H2O = protein tyrosine + phosphate. [EC:3.1.3.48]	296	90	8.06764e-14	30.4054	Msig
M16843	Phenylalanine and tyrosine metabolism	469	124	1.30123e-13	26.4392	Msig
M1339	Neighborhood of HCK	127	51	2.18184e-13	40.1575	Msig
M17461	Any intracellular signal transduction in which the signal is passed on within the cell via an inositol phosphate. Includes production of the inositol phosphate, and downstream effectors that further transmit the signal within the cell. Inositol phosphates are a group of mono- to poly-phosphorylated inositols, and include inositol monophosphate (IP), inositol trisphosphate (IP3), inositol pentakis…	104	45	2.43429e-13	43.2692	Msig
M8167	Neighborhood of IGF1	30	22	2.62464e-13	73.3333	Msig
M148	Catalysis of the reaction: 1-acyl-sn-glycero-3-phosphocholine + acyl-CoA = phosphatidylcholine + CoA. [EC:2.3.1.23, MetaCyc:2.3.1.23-RXN]	59	32	3.37991e-13	54.2373	Msig
M721	Collagen degradation	59	32	3.37991e-13	54.2373	Msig
M10914	Genes up-regulated in a panel of epithelial cell lines by TGFB1 [GeneID=7040].	354	100	5.24759e-13	28.2486	Msig
M17241	The process whose specific outcome is the progression of smooth muscle over time, from its formation to the mature structure. [GOC:dph, GOC:jid, GOC:lm]	63	33	5.35014e-13	52.381	Msig
M8821	Degradation of cysteine and homocysteine	346	98	7.6954e-13	28.3237	Msig
M2105	The 'amino acid deprivation response' (AADR): genes up-regulated in HL-60 cells (acute promyelocytic leukemia, APL) after amino acid deprivation or treatment with the aminopeptidase inhibitor tosedostat (CHR-2797) [PubChem=15547703].	520	131	1.20182e-12	25.1923	Msig
M12431	Any process in which a protein is transported to, and/or maintained at the synapse, the junction between a nerve fiber of one neuron and another neuron or muscle fiber or glial cell. [GOC:bf]	359	99	3.43093e-12	27.5766	Msig
M6337	Genes up-regulated in pro-B cells versus RAG2 [GeneID=5897] knockout NK cells.	103	43	3.67398e-12	41.7476	Msig
M15112	Genes up-regulated in HDMEC cells (microvascular endothelium): proliferating vs quiescent cells.	179	61	4.98235e-12	34.0782	Msig
M13137	The process in which an amino acid is transported across a membrane. [GOC:dph, GOC:tb]	525	130	5.64298e-12	24.7619	Msig
M18264	Neighborhood of REV3L	78	36	6.18028e-12	46.1538	Msig
M17458	The chemical reactions and pathways involving RNA transcribed from the mitochondrial genome and occurring in the mitochondrion. [GOC:krc, GOC:mah]	167	58	6.96704e-12	34.7305	Msig
M14287	The formation of bone or of a bony substance, or the conversion of fibrous tissue or of cartilage into bone or a bony substance. [GOC:mtg_mpo, PMID:17572649]	359	98	8.5838e-12	27.2981	Msig
M17739	The directed movement of a ribosomal large subunit from the nucleus into the cytoplasm. [GOC:mah]	585	140	1.17018e-11	23.9316	Msig
M13713		131	49	1.4646e-11	37.4046	Msig
M3333	Genes up-regulated in comparison of Th1 cells versus naive CD4 [GeneID=920] T cells.	99	41	1.6062e-11	41.4141	Msig
M19540	Genes up-regulated in HCT116 cells (colorectal carcinoma) upon knockout of PTEN [GeneID=5728].	92	39	2.13736e-11	42.3913	Msig
M9901	Genes down-regulated in CD4 [GeneID=920] T helper cells Th0: 1h versus 42h.	121	46	3.25641e-11	38.0165	Msig
M16474	Neighborhood of IL13	79	35	5.15385e-11	44.3038	Msig
M19177	Enables the transfer of sulfate ions, SO4(2-), from one side of a membrane to the other. [GOC:ai]	404	103	1.99758e-10	25.495	Msig
M8573	Genes down-regulated in comparison of PD-1 high CD8 T cells versus PD-1 low CD8 T cells.	112	42	3.92489e-10	37.5	Msig
M18404	Neighborhood of PRKAG1	48	25	4.31689e-10	52.0833	Msig
M16486	Neighborhood of ANP32B	113	42	5.42155e-10	37.1681	Msig
M3329	Genes up-regulated in comparison of Th1 cells versus natural regulatory T cell (Treg).	109	41	5.71249e-10	37.6147	Msig
M7181	Epithelial and mesenchymal markers up-regulated in MEF cells (embryonic fibroblasts) after knockout of PRKAR1A [GeneID=5573].	149	50	8.14103e-10	33.557	Msig
M12925	Any process carried out at the cellular level that reduces or removes the toxicity of a toxic substance. These may include transport of the toxic substance away from sensitive areas and to compartments or complexes whose purpose is sequestration of the toxic substance. [GOC:vw]	608	138	8.92463e-10	22.6974	Msig
M2967	Neighborhood of STK17A	197	60	1.29519e-09	30.4569	Msig
M19044	Genes in the cancer module 272.	108	40	1.58727e-09	37.037	Msig
M14665	Genes up-regulated in hES cells (human embryonic stem cells) after treatment with the ALK [GeneID=238] inhibitor SB-431542 [PubChem=4521392].	323	85	1.69364e-09	26.3158	Msig
M17232	The directed movement of organic cations into, out of or within a cell, or between cells, by means of some agent such as a transporter or pore. Organic cations are atoms or small molecules with a positive charge which contain carbon in covalent linkage. [GOC:ai]	344	89	1.72986e-09	25.8721	Msig
M19325	Top 50 most-increased mast cell specific genes.	161	52	1.7403e-09	32.2981	Msig
M1025	Sulfide oxidation to sulfate	96	37	1.81079e-09	38.5417	Msig
M11490	Catalysis of the reaction: estrogen + donor-H2 + O2 = 16-alpha-hydroxyestrogen + H2O. [GOC:BHF]	371	94	1.90075e-09	25.3369	Msig
M9552	Genes down-regulated in CD4 [GeneID=920] SMARTA effector T cells during acute infection of LCMV: Ly6c int CXCR5+ [GeneID=643] versus Ly6c low CXCR5- [GeneID=643].	139	47	1.99384e-09	33.8129	Msig
M25981	Any process that results in a change in state or activity of a cell or an organism (in terms of movement, secretion, enzyme production, gene expression, etc.) as a result of an amine stimulus. An amine is a compound formally derived from ammonia by replacing one, two or three hydrogen atoms by hydrocarbyl groups. [CHEBI:32952, GOC:ef]	62	28	2.63023e-09	45.1613	Msig
M7272	Genes down-regulated in UB27 cells (osteosarcoma) at 12 hr after inducing the expression of a mutated form of WT1 [GeneID=7490].	86	34	3.81952e-09	39.5349	Msig
M11099	The posttranscriptional addition of methyl groups to specific residues in a mitochondrial tRNA molecule. [GOC:mah, GOC:mcc]	68	29	6.96108e-09	42.6471	Msig
M4651	Amplification hot spot 2: colocolized fragile sites and cancer genes in the 12p13-p11.1 region.	61	27	8.70909e-09	44.2623	Msig
M8515	Genes down-regulated in polymorphonuclear leukocytes 9h after infection by: S. aureus versus A. phagocytophilum.	110	39	1.0717e-08	35.4545	Msig
M25889	Any process that results in a change in state or activity of a cell or an organism (in terms of movement, secretion, enzyme production, gene expression, etc.) as a result of an activity stimulus. [GOC:mtg_muscle]	73	30	1.09309e-08	41.0959	Msig
M10939	Genes up-regulated in primary keratinocytes by expression of constantly active NOTCH1 [GeneID=4851].	222	63	1.11116e-08	28.3784	Msig
M12919	Catalysis of an oxidation-reduction (redox) reaction in which NADH or NADPH acts as a hydrogen or electron donor and reduces a quinone or a similar acceptor molecule. [GOC:ai]	106	38	1.16763e-08	35.8491	Msig
M9907	Genes down-regulated in CD4 [GeneID=920] T helper cells Th17 treated with TGFB1 and IL6 [GeneID=7040;3569]: 1h versus 42h.	133	44	1.40439e-08	33.0827	Msig
M509	Gap-filling DNA repair synthesis and ligation in GG-NER	490	113	1.46373e-08	23.0612	Msig
M8571	Genes up-regulated in comparison of naive CD8 T cells versus PD-1 high CD8 T cells.	129	43	1.59378e-08	33.3333	Msig
M8483	Genes down-regulated in comparison of naive CD4 [GeneID=920] T cells versus CD4 [GeneID=920] central memory T cells.	116	40	1.7222e-08	34.4828	Msig
M2625	Nuclear pore complex.	42	21	2.83339e-08	50	Msig
M2328	Genes translationally regulated in MEF cells (embryonic fibroblasts) in response to serum starvation but not by rapamycin (sirolimus) [PubChem=6610346].	46	22	3.73382e-08	47.8261	Msig
M12287	Genes having at least one occurence of the transcription factor binding site V$NF1_Q6 (v7.4 TRANSFAC) in the regions spanning up to 4 kb around their transcription starting sites.	180	53	4.37951e-08	29.4444	Msig
M17738	All non-F1 subunits of the mitochondrial hydrogen-transporting ATP synthase, including integral and peripheral mitochondrial inner membrane proteins. [GOC:mtg_sensu, PMID:10838056]	466	107	4.72915e-08	22.9614	Msig
M9560	Genes down-regulated in Th1 CD4 [GeneID=920] SMARTA T cells: effector during acute infection of LCMV versus memory.	143	45	5.34613e-08	31.4685	Msig
M3023	Epithelial cell signaling in Helicobacter pylori infection	121	40	6.58208e-08	33.0579	Msig
M6094	Genes down-regulated in CD4 [GeneID=920] T cells: untreated (0h) versus activated by anti-CD3 and anti-CD28 and then stimulated by IL4 [GeneID=3565] (6h).	122	40	8.49987e-08	32.7869	Msig
M6893	Genes having at least one occurence of the motif GTCGATC in their 3' untranslated region. The motif represents putative target (that is, seed match) of human mature miRNA hsa-miR-369-5p (v7.1 miRBase).	83	31	8.8965e-08	37.3494	Msig
M6343	Genes up-regulated in NK cells: RAG2 [GeneID=5897] knockout versus RAG2 and ETS1 [GeneID=5897;2113] knockout.	109	37	9.48067e-08	33.945	Msig
M23564	The progression of the atrial septum over time, from its initial formation to the mature structure. [GOC:mtg_heart]	71	28	9.75808e-08	39.4366	Msig
M19884	Neighborhood of SS18	185	53	1.19223e-07	28.6486	Msig
M16184	The 'NPM1-mutated signature 2': genes down-regulated in pediatric AML (acute myeloid leukemia) samples with mutated NPM1 [GeneID=4869] compared to the AML cases with the intact gene and without recurring cytogenetic anomalities or M7 phenotype.	106	36	1.39363e-07	33.9623	Msig
M15162	The multiplication or reproduction of osteoclasts, resulting in the expansion of an osteoclast cell population. An osteoclast is a specialized phagocytic cell associated with the absorption and removal of the mineralized matrix of bone tissue, which typically differentiates from monocytes. [CL:0000092, GOC:hjd]	918	181	1.81221e-07	19.7168	Msig
M12304	Neighborhood of PTPRU	77	29	1.8803e-07	37.6623	Msig
M14653	Catalysis of the transfer of a methyl group (CH3-) to a protein. [GOC:jl, ISBN:0198506732]	576	124	1.90114e-07	21.5278	Msig
M5788	Genes down-regulated in comparison of monocytes treated with 1 ng/ml LPS (TLR4 agonist) versus monocytes treated with anti-TREM1 [GeneID=54210] and 5000 ng/ml LPS (TLR4 agonist).	95	33	2.54102e-07	34.7368	Msig
M893	Striated Muscle Contraction	78	29	2.59945e-07	37.1795	Msig
M8811	Genes down-regulated in comparison of B cells versus central memory CD4 [GeneID=920] T cells.	91	32	2.80176e-07	35.1648	Msig
M16024	Neurotrophin signaling pathway	110	36	3.97114e-07	32.7273	Msig
M12803	Neighborhood of THPO	63	25	4.12587e-07	39.6825	Msig
M10598	A series of molecular signals in which an intracellular signal is conveyed to trigger the apoptotic death of a cell. The pathway starts with reception of an intracellular signal (e.g. DNA damage, endoplasmic reticulum stress, oxidative stress etc.), and ends when the execution phase of apoptosis is triggered. The intrinsic apoptotic signaling pathway is crucially regulated by permeabilization of …	697	143	4.30064e-07	20.5165	Msig
M7079	Genes up-regulated in cancer stem cells isolated from mammary tumors compared to the non-tumorigenic cells.	207	56	4.31225e-07	27.0531	Msig
M13486	Vascular smooth muscle contraction	115	37	4.44383e-07	32.1739	Msig
M4481	Genes down-regulated in comparison of naive CD4 [GeneID=920] CD8 T cells versus unstimulated NK cells.	129	40	4.57663e-07	31.0078	Msig
M26130	The change in morphology and behavior of a natural killer cell resulting from exposure a cytokine, chemokine, cellular ligand, or soluble factor, leading to the initiation or perpetuation of an immune response. [GOC:add, PMID:15032583]	37	18	4.78044e-07	48.6486	Msig
M17048	A protein complex with palmitoyltransferase activity. [GOC:hjd]	80	29	4.85955e-07	36.25	Msig
M4475	Genes down-regulated in macrophages: untreated versus 12h after M. bovis BCG infection.	120	38	4.90035e-07	31.6667	Msig
M6340	Genes up-regulated in CD44 low [GeneID=960] CD8 T cells: wildtype versus RC3H1 [GeneID=149041] knockout.	107	35	5.83678e-07	32.7103	Msig
M25647	The process in which a pre-tRNA molecule is converted to a mature tRNA, ready for addition of an aminoacyl group, in the mitochondrion. [GOC:vw]	42	19	9.48423e-07	45.2381	Msig
M4516	Genes up-regulated in comparison of naive CD8 T cells versus day 0 monocytes.	109	35	9.58734e-07	32.1101	Msig
M9796	Genes down-regulated in CD4 [GeneID=920] T helper cells (60h): Th0 versus Th17 treated with TGFB1, IL6 [GeneID=7040;3569] and IL-23.	133	40	1.10853e-06	30.0752	Msig
M22938	Any process that results in a change in state or activity of a cell or an organism (in terms of movement, secretion, enzyme production, gene expression, etc.) as a result of a amyloid-beta stimulus. [GO_REF:0000071, GOC:TermGenie, PMID:23555824]	83	29	1.17945e-06	34.9398	Msig
M13621	Genes down-regulated in MCF7 cells (breast cancer) after stimulation with NRG1 [GeneID=3084].	83	29	1.17945e-06	34.9398	Msig
M22379	The peptide cleavage of mitochondrial proteins, including cleavage contributing to their import. [GOC:curators]	43	19	1.47829e-06	44.186	Msig
M22615	The directed movement of a natural killer cell guided by a specific chemical concentration gradient. Movement may be towards a higher concentration (positive chemotaxis) or towards a lower concentration (negative chemotaxis). [CL:0000623, GOC:BHF]	47	20	1.62287e-06	42.5532	Msig
M14886	An endocytosis process that results in the uptake of liquid material by cells from their external environment by the 'ruffling' of the cell membrane to form heterogeneously sized intracellular vesicles called macropinosomes, which can be up to 5 micrometers in size. [PMID:14732047]	842	164	1.77559e-06	19.4774	Msig
M3013	Fc gamma R-mediated phagocytosis	107	34	1.79192e-06	31.7757	Msig
M19066	Catalysis of an oxidation-reduction (redox) reaction in which a CH-CH group acts as a hydrogen or electron donor and reduces a quinone or related compound. [GOC:jl]	40	18	2.02087e-06	45	Msig
M15698	Neighborhood of ATM	103	33	2.06761e-06	32.0388	Msig
M19693	Genes up-regulated in SCC12B2 cells (squamous cell carcinoma) by UV-B irradiation.	122	37	2.24097e-06	30.3279	Msig
M2126	Genes from common regions of losses observed in more than 15% of 148 primary breast cancer tumors.	44	19	2.26359e-06	43.1818	Msig
M13790	Genes correlated with the development of hyperglycemia in obese mice.	44	19	2.26359e-06	43.1818	Msig
M14152	Genes having at least one occurence of the transcription factor binding site V$MYB_Q6 (v7.4 TRANSFAC) in the regions spanning up to 4 kb around their transcription starting sites.	52	21	2.49446e-06	40.3846	Msig
M5792	Genes up-regulated in peripheral B lymphocytes after incubation with IL4 [GeneID=3565] for 4 h.	118	36	2.63028e-06	30.5085	Msig
M5936	Genes having at least one occurence of the transcription factor binding site V$HNF3_Q6 (v7.4 TRANSFAC) in the regions spanning up to 4 kb around their transcription starting sites.	182	49	2.66313e-06	26.9231	Msig
M13293	The process, occurring in the embryo, by which the anatomical structures of the digit are generated and organized. A digit is one of the terminal divisions of an appendage, such as a finger or toe. [GOC:bf, GOC:jl, UBERON:0002544]	123	37	2.78256e-06	30.0813	Msig
M7895	Genes having at least one occurence of the transcription factor binding site V$NFAT_Q6 (v7.4 TRANSFAC) in the regions spanning up to 4 kb around their transcription starting sites.	245	61	2.84087e-06	24.898	Msig
M23635	Any process that results in a change in state or activity of a cell (in terms of movement, secretion, enzyme production, gene expression, etc.) as a result of a stimulus by the chemical structure of the anion portion of the dissociated acid (rather than the acid acting as a proton donor). The acid chemical may be in gaseous, liquid or solid form. [GOC:go_curators, GOC:mah, http://en.wikipedia.org…	732	145	3.011e-06	19.8087	Msig
M8507	Genes up-regulated in polymorphonuclear leukocytes (24h) infection by A. phagocytophilum: heat killed versus live bacteria.	100	32	3.03606e-06	32	Msig
M27621	FasL/ CD95L signaling	41	18	3.13517e-06	43.9024	Msig
M18668	A cyclic series of interconversions involving S-adenosylmethionine, S-adenosyl-L-homocysteine, L-cysteine, and L-methionine. Couples utilization of the methyl group of SAM with recycling of the homocysteinyl group and regeneration of methionine. [GOC:mah, MetaCyc:PWY-5041]	53	21	3.59295e-06	39.6226	Msig
M6579	Genes up-regulated in bone marrow-derived macrophage (45 min): LPS versus IL10 [GeneID=3586] and LPS.	106	33	4.19946e-06	31.1321	Msig
M6825	Genes up-regulated in untreated macrophages: naïve versus tolerant.	116	35	4.78195e-06	30.1724	Msig
M18002	Genes down-regulated in ovarian epithelial cells in response to dihydrotestosterone (DHT) [PubChem=10635].	260	63	5.14295e-06	24.2308	Msig
M4950	Genes up-regulated in liver tumor compared to the normal adjacent tissue.	510	107	5.16394e-06	20.9804	Msig
M5138	Genes up-regulated in untreated dendritic cells (DC) versus DCs exposed to parasite Toxoplasma gondii.	107	33	5.2731e-06	30.8411	Msig
M7594	Genes down-regulated in CD4 [GeneID=920] T cells: untreated versus progesterone [PubChem=5994].	142	40	6.76516e-06	28.169	Msig
M25831	Any process that activates or increases the frequency, rate or extent of actin polymerization. [GOC:mah]	25	13	7.59266e-06	52	Msig
M15800	Genes in the cancer module 79.	25	13	7.59266e-06	52	Msig
M4534	Genes down-regulated in adult DN2 thymocytes versus adult DN3 thymocytes.	91	29	9.61136e-06	31.8681	Msig
M2336		154	42	9.73104e-06	27.2727	Msig
M26951	Genes down-regulated in three-dimentional (3D) cultures of preinvasive (S3-C) vs invasive (T4-2) breast cancer cells.	139	39	9.76047e-06	28.0576	Msig
M4591	The incorporation of two iron atoms and two sulfur atoms into an iron-sulfur cluster. [GOC:jl, GOC:mengo_curators, GOC:pde, GOC:tt, GOC:vw, PMID:15952888]	40	17	1.00623e-05	42.5	Msig
M19251	Genes with promoters bound by both PPARG and RXRA [GeneID=5468] [GeneID=6256] at 8 day time point of adipocyte differentiation of 3T3-L1 cells (preadipocyte).	40	17	1.00623e-05	42.5	Msig
M11080	Genes up-regulated in primary epithelial breast cancer cell culture over-expressing MYC [GeneID=4609] gene.	233	57	1.07221e-05	24.4635	Msig
M7953	Genes up-regulated in nuocytes: control versus treated with IL7 and IL33 [GeneID=3574;90865].	140	39	1.17458e-05	27.8571	Msig
M4990	Genes up-regulated in CD8A CD8B [GeneID=925;926] versus B1 B lymphocytes.	106	32	1.19971e-05	30.1887	Msig
M6693	AKT phosphorylates targets in the nucleus	33	15	1.25182e-05	45.4545	Msig
M7987	Low abundance transcripts specific to nasopharyngeal carcinoma (NPC).	111	33	1.25933e-05	29.7297	Msig
M16858	Signaling events mediated by focal adhesion kinase	245	59	1.26027e-05	24.0816	Msig
M1017	Glycosaminoglycan metabolism	74	25	1.26386e-05	33.7838	Msig
M5797	Genes up-regulated in comparison of monocytes treated with 1 ng/ml LPS (TLR4 agonist) versus monocytes treated with control IgG.	156	42	1.37639e-05	26.9231	Msig
M17567	Any process that activates or increases the frequency, rate or extent of actin nucleation, the initial step in the formation of an actin filament in which actin monomers combine to form a new filament. [GOC:ai]	57	21	1.37887e-05	36.8421	Msig
M16542		37	16	1.40727e-05	43.2432	Msig
M6396	Genes down-regulated in thymic T reg: CD24 high [GeneID=100133941] versus CD24 int [GeneID=100133941].	88	28	1.41134e-05	31.8182	Msig
M9375	Cluster G24: genes induced in NHEK (normal keratinocyte) but not in SCC12B2 cells (squamous cell carcinoma) by UV-B radiation.	41	17	1.49691e-05	41.4634	Msig
M11286	Interacting selectively and non-covalently with a phosphorylated amino acid residue within a protein. [GOC:go_curators]	11	8	1.62277e-05	72.7273	Msig
M4544	Tricarboxylic acid related genes; based on literature and sequence annotation resources and converted to Affymetrix HG-U133A probe sets.	30	14	1.68576e-05	46.6667	Msig
M7840	Genes up-regulated in comparison of naive T cells at day 0 versus CD25+ regulatory T cell (Treg) treated with IL4 [GeneID=3565] at day 5.	137	38	1.69043e-05	27.7372	Msig
M9577	Neighborhood of RAD51L3	320	72	1.80835e-05	22.5	Msig
M7008	Genes down-regulated in comparison of non-suppressive T cells versus activated regulatory T cell (Treg).	80	26	1.86843e-05	32.5	Msig
M9429	Genes up-regulated in comparison of macrophages exposed to 50 worms/well B. malayi versus macrophages exposed to M. tuberculosis.	80	26	1.86843e-05	32.5	Msig
M9433	Neighborhood of RAD23B	326	73	1.88002e-05	22.3926	Msig
M4467	Genes up-regulated in macrophages 24h after M. bovis BCG infection: wildtype versus MYD88 [GeneID=4615] knockout.	158	42	1.92874e-05	26.5823	Msig
M7191	Up-regulated target genes shared by acute myeloid leukemia (AML) translocation products PML RARA [GeneID=5371;5914], AML1 ETO [GeneID=861;862], and PLZF RARA [GeneID=5914;7704].	232	56	1.95011e-05	24.1379	Msig
M17728	Genes up-regulated in patients at the incipient stage of Alzheimer's disease.	789	150	2.15407e-05	19.0114	Msig
M10738	Neighborhood of MDM2	27	13	2.22903e-05	48.1481	Msig
M27818	FGFR2c ligand binding and activation	27	13	2.22903e-05	48.1481	Msig
M7120	Genes encoding proteins over-represented on the apical surface of epithelial cells, e.g., important for cell polarity (apical area).	114	33	2.32519e-05	28.9474	Msig
M17519	Any apoptotic process in a mesenchymal cell. A mesenchymal cell is a loosely associated cell that is part of the connective tissue in an organism. Mesenchymal cells give rise to more mature connective tissue cell types. [CL:0000134, GOC:mtg_apoptosis, GOC:yaf, PMID:18231833]	551	111	2.36765e-05	20.1452	Msig
M7611	Genes down-regulated in double positive thymocytes stimulated by anti-CD3: wildtype versus ELK1 [GeneID=2002] knockout.	124	35	2.40969e-05	28.2258	Msig
M7316	Genes down-regulated in double positive thymocytes: TCF12 [GeneID=6939] knockout versus TCF3 and TCF12 [GeneID=6929;6938] knockout.	72	24	2.42491e-05	33.3333	Msig
M4518	Genes down-regulated in comparison of naive CD4 [GeneID=920] T cells versus stimulated CD4 [GeneID=920] Th1 cells at 48 h.	129	36	2.42737e-05	27.907	Msig
M1865	Genes co-regulated in uterus during a time course response to progesterone [PubChem=5994]: SOM cluster 2.	278	64	2.52004e-05	23.0216	Msig
M1858	The 'TEB profile genes': down-regulated during pubertal mammary gland development specifically in the TEB (terminal end bud) structures.	59	21	2.5396e-05	35.5932	Msig
M14563	The cell cycle process in which chromosomes are aligned at the metaphase plate, a plane halfway between the poles of the mitotic spindle, during mitosis. [GOC:mah, ISBN:0815316194]	341	75	2.78745e-05	21.9941	Msig
M4246	The 'MLL signature 1': genes down-regulated in pediatric AML (acute myeloid leukemia) with rearranged MLL [GeneID=4297] compared to all AML cases with the intact gene.	115	33	2.83228e-05	28.6957	Msig
M25589	Any of the heteromeric enzymes, located in the mitochondrion, that act in the tricarboxylic acid (TCA) cycle. [GOC:mah, GOC:mtg_sensu]	9	7	2.91005e-05	77.7778	Msig
M27666	VLDL assembly	64	22	3.06399e-05	34.375	Msig
M7842	Genes up-regulated in comparison of CD25- T cells treated with IL4 [GeneID=3565] at day 7 versus untreated CD25- T cells at day 7.	141	38	3.42839e-05	26.9504	Msig
M3867	Genes down-regulated in comparison of dendritic cells (DC) stimulated with poly(I:C) (TLR3 agonist) at 0.5 h versus DC cells stimulated with CpG DNA (TLR9 agonist) at 0.5 h.	126	35	3.49487e-05	27.7778	Msig
M6191	Genes down-regulated in CD4 [GeneID=920] follicular helper T cells (Tfh) with SH2D1A [GeneID=4068] knockout versus non-Tfh cells with SH2D1A [GeneID=4068] knockout.	69	23	3.56956e-05	33.3333	Msig
M5781	Genes up-regulated in comparison of monocytes treated with anti-TREM1 [GeneID=54210] versus monocytes treated with 5000 ng/ml LPS (TLR4 agonist).	157	41	3.7969e-05	26.1146	Msig
M6561	Genes up-regulated in B lymphocytes: anti IgM versus PL2-3 (Chromatin IC).	107	31	4.01305e-05	28.972	Msig
M17489	The synthesis of RNA from a mitochondrial DNA template, usually by a specific mitochondrial RNA polymerase. [GOC:jl]	649	126	4.01896e-05	19.4145	Msig
M16031	A trimeric protein complex required for the formation of a mature RNA-induced silencing complex (RISC). In humans the complex is composed of the endonuclease Dicer (DICER1), TRBP (TARBP2) and the Argonaute protein Ago2 (EIF2C2/AGO2). Within the complex, Dicer and TRBP are required to process precursor miRNAs (pre-miRNAs) to mature miRNAs and then load them onto Ago2. Ago2 bound to the mature miRN…	52	19	4.03616e-05	36.5385	Msig
M4138	Regulation of RUNX3 expression and activity	52	19	4.03616e-05	36.5385	Msig
M17245	The intramolecular conversion of uridine to pseudouridine within an RNA molecule. This posttranscriptional base modification occurs in tRNA, rRNA, and snRNAs. [GOC:hjd, GOC:mah]	32	14	4.15617e-05	43.75	Msig
M23816	A series of molecular signals in which an intracellular signal is conveyed to trigger the apoptotic death of a cell. The pathway is induced in response to a stimulus indicating endoplasmic reticulum (ER) stress, and ends when the execution phase of apoptosis is triggered. ER stress usually results from the accumulation of unfolded or misfolded proteins in the ER lumen. [GOC:mah, GOC:mtg_apoptosis…	1060	191	4.37821e-05	18.0189	Msig
M9810	Neighborhood of DDX5	93	28	4.39971e-05	30.1075	Msig
M6747	Genes down-regulated in comparison of untreated peripheral blood mononuclear cells (PBMC) versus PBMCs treated with CSF3 [GeneID=1440].	84	26	4.8504e-05	30.9524	Msig
M11272	The process in which the S-shaped body is generated and organized. The S-shaped body is the successor of the comma-shaped body that contributes to the morphogenesis of the nephron. [GOC:mtg_kidney_jan10]	133	36	4.9631e-05	27.0677	Msig
M9037	Genes down-regulated in monocytes (6h): muramyl dipeptide [PubChem=11620162] versus M. tuberculosis 19 kDa lipopeptide.	113	32	4.97111e-05	28.3186	Msig
M3974	Genes down-regulated in comparison of dendritic cells (DC) stimulated with poly(I:C) (TLR3 agonist) at 0.5 h versus DC cells stimulated with Gardiquimod (TLR7 agonist) at 0.5 h.	118	33	5.01566e-05	27.9661	Msig
M6775	Genes up-regulated in macrophages: untreated versus LPS.	123	34	5.0269e-05	27.6423	Msig
M19767	Genes having at least one occurence of the highly conserved motif M138 MYAATNNNNNNNGGC in the region spanning up to 4 kb around their transcription start sites. The motif does not match any known transcription factor binding site (v7.4 TRANSFAC).	159	41	5.20769e-05	25.7862	Msig
M27665	Glyoxylate metabolism and glycine degradation	53	19	5.47696e-05	35.8491	Msig
M3299	Genes up-regulated in skin from BALB/c mice after injection of: control versus Trypanosoma cruzi (strain G).	99	29	5.66108e-05	29.2929	Msig
M2980	Genes up-regulated in dendritic cells (5 days): control versus 25-hydroxyvitamin D3 [PubChem=1593].	99	29	5.66108e-05	29.2929	Msig
M5836	Integrin, VEGF, Wnt and TGFbeta signaling pathway genes down-regulated in PC-3 cells (prostate cancer) after knockdown of PDEF [GeneID=25803] by RNAi.	104	30	5.82378e-05	28.8462	Msig
M27747	Interaction With Cumulus Cells And The Zona Pellucida	49	18	5.91315e-05	36.7347	Msig
M27057	The activation of arylsulfatases	49	18	5.91315e-05	36.7347	Msig
M13104	Genes down-regulated in 3T3-L1 cells (adipocyte) by insulin [GeneID=3630] which continued to respond normally to insulin in the insulin resistant cells.	49	18	5.91315e-05	36.7347	Msig
M9226	Neighborhood of RAB7L1	62	21	5.93387e-05	33.871	Msig
M5057	Genes up-regulated in comparison of memory CD8 T cells treated with IL7 [GeneID=3574] versus those treated with IL4 [GeneID=3565] and IL7 [GeneID=3574].	124	34	6.01562e-05	27.4194	Msig
M6478	Genes down-regulated in epithelial cells (24h): untreated versus interferon alpha.	119	33	6.02853e-05	27.7311	Msig
M8477	Genes down-regulated in comparison of naive CD4 [GeneID=920] T cells versus CD4 [GeneID=920] effector memory T cells.	85	26	6.07452e-05	30.5882	Msig
M4837	Neighborhood of MYL2	22	11	6.25324e-05	50	Msig
M10424	Any process that decreases the stability of an RNA molecule, making it more vulnerable to degradative processes. [GOC:ai]	187	46	6.56813e-05	24.5989	Msig
M9457	Genes down-regulated in T conv: peripheral lymph nodes versus thymic CD24 high [GeneID=100133941].	125	34	7.17729e-05	27.2	Msig
M17808	The process whose specific outcome is the progression of the proximal tubule over time, from its formation to the mature structure. In mammals, the proximal tubule is a nephron tubule that connects Bowman's capsule to the descending thin limb of the loop of Henle. It has a brush border epithelial morphology. [GOC:mtg_kidney_jan10]	19	10	7.79717e-05	52.6316	Msig
M9417	Genes in the cancer module 226.	26	12	7.82929e-05	46.1538	Msig
M26532	Interacting selectively and non-covalently with protein tyrosine kinase. [PMID:25499537]	10	7	8.52216e-05	70	Msig
M17436	A process that is carried out at the cellular level which results in the assembly, arrangement of constituent parts, or disassembly of a pseudopodium, a temporary protrusion or retractile process of a cell, associated with cellular movement. [GOC:pg]	10	7	8.52216e-05	70	Msig
M3348	Genes down-regulated in comparison of Th2 cells versus induced regulatory T cell (Treg).	121	33	8.62742e-05	27.2727	Msig
M17817	Genes up-regulated in MEF cells (embryonic fibroblasts) with knockout of SNF5 [GeneID=6598] gene.	728	137	8.62925e-05	18.8187	Msig
M5592	Genes down-regulated in comparison of macrophages versus effector memory CD4 [GeneID=920] T cells.	111	31	8.65782e-05	27.9279	Msig
M7311	Genes down-regulated in IL10 [GeneID=3586] knockout macrophages: unstimulated versus LPS.	82	25	8.89478e-05	30.4878	Msig
M8510	Aflatoxin activation and detoxification	38	15	9.39938e-05	39.4737	Msig
M6259	Genes in the cancer module 39.	13	8	9.73435e-05	61.5385	Msig
M27465	FRS-mediated FGFR3 signaling	55	19	9.78512e-05	34.5455	Msig
M9502	Genes up-regulated in dendritic cells: untreated versus 8h after infection of Leishmania major.	112	31	0.000104014	27.6786	Msig
M27672	L1CAM interactions	51	18	0.000108298	35.2941	Msig
M27931	PTK6 Regulates Cell Cycle	51	18	0.000108298	35.2941	Msig
M7003	Genes down-regulated in comparison of polysome bound (translated) mRNA in dendritic cells (DC) at 4 h after LPS (TLR4 agonist) stimulation versus those at 16 h after the stimulation.	83	25	0.000110681	30.1205	Msig
M6058	Genes down-regulated in CEM-C1 cells (T-CLL) in comparison of control vs rapamycin (sirolimus) [PubChem=6610346], an mTOR pathway inhibitor.	175	43	0.00011601	24.5714	Msig
M8481	Genes up-regulated in comparison of CD4 [GeneID=920] effector memory T cells versus CD4 [GeneID=920] CXCR5+ [GeneID=643] T cells.	93	27	0.000119699	29.0323	Msig
M5300	Genes down-regulated in livers: SOCS3 [GeneID=9021] knockout versus wildtype.	93	27	0.000119699	29.0323	Msig
M6553	Genes up-regulated in B lymphocytes: anti IgM versus anti IgM and CpG oligodeoxynucleotide 1826.	93	27	0.000119699	29.0323	Msig
M10085	A proteasome complex found in the cytosol of a cell. [GOC:mah, GOC:mtg_sensu]	74	23	0.000121843	31.0811	Msig
M7603	Top highly correlated genes negatively associated with poor survival of patients with suboptimally debulked ovarian tumors.	27	12	0.000123095	44.4444	Msig
M413	Genes in the cancer module 411.	43	16	0.000126888	37.2093	Msig
M7792	Genes down-regulated in amplified multipotent progenitors versus cultured untreated common dendritic cell progenitors.	79	24	0.000130242	30.3797	Msig
M12841	The chemical reactions and pathways resulting in the breakdown of an inositol phosphate, 1,2,3,4,5,6-cyclohexanehexol, with one or more phosphate groups attached. [CHEBI:24848, CHEBI:25448, GOC:mah]	39	15	0.000133187	38.4615	Msig
M27470	GAB1 signalosome	52	18	0.000144264	34.6154	Msig
M590	PKA-mediated phosphorylation of key metabolic factors	52	18	0.000144264	34.6154	Msig
M6287	Amplification hot spot 29: colocolized fragile sites and cancer genes in the 7p22-p13 region.	119	32	0.000146871	26.8908	Msig
M851	Signaling by SCF-KIT	61	20	0.00014787	32.7869	Msig
M15577	The process in which a relatively unspecialized cell acquires the specialized features of a glial cell. [GOC:go_curators, GOC:mtg_sensu]	317	68	0.000148272	21.4511	Msig
M18003	Catalysis of an oxidation-reduction (redox) reaction in which a CH-CH group acts as a hydrogen or electron donor and reduces a hydrogen or electron acceptor. [GOC:ai]	66	21	0.000164605	31.8182	Msig
M27036	Chromatin organization	57	19	0.000168427	33.3333	Msig
M27026	DAG and IP3 signaling	57	19	0.000168427	33.3333	Msig
M709	Downstream TCR signaling	57	19	0.000168427	33.3333	Msig
M18419	The protein transport machinery of the mitochondrial inner membrane that typically transports proteins that possess a matrix-targeting N-terminal presequence. The TIM23 complex contains three essential Tim proteins: Tim17 and Tim23 are thought to build a preprotein translocation channel while Tim44 interacts transiently with the matrix heat-shock protein Hsp70 to form an ATP-driven import motor. …	17	9	0.000170543	52.9412	Msig
M8675	Genes down-regulated in bone marrow-derived macrophages: interferon alpha versus IFNG [GeneID=3458].	110	30	0.000178715	27.2727	Msig
M17490	Any nuclear DNA replication that is involved in a mitotic cell cycle. [GO_REF:0000060, GOC:TermGenie]	924	166	0.00018323	17.9654	Msig
M14632	Ensemble of genes encoding extracellular matrix and extracellular matrix-associated proteins	76	23	0.000190707	30.2632	Msig
M13314	Genes distinguishing between MGUS (monoclonal gammopathy of undetermined significance) and multiple myeloma (MM) samples.	32	13	0.000195521	40.625	Msig
M2714	Genes having at least one occurence of the motif TGAATGT in their 3' untranslated region. The motif represents putative target (that is, seed match) of human mature miRNAs hsa-miR-181a, hsa-miR-181b, hsa-miR-181c and hsa-miR-181d (v7.1 miRBase).	32	13	0.000195521	40.625	Msig
M17136	A protein serine/threonine phosphatase complex that contains a catalytic subunit (PPP1CA, PPP1CB or PPP1CC) and the regulatory subunits PPP1R10 (PNUTS), TOX4 and WDR82, and plays a role in the control of chromatin structure and cell cycle progression during the transition from mitosis into interphase. [GOC:mah, PMID:20516061]	14	8	0.000199262	57.1429	Msig
M27822	Programmed Cell Death	163	40	0.000204863	24.5399	Msig
M27717	Synthesis of GDP-mannose	11	7	0.000205961	63.6364	Msig
M895	Defective EXT2 causes exostoses 2	49	17	0.000212849	34.6939	Msig
M26994	Gene expression (Transcription)	586	112	0.000217752	19.1126	Msig
M8117	Genes down-regulated in the activated CD4 [GeneID=920] T cells (48h): control versus IL-12.	72	22	0.000224186	30.5556	Msig
M17753	Set 'Nanog targets': genes upregulated and identified by ChIP on chip as Nanog [GeneID=79923] transcription factor targets in human embryonic stem cells.	483	95	0.000238785	19.6687	Msig
M15774	Genes up-regulated by MYC [GeneID=4609] and whose promoters are bound by MYC, according to MYC Target Gene Database.	631	119	0.000242343	18.859	Msig
M26925	EGFR Transactivation by Gastrin	63	20	0.000242389	31.746	Msig
M13371	Any process that stops, prevents, or reduces the frequency, rate or extent of the activity of any activin receptor signaling pathway. [GOC:BHF, GOC:rl]	253	56	0.000244743	22.1344	Msig
M11132	Down-regulated genes in peripheral zone of human pancreatic cancer growing in the pancreas of nude mice compared to that of the tumor from the central zone.	159	39	0.000247623	24.5283	Msig
M27539	Signaling by WNT in cancer	54	18	0.000248652	33.3333	Msig
M7460	Genes up-regulated in CD11b Spleen from BALBc mouse versus CD11b BoneMarrow from BALBc mouse incubated with GMCSF and GCSF.	87	25	0.000252588	28.7356	Msig
M7925	Genes down-regulated in macrophages (12h): control versus IFNG and TNF [GeneID=3458;7124].	112	30	0.000252654	26.7857	Msig
M3678	Genes up-regulated in comparison of dendritic cells (DC) stimulated with poly(I:C) (TLR3 agonist) at 0.5 h versus those stimulated at 8 h.	112	30	0.000252654	26.7857	Msig
M6081	Genes down-regulated in CD4 [GeneID=920] T cells: untreated (0h) versus activated by anti-CD3 and anti-CD28 and then stimulated by TGFB1 [GeneID=7040] and IL-12 (6h).	112	30	0.000252654	26.7857	Msig
M17449	Genes in the cancer module 534.	41	15	0.000255592	36.5854	Msig
M5567	Genes down-regulated in comparison of eosinophils versus macrophages.	107	29	0.000256147	27.1028	Msig
M3027	Ether lipid metabolism	107	29	0.000256147	27.1028	Msig
M13419	Up-regulated genes in the B lymphocyte developmental signature based on expression profiling of lymphomas from the Emu-myc transgenic mice: the immature B stage.	231	52	0.00026216	22.5108	Msig
M518	Cytokine Signaling in Immune system	68	21	0.000262781	30.8824	Msig
M11937	A process that is carried out at the cellular level which results in the assembly, arrangement of constituent parts, or disassembly of the cytoplasm. The cytoplasm is all of the contents of a cell excluding the plasma membrane and nucleus, but including other subcellular structures. [GOC:curators, GOC:dph, GOC:jl, GOC:mah]	25	11	0.000264012	44	Msig
M4772	Genes whose expression classifies hepatoblastoma tumors as belonging to either rC1 or rC2 subtypes and whose expression predicts poor survival.	394	80	0.000266981	20.3046	Msig
M27399	G2 Phase	50	17	0.000281049	34	Msig
M10986	Genes down-regulated in reverted NIH3T3 cells (fibroblasts transformed by activated KRAS [GeneID=3845] which then reverted to normal cells upon stable over-expression of a dominant negative form of CDC25 [GeneID=5923]) vs normal fibroblasts.	123	32	0.000284368	26.0163	Msig
M26478	Any process that stops, prevents, or reduces the frequency, rate or extent of adenylate cyclase activity. [GOC:go_curators]	6	5	0.000285295	83.3333	Msig
M25266	Any process that stops, prevents, or reduces the frequency, rate or extent of viral transcription. [GOC:mah]	6	5	0.000285295	83.3333	Msig
M16527	Any process that results in a change in state or activity of a cell or an organism (in terms of movement, secretion, enzyme production, gene expression, etc.) as a result of a protein that is not folded in its correct three-dimensional structure. [GOC:bf]	6	5	0.000285295	83.3333	Msig
M2139	Genes up-regulated by IL2 [GeneID=3558] in cells derived from CD4+ [GeneID=920] cutaneous T-cell lymphoma (CTCL).	144	36	0.000285357	25	Msig
M25659	The phosphorylation by a protein of one or more of its own amino acid residues (cis-autophosphorylation), or residues on an identical protein (trans-autophosphorylation). [ISBN:0198506732]	18	9	0.000298866	50	Msig
M358	Genes down-regulated in CD8 alphabeta HY thymocyte RTOC culture versus CD8 alphaalpha HY thymocyte RTOC culture.	88	25	0.000306865	28.4091	Msig
M3157	Genes up-regulated in follicular B cells versus day 7 memory B cells.	88	25	0.000306865	28.4091	Msig
M3073	Genes down-regulated in primary bronchial epithelial cells stimulated with: IL17A [GeneID=50616] versus IL17A and IL22 [GeneID=3605;50616].	103	28	0.000308205	27.1845	Msig
M12423	Any process that stops, prevents, or reduces the frequency, rate, or extent of an acute inflammatory response. [GOC:add]	210	48	0.000308531	22.8571	Msig
M3199	Genes up-regulated in comparison of memory CD4 [GeneID=920] T cells treated with retinoic acid (tretinoin) [PubChem=444795] versus untreated memory CD4 [GeneID=920] T cells.	134	34	0.000310073	25.3731	Msig
M7898	Genes down-regulated in immature neuron cell line: control versus interferon alpha (6h).	98	27	0.000310111	27.551	Msig
M597	Class I MHC mediated antigen processing & presentation	55	18	0.000322014	32.7273	Msig
M956	Neighborhood of MT4	262	57	0.000346353	21.7557	Msig
M10781	Interacting selectively and non-covalently with an androgen receptor. [GOC:ai]	60	19	0.000357137	31.6667	Msig
M27467	Estrogen-dependent gene expression	79	23	0.000358323	29.1139	Msig
M8724	Genes up-regulated in macrophages: alternatively activated M2 versus MYC [GeneID=4609] inhibited.	84	24	0.000366623	28.5714	Msig
M8685	Genes down-regulated in comparison of macrophages versus macrophages exposed to L.donovani.	99	27	0.000370763	27.2727	Msig
M27288	Depurination	94	26	0.000372403	27.6596	Msig
M5054	Genes down-regulated in comparison of memory CD8 T cells treated with IL7 [GeneID=3574] versus naive CD8 T cells treated with IL7 [GeneID=3574].	130	33	0.000374826	25.3846	Msig
M3597	Genes up-regulated in comparison of unstimulated CD8 T cells at 72 h versus CD8 T cells at 72 h after treatment with trichostatin A (TSA) [PubChem=5562].	146	36	0.000380193	24.6575	Msig
M14409	Enables the transmembrane transfer of an ion by a channel that opens when a specific intracellular ligand has been bound by the channel complex or one of its constituent parts. [GOC:mtg_transport, ISBN:0815340729]	557	106	0.000383688	19.0305	Msig
M73	Genes having at least one occurence of the motif TTGCACT in their 3' untranslated region. The motif represents putative target (that is, seed match) of human mature miRNAs hsa-miR-130a, hsa-miR-301 and hsa-miR-130b (v7.1 miRBase).	65	20	0.000386089	30.7692	Msig
M14381	Catalysis of the reaction: ribosomal protein S6 + ATP = ribosomal protein S6 phosphate + ATP. [GOC:mah, PMID:9822608]	310	65	0.000405679	20.9677	Msig
M27576	Genes down-regulated in five primary endothelial cell types (lung, aortic, iliac, dermal, and colon) by TNF [GeneID=7124].	70	21	0.000408924	30	Msig
M26338	The regionalization process in which specific areas of cell differentiation are determined along a proximal/distal axis of a nephron. The proximal/distal axis is defined by a line that runs from the center of the kidney (proximal end) outward (distal end). [GOC:mtg_kidney_jan10]	56	18	0.000413466	32.1429	Msig
M27497	Methionine salvage pathway	56	18	0.000413466	32.1429	Msig
M27809	Signalling to RAS	47	16	0.000415513	34.0426	Msig
M26769	A series of molecular signals generated as a consequence of activation of the transmembrane protein Smoothened. [GOC:mah, PMID:15205520]	9	6	0.000431212	66.6667	Msig
M27693	Synthesis of diphthamide-EEF2	9	6	0.000431212	66.6667	Msig
M4839	Genes down-regulated in comparison of NK cells versus neutrophils.	100	27	0.000441642	27	Msig
M3368	Genes down-regulated in NIH3T3 cells (fibroblast): control versus stimulated with IFN-b.	95	26	0.000445915	27.3684	Msig
M2525	Genes up-regulated by tamoxifen [PubChem=5376] in HMEC-E6 cells (mammary epithelial cells damaged by expression of HPV-16 E6 [GeneID=1489078]).	61	19	0.000451805	31.1475	Msig
M27552	Genes whose expression increases with age in normal kidney.	61	19	0.000451805	31.1475	Msig
M9913	Genes down-regulated in CD8 T cells: naïve versus effectors at day 15.	121	31	0.000470197	25.6198	Msig
M2510		52	17	0.000475817	32.6923	Msig
M12046	Any process that results in a change in state or activity of a cell (in terms of movement, secretion, enzyme production, gene expression, etc.) as a result of a cAMP (cyclic AMP, adenosine 3',5'-cyclophosphate) stimulus. [GOC:mah]	137	34	0.000482086	24.8175	Msig
M27322	Resolution of Sister Chromatid Cohesion	66	20	0.000482386	30.303	Msig
M594	Transferrin endocytosis and recycling	66	20	0.000482386	30.303	Msig
M16988	A specialized secretory lysosome that is present in cells with cytolytic capability such as cytotoxic T lymphocytes and natural killer cells. Cytolytic granules mediate the storage and regulated excretion of lytic molecules for killing of target cells. [GOC:jl, PMID:11052265, PMID:12766758]	19	9	0.000497672	47.3684	Msig
M7308	Genes down-regulated in control macrophages: untreated versus primed by IFNG [GeneID=3458].	96	26	0.000531877	27.0833	Msig
M5626	Genes down-regulated in CD4 T conv over-expressing: FOXP3 [GeneID=50943] versus PBX1 and FOXP3 [GeneID=5087;50943].	86	24	0.000536377	27.907	Msig
M27396	Defective LFNG causes SCDO3	48	16	0.00054351	33.3333	Msig
M27670	UCH proteinases	48	16	0.00054351	33.3333	Msig
M4414	Neighborhood of PPP1CA	35	13	0.000553373	37.1429	Msig
M4120	Neutrophil-specific genes down-regulated in comparison of immature with mature neutrophils.	600	112	0.000560392	18.6667	Msig
M1463	Genes up-regulated in placenta of mice with EHMT2 [GeneID=10919] knocked out.	361	73	0.000560435	20.2216	Msig
M2553	Genes down-regulated during transition from L0 (non-tumor, not infected with HCV) to L1 (non-tumor, infected with HCV) in the development of hepatocellular carcinoma.	23	10	0.000566649	43.4783	Msig
M8810	Genes up-regulated in comparison of basophils versus Th1 cells.	117	30	0.000568393	25.641	Msig
M17684	The process in which the anatomical structures of the epidermis are generated and organized. The epidermis is the outer epithelial layer of an animal, it may be a single layer that produces an extracellular material (e.g. the cuticle of arthropods) or a complex stratified squamous epithelium, as in the case of many vertebrate species. [GOC:jid, UBERON:0001003]	701	128	0.000569258	18.2596	Msig
M15870	Any process that results in a change in state or activity of a cell (in terms of movement, secretion, enzyme production, gene expression, etc.) as a result of a pH stimulus with pH < 7. pH is a measure of the acidity or basicity of an aqueous solution. [GOC:go_curators, GOC:mah, http://en.wikipedia.org/wiki/PH]	1062	184	0.000570095	17.3258	Msig
M4290	Genes expressed in multiple myeloma (MM) patients carrying specific translocations involving the immunoglobulin heavy chain (IGH) locus at 14q32.	27	11	0.00059072	40.7407	Msig
M27207	Interferon gamma signaling	67	20	0.000598861	29.8507	Msig
M18803	Genes down-regulated in ST1 cells (adult T-cell leukemia, ATL) after knockdown of FRA2 [GeneID=2355] by RNAi.	144	35	0.000606966	24.3056	Msig
M6017	Genes down-regulated in comparison of CD4 [GeneID=920] T cells versus NK cells.	102	27	0.000619946	26.4706	Msig
M3122	Genes down-regulated in follicular B cells versus day 7 germinal center B cells.	97	26	0.000632024	26.8041	Msig
M8498	Genes up-regulated in comparison of myeloid dendritic cells from LAIV influenza vaccinee at day 7 post-vaccination vesus those from TIV influenza vaccinee at day 7.	92	25	0.000640462	27.1739	Msig
M27484	DNA Damage Recognition in GG-NER	92	25	0.000640462	27.1739	Msig
M2946	Genes up-regulated in comparison of CD4 [GeneID=920] CD8 thymocytes versus naive CD4 [GeneID=920] T cells from adult blood.	82	23	0.000643257	28.0488	Msig
M11716	Interleukin-36 pathway	16	8	0.000657768	50	Msig
M7309	Up-regulated genes in peripheral zone of human pancreatic cancer growing in the pancreas of nude mice compared to that of the tumor from the central zone.	298	62	0.000679654	20.8054	Msig
M27398	G2/M Checkpoints	49	16	0.000703831	32.6531	Msig
M733	Signaling by MET	49	16	0.000703831	32.6531	Msig
M4089	Genes down-regulated in comparison of dendritic cells (DC) stimulated with CpG DNA (TLR9 agonist) at 16 h versus DC cells stimulated with Gardiquimod (TLR7 agonist) at 16 h.	103	27	0.000730696	26.2136	Msig
M3604	Genes up-regulated inmouse embryonic fibroblasts (MEF): control versus LPS and heat shock.	140	34	0.000733781	24.2857	Msig
M595	Growth hormone receptor signaling	68	20	0.000738895	29.4118	Msig
M25091	The regionalization process in which specific areas of cell differentiation are determined along a proximal/distal axis. The proximal/distal axis is defined by a line that runs from main body (proximal end) of an organism outward (distal end). [GOC:dph, GOC:go_curators, GOC:isa_complete]	73	21	0.000759543	28.7671	Msig
M6506	Genes up-regulated by MYC [GeneID=4609], according to the MYC Target Gene Database.	93	25	0.000762036	26.8817	Msig
M9497	Genes up-regulated in B lymphocytes: naïve versus plasmablasts.	93	25	0.000762036	26.8817	Msig
M12317	The chemical reactions and pathways resulting in the breakdown of RNA transcribed from the mitochondrial genome and occurring in the mitochondrion. [GOC:krc, GOC:mah]	88	24	0.000771096	27.2727	Msig
M27439	Metalloprotease DUBs	54	17	0.000776973	31.4815	Msig
M22626	Interacting selectively and non-covalently with a protein antigen. [PMID:9360996]	20	9	0.000793219	45	Msig
M7211	Genes down-regulated in macrophages (12h): rosiglitazone [PubChem=77999] and IL4 [GeneID=3565] versus IL4 [GeneID=3565].	146	35	0.000794489	23.9726	Msig
M5134	Genes up-regulated in spleen from DUSP1 [GeneID=1843] knockout: control versus LPS.	114	29	0.00080133	25.4386	Msig
M5611	Assembly of the pre-replicative complex	919	161	0.000804923	17.519	Msig
M4911	Basal transcription factors	130	32	0.000812971	24.6154	Msig
M19180	Catalysis of the transfer of a methyl group from a donor to a nucleoside residue in an RNA molecule. [GOC:mah]	1076	185	0.000818791	17.1933	Msig
M23216	Any process in which a mitochondrion or mitochondria are transported to, and/or maintained in, a specific location within the cell. [GOC:ai]	13	7	0.000827943	53.8462	Msig
M922	Neighborhood of ARAF1	13	7	0.000827943	53.8462	Msig
M27802	Signalling to p38 via RIT and RIN	59	18	0.000834452	30.5085	Msig
M416	Genes over-expressed in KRT19-positive [GeneID=3880] hepatocellular carcinoma.	24	10	0.000850622	41.6667	Msig
M3844	Genes down-regulated in esophageal adenocarcinoma (EAC) and Barret's esophagus (BE) relative to normal esophagi.	28	11	0.000851183	39.2857	Msig
M5820	Genes up-regulated in the liver tissue from 10 week old male mice with KLF10 [GeneID=7071] compared to wild-type littermates.	104	27	0.000858342	25.9615	Msig
M2114	Set 'Suz12 targets': genes identified by ChIP on chip as targets of the Polycomb protein SUZ12 [GeneID=23512] in human embryonic stem cells.	64	19	0.000877113	29.6875	Msig
M5283	Mitochondrial iron-sulfur cluster biogenesis	99	26	0.000882725	26.2626	Msig
M25687	A specialized region of the plasma membrane and underlying cytoplasm which surround the the active zone, into which synaptic vesicle membranes are recycled following exocytosis. It is especially enriched in endocytic proteins following intense activity. [PMID:17455288]	7	5	0.000882768	71.4286	Msig
M10680	Genes up-regulated in H1975 cells (non-small cell lung cancer, NSCLC) resistant to gefitinib [PubChem=123631] after treatment with EGFR inhibitor CL-387785 [PubChem=2776] for 6h.	41	14	0.000911604	34.1463	Msig
M4902	Genes important for early anral follicle, based on mouse models with female fertility defects.	41	14	0.000911604	34.1463	Msig
M5306	Genes up-regulated in Vd1 gamma delta T cells: untreated versus LPS.	89	24	0.000918761	26.9663	Msig
M25699	The ubiquitination by a protein of one or more of its own amino acid residues, or residues on an identical protein. Ubiquitination occurs on the lysine residue by formation of an isopeptide crosslink. [GOC:ai]	10	6	0.000950198	60	Msig
M25865	Any process that results in a change in state or activity of a cell or an organism (in terms of movement, secretion, enzyme production, gene expression, etc.) as a result of deprivation of amino acids. [PMID:7765311]	10	6	0.000950198	60	Msig
M26748	The chemical reactions and pathways involving an unsaturated fatty acid, any fatty acid containing one or more double bonds between carbon atoms. [GOC:mah]	10	6	0.000950198	60	Msig
M3655	Genes down-regulated in CD8 T cells activated by anti-CD3 and anti-CD28 versus those stimulated by IFNA5 [GeneID=3442].	110	28	0.000969368	25.4545	Msig
M13990	The process in which the structure of the smooth muscle tissue surrounding the aorta is generated and organized. An aorta is an artery that carries blood from the heart to other parts of the body. [GOC:bf, GOC:dgh, GOC:dph, Wikipedia:Aorta]	55	17	0.000980507	30.9091	Msig
M9061	Genes down-regulated in CD4 [GeneID=920] T cells: Th1 versus Th17 negative.	126	31	0.000983429	24.6032	Msig
Module: blue2
ID	Name	Total_Genes	Significant_Genes	pvalue	OverlapPercentage %	Database
IPR003409	MORN motif	6	2	0.00047982	33.3333	Interpro
M8714	Genes up-regulated in dendritic cells stimulated by LPS: wildtype versus KDM4D [GeneID=55693].	78	5	6.8054e-05	6.41026	Msig
M11378	A ubiquitin ligase complex in which a cullin from the Cul7 subfamily and a RING domain protein form the catalytic core; substrate specificity is conferred by a Skp1 linker and an F-box protein. [PMID:15571813, PMID:15688063]	6	2	0.000458152	33.3333	Msig
M14468	Catalysis of the reaction: retinal + NAD+ + H2O = retinoate + NADH. Acts on both 11-trans and 13-cis forms of retinal. [EC:1.2.1.36]	6	2	0.000458152	33.3333	Msig
M15781	Any process that results in a change in state or activity of a cell or an organism (in terms of movement, secretion, enzyme production, gene expression, etc.) as a result of a corticotropin-releasing hormone stimulus. Corticotropin-releasing hormone is a peptide hormone involved in the stress response. [PMID:11027914, PMID:15134857, Wikipedia:Corticotropin-releasing_hormone]	31	3	0.000667436	9.67742	Msig
M4314	Genes up-regulated in comparison of lung tissue from wild type mice subjected to ozone for 48 h versus that from TLR4 [GeneID=7099] deficient mice subjected to ozone for 48 h.	74	4	0.000746387	5.40541	Msig
M14177	Any process that results in a change in state or activity of a cell or an organism (in terms of movement, secretion, enzyme production, gene expression, etc.) as a result of a growth factor stimulus. [GOC:BHF, GOC:mah]	34	3	0.000878223	8.82353	Msig
Module: brown1
ID	Name	Total_Genes	Significant_Genes	pvalue	OverlapPercentage %	Database
GO:0045453	bone resorption	9	2	0.000356916	22.2222	GO
GO:0005719	nuclear euchromatin	11	2	0.000543147	18.1818	GO
GO:0010033	response to organic substance	13	2	0.000767257	15.3846	GO
IPR000217	Tubulin	9	2	0.000373705	22.2222	Interpro
IPR003008	Tubulin/FtsZ, GTPase domain	9	2	0.000373705	22.2222	Interpro
IPR008280	Tubulin/FtsZ, C-terminal	9	2	0.000373705	22.2222	Interpro
IPR017975	Tubulin, conserved site	9	2	0.000373705	22.2222	Interpro
IPR018316	Tubulin/FtsZ, 2-layer sandwich domain	9	2	0.000373705	22.2222	Interpro
IPR023123	Tubulin, C-terminal	9	2	0.000373705	22.2222	Interpro
IPR036525	Tubulin/FtsZ, GTPase domain superfamily	9	2	0.000373705	22.2222	Interpro
IPR037103	Tubulin/FtsZ, C-terminal domain superfamily	9	2	0.000373705	22.2222	Interpro
bta00100	Steroid biosynthesis	10	2	0.00070614	20	KEGG
D053263	Gene Regulatory Networks	15	2	0.000932574	13.3333	MeSH
R-BTA-191273	Cholesterol biosynthesis	10	2	0.000589559	20	reactome
M12004	Up-regulated genes classifying non-tumor lung tissues by age after incution of lung cancer by urethane injection [PubChem=5641]: early (24-26 weeks) vs late (46 weeks).	97	7	6.85928e-09	7.21649	Msig
M2895	Down-regulated 'cooperation response genes': responded synergystically to the combination of mutant TP53 and HRAS [GeneID=7157;3265] in YAMC cells (colon).	54	5	3.87569e-07	9.25926	Msig
M763	Genes in the cancer module 87.	12	3	4.84022e-06	25	Msig
M3009	Genes having at least one occurence of the transcription factor binding site V$IRF2_01 (v7.4 TRANSFAC) in the regions spanning up to 4 kb around their transcription starting sites.	14	3	7.97807e-06	21.4286	Msig
M16227	EPH-ephrin mediated repulsion of cells	15	3	9.95371e-06	20	Msig
M2383	Genes induced in SKBR3 cells (breast cancer) by 25-hydroxyvitamin D3 [PubChem=1593].	16	3	1.22275e-05	18.75	Msig
M5837	Genes having at least one occurence of the motif GTTTGTT in their 3' untranslated region. The motif represents putative target (that is, seed match) of human mature miRNA hsa-miR-495 (v7.1 miRBase).	125	5	2.51685e-05	4	Msig
M12338	Genes having at least one occurence of the highly conserved motif M21 GGAANCGGAANY in the region spanning up to 4 kb around their transcription start sites. The motif does not match any known transcription factor binding site (v7.4 TRANSFAC).	61	4	2.64492e-05	6.55738	Msig
M5873	Genes down-regulated by KRAS activation.	65	4	3.40536e-05	6.15385	Msig
M9162	Top down-regulated genes in pediatric adrenocortical tumors (ACT) compared to the normal tissue.	23	3	3.816e-05	13.0435	Msig
M5878	Genes involved in DNA repair.	71	4	4.83148e-05	5.6338	Msig
M1897	Carboxyterminal post-translational modifications of tubulin	25	3	4.9371e-05	12	Msig
M2133	Beta-catenin phosphorylation cascade	72	4	5.10593e-05	5.55556	Msig
M6292	Genes down-regulated in T reg: natural versus induced cells.	78	4	6.9988e-05	5.12821	Msig
M12147	Any process that modulates the frequency, rate or extent of a circadian rhythm. A circadian rhythm is a biological process in an organism that recurs with a regularity of approximately 24 hours. [GOC:dph, GOC:jl, GOC:tb]	31	3	9.53974e-05	9.67742	Msig
M27172	Circadian Clock	32	3	0.000105067	9.375	Msig
M2293	Beta2 integrin cell surface interactions	170	5	0.000109964	2.94118	Msig
M5852	Genes up-regulated in response to low oxygen levels (hypoxia).	89	4	0.000117309	4.49438	Msig
M350	Genes up-regulated in comparison of naive vs effector CD8 T cells (4-5 days postinfection).	90	4	0.000122531	4.44444	Msig
M9830	Genes down-regulated in epithelial cells (24h): interferon alpha versus interferon alpha and IFNG [GeneID=3458].	90	4	0.000122531	4.44444	Msig
M14158	The directed movement of a fatty acid derivative into, out of or within a cell, or between cells, by means of some agent such as a transporter or pore. [GOC:pr, GOC:TermGenie]	93	4	0.000139213	4.30108	Msig
M8532	Genes up-regulated in bone marrow-derived dendritic cells treated by CSF2 [GeneID=1437] and 1,3-beta-D-oligoglucan [PubChem=11375554]: low dose versus high dose.	93	4	0.000139213	4.30108	Msig
M24323	Any process that modulates the rate, frequency or extent of the assembly, arrangement of constituent parts, or disassembly of the microtubule spindle. [GOC:ascb_2009, GOC:dph, GOC:tb]	179	5	0.000140354	2.7933	Msig
M16336	Advanced glycosylation endproduct receptor signaling	95	4	0.000151213	4.21053	Msig
M9801	Genes down-regulated in CD4 [GeneID=920] T helper cells Th17 (60h): TGFB1 and IL6 [GeneID=7040;3569] versus TGFB1, IL6 [GeneID=7040;3569] and IL-23.	96	4	0.000157486	4.16667	Msig
M15905	Any process that modulates the rate, frequency or extent of animal organ formation. Organ formation is the process pertaining to the initial formation of an organ from unspecified parts. The process begins with the specific processes that contribute to the appearance of the discrete structure, such as inductive events, and ends when the structural rudiment of the organ is recognizable, such as a …	37	3	0.000163039	8.10811	Msig
M4940	Genes down-regulated in spleen CD8- dendritic cells versus bone marrow monocytes.	97	4	0.000163946	4.12371	Msig
M1265	Genes having at least one occurence of the highly conserved motif M92 TGCTGAY in the region spanning up to 4 kb around their transcription start sites. The motif does not match any known transcription factor binding site (v7.4 TRANSFAC).	7	2	0.000174286	28.5714	Msig
M12303	The process that modulates the force with which blood travels through the lungs. The process is controlled by a balance of processes that increase pressure and decrease pressure. [GOC:mtg_cardio]	189	5	0.0001813	2.6455	Msig
M1098	Genes up-regulated in quiescent vs dividing CD34+ [GeneID=8842] cells isolated from peripheral blood of normal donors.	101	4	0.000191721	3.9604	Msig
M5742	Genes down-regulated in peripheral blood mononuclear cells (PBMC) from patients with type 1 diabetes at the time of diagnosis versus those with type 2 diabetes at the time of diagnosis.	102	4	0.000199166	3.92157	Msig
M3903	Genes down-regulated in fibroblasts from old individuals, compared to those from young donors.	8	2	0.000231968	25	Msig
M27067	Genes having at least one occurence of the highly conserved motif M133 RYTAAWNNNTGAY in the region spanning up to 4 kb around their transcription start sites. The motif does not match any known transcription factor binding site (v7.4 TRANSFAC).	8	2	0.000231968	25	Msig
M10355	Amyotrophic lateral sclerosis (ALS)	42	3	0.000238615	7.14286	Msig
M3485	Neighborhood of PTPN9	203	5	0.000253352	2.46305	Msig
M3631	Genes up-regulated in monocytes (12h) versus macrophages (12h) treated with IFNG, TNF [GeneID=3458;7124] and rosiglitazone [PubChem=77999].	110	4	0.000266468	3.63636	Msig
M27001	Signaling by MST1	44	3	0.000274239	6.81818	Msig
M18400		44	3	0.000274239	6.81818	Msig
M8504	Genes up-regulated in comparison of B cells versus myeloid dendritic cells (mDC).	111	4	0.000275902	3.6036	Msig
M15206	A form of programmed cell death induced by external or internal signals that trigger the activity of proteolytic caspases, whose actions dismantle a striated muscle cell and result in its death. Striated muscle cells make up striated muscle fibers which are divided by transverse bands into striations. [CL:0000737, GOC:dph, GOC:mtg_apoptosis, GOC:tb]	45	3	0.000293272	6.66667	Msig
M5892	Genes down-regulated in MDA-MB-231 cells (breast cancer, mutated TP53 [GeneID=7157]) undergoing mitotic arrest and apoptosis after treatment with 100 nM docetaxel [PubChem=148124].	45	3	0.000293272	6.66667	Msig
M27965	Genes from the green module which are dn-regulated in HAEC cells (primary aortic endothelium) after exposure to the oxidized 1-palmitoyl-2-arachidonyl-sn-3-glycerophosphorylcholine (oxPAPC).	9	2	0.000297713	22.2222	Msig
M5872	Genes from the 12p region that were up-regulated in choriocarcinoma cells compared to normal testis.	9	2	0.000297713	22.2222	Msig
M1611	Genes having at least one occurence of the highly conserved motif M168 YTAAYNGCT in the region spanning up to 4 kb around their transcription start sites. The motif does not match any known transcription factor binding site (v7.4 TRANSFAC).	9	2	0.000297713	22.2222	Msig
M15018	Any process that modulates the frequency, rate or extent of synapse structural plasticity. Synapse structural plasticity is a type of cytoskeletal remodeling; this remodeling is induced by stimuli that can lead to long term potentiation and it can be activity-dependent or -independent. Examples of cytoskeletal changes include the formation of new spines and increase in spine size; this can be acc…	46	3	0.000313139	6.52174	Msig
M8802	Genes down-regulated in NK cells: untreated versus poly(IC).	115	4	0.000316058	3.47826	Msig
M2855	Metastatic signature genes that best distinguished between favorable and unfavorable prognosis for the non-small cell lung cancer (NSCLC) patients.	116	4	0.000326721	3.44828	Msig
M17923	Genes up-regulated in freshly isolated CD31- [GeneID=5175] (stromal stem cells from adipose tissue) versus the CD31+ (non-stem) counterparts.	216	5	0.000338199	2.31481	Msig
M8534	Genes up-regulated in monocytes (6h): untreated versus M. tuberculosis 19 kDa lipopeptide.	118	4	0.00034882	3.38983	Msig
M2858	Top genes down-regulated in hormone refractory metastatic prostate cancer compared to localized prostate cancer.	118	4	0.00034882	3.38983	Msig
M7391	Neighborhood of BCL2	10	2	0.000371479	20	Msig
M14981	Loss of MECP2 binding ability to the NCoR/SMRT complex	10	2	0.000371479	20	Msig
M11821	Genes having at least one occurence of the transcription factor binding site V$CEBPDELTA_Q6 (v7.4 TRANSFAC) in the regions spanning up to 4 kb around their transcription starting sites.	120	4	0.000371974	3.33333	Msig
M3530	Genes up-regulated in lymphoid-primed multipotent progenitors versus megakaryo-erythrocyte progenitors.	49	3	0.000377903	6.12245	Msig
M7134	Genes up-regulated in peripheral blood monocytes (PBMC): control versus IL-12 stimulation.	121	4	0.000383956	3.30579	Msig
M6100	Genes down-regulated during adipogenesis of 3T3-L1 cells (fibroblast).	122	4	0.000396213	3.27869	Msig
M3028	ErbB signaling pathway	123	4	0.000408749	3.25203	Msig
M14846	Any process that stops, prevents, or reduces the frequency, rate or extent of the chemical reactions and pathways resulting in the formation of collagen, any of a group of fibrous proteins of very high tensile strength that form the main component of connective tissue in animals. [GOC:mah]	11	2	0.000453221	18.1818	Msig
M1999	Genes down-regulated in cancer stem cells isolated from mammary tumors compared to the non-tumorigenic cells.	362	6	0.000470243	1.65746	Msig
M7396	Genes down-regulated in CL1-5 cells (lung cancer) overexpressing DNAJB4 [GeneID=11080] off a plasmid vector.	232	5	0.000470579	2.15517	Msig
M18058	Top 50 up-regulated genes in cluster LB of multiple myeloma samples belonging to the low bone disease group.	54	3	0.000503971	5.55556	Msig
M17354	The directed movement of the nucleus along microtubules within the cell, mediated by motor proteins. [GOC:mah, GOC:sgd_curators]	12	2	0.000542898	16.6667	Msig
M19135	RUNX1 regulates transcription of genes involved in differentiation of myeloid cells	12	2	0.000542898	16.6667	Msig
M13867	Stabilization and expansion of the E-cadherin adherens junction	134	4	0.000566096	2.98507	Msig
M14985	Genes up-regulated in SKOC-3 cells (ovarian cancer) after YB-1 (YBX1) [GeneID=4904] knockdown by RNAi.	135	4	0.000582266	2.96296	Msig
M15200	Any process that modulates the frequency, rate or extent of synaptic growth at neuromuscular junctions. [GOC:go_curators]	58	3	0.000622204	5.17241	Msig
M12671	Genes up-regulated by estradiol [PubChem=5757] and up-regulated by ESRRA [GeneID=2101] in MCF-7 cells (breast cancer).	58	3	0.000622204	5.17241	Msig
M6840	Down-regulated at any timepoint following infection of primary human foreskin fibroblasts with CMV	13	2	0.000640464	15.3846	Msig
M11615	Top 50 genes up-regulated in metastatic vs primary prostate cancer tumors.	139	4	0.000650261	2.8777	Msig
M8013	Genes down-regulated in response to ultraviolet (UV) radiation.	59	3	0.000654296	5.08475	Msig
M2672	Genes having at least one occurence of the transcription factor binding site V$NKX22_01 (v7.4 TRANSFAC) in the regions spanning up to 4 kb around their transcription starting sites.	59	3	0.000654296	5.08475	Msig
M5908	Genes down-regulated in MDA-MB-231 cells (breast cancer, mutated TP53 [GeneID=7157]) undergoing aberrant mitosis and necrosis after treatment with 2 nM docetaxel [PubChem=148124].	60	3	0.000687429	5	Msig
M4680	Genes up-regulated in multiple myeloma (MM) compared to monoclonal gammopathy of uncertain significance (MGUS).	143	4	0.000723738	2.7972	Msig
M27828	DNA replication initiation	14	2	0.000745879	14.2857	Msig
M5924	Genes having at least one occurence of the transcription factor binding site V$HMGIY_Q6 (v7.4 TRANSFAC) in the regions spanning up to 4 kb around their transcription starting sites.	145	4	0.00076261	2.75862	Msig
M15148	Genes up-regulated between two breast carcinoma subtypes: metaplastic (MCB) and ductal (DCB).	63	3	0.000793215	4.7619	Msig
M6873	Genes down-regulated in monocyte-derived dendritic cells: LGALS1 [GeneID=3956] versus vehicle.	64	3	0.000830651	4.6875	Msig
M27934	Defective CHST14 causes EDS, musculocontractural type	15	2	0.000859098	13.3333	Msig
M9648	Intra-Golgi and retrograde Golgi-to-ER traffic	15	2	0.000859098	13.3333	Msig
M27482	NF-kB is activated and signals survival	15	2	0.000859098	13.3333	Msig
M5860	Genes encoding proteins involved in oxidative phosphorylation.	65	3	0.000869196	4.61538	Msig
M4156	Genes down-regulated in comparison of untreated CD4 [GeneID=920] T cells at 0 h versus the cells treated with IL4 [GeneID=3565] and anti-IL12 at 4 h.	66	3	0.000908863	4.54545	Msig
M3239	Genes down-regulated in comparison of unstimulated peripheral blood mononuclear cells (PBMC) versus PBMC 21 days after stimulation with YF17D vaccine.	67	3	0.000949666	4.47761	Msig
Module: darkturquoise
ID	Name	Total_Genes	Significant_Genes	pvalue	OverlapPercentage %	Database
GO:0005777	peroxisome	60	5	0.000159087	8.33333	GO
GO:0033263	CORVET complex	5	2	0.000732089	40	GO
GO:0006631	fatty acid metabolic process	49	4	0.000818491	8.16327	GO
bta04146	Peroxisome	48	4	0.000332964	8.33333	KEGG
M15880	Enables the directed movement of any conjugated, water-soluble protein in which the nonprotein group consists of a lipid or lipids, into, out of or within a cell, or between cells. [GOC:jl, ISBN:0198506732]	70	5	0.000313365	7.14286	Msig
M6899	Genes having at least one occurence of the motif GTGCCTT in their 3' untranslated region. The motif represents putative target (that is, seed match) of human mature miRNA hsa-miR-506 (v7.1 miRBase).	75	5	0.000432474	6.66667	Msig
M27915	Rho GTPase cycle	42	4	0.000433902	9.52381	Msig
M14956	Any process that modulates the frequency, rate or extent of gamma-delta T cell differentiation. [GOC:go_curators]	18	3	0.000450848	16.6667	Msig
M14575	Any process that reduces the pH of the phagosome, measured by the concentration of the hydrogen ion. [GOC:kmv, GOC:tb]	46	4	0.000616612	8.69565	Msig
M17160	An arrangement of closely apposed microtubules running parallel to each other. [NIF_Subcellular:sao1872343973]	81	5	0.000617279	6.17284	Msig
M6391	Genes up-regulated in UB27 cells (osteosarcoma) at any time point after inducing the expression of a mutant form of WT1 [GeneID=7490].	48	4	0.0007259	8.33333	Msig
M14045	The specific behavior of a female organism that is associated with reproduction. [GOC:dph, GOC:pr, GOC:tb]	133	6	0.000922155	4.51128	Msig
M10999	A process that is carried out at the cellular level which results in the arrangement of constituent parts of a phagosome within a cell. Phagosome maturation begins with endocytosis and formation of the early phagosome and ends with the formation of the hybrid organelle, the phagolysosome. [GOC:kmv, GOC:tb]	52	4	0.000984476	7.69231	Msig
Module: floralwhite
ID	Name	Total_Genes	Significant_Genes	pvalue	OverlapPercentage %	Database
D050996	Voltage-Dependent Anion Channel 2	5	2	0.000555016	40	MeSH
R-BTA-1483191	Synthesis of PC	7	3	2.88348e-05	42.8571	reactome
R-BTA-1483206	Glycerophospholipid biosynthesis	33	4	0.000246156	12.1212	reactome
M5592	Genes down-regulated in comparison of macrophages versus effector memory CD4 [GeneID=920] T cells.	111	7	1.51812e-05	6.30631	Msig
M684	Genes down-regulated in SK-N-DZ cells (neuroblastoma) after knockdown of MIF [GeneID=4282] by antisense RNA.	13	3	0.000104423	23.0769	Msig
M4402	Genes down-regulated in comparison of naive CD4 [GeneID=920] T cells versus stimulated CD4 [GeneID=920] Th2 cells at 12 h.	112	6	0.000161707	5.35714	Msig
M4917	Genes up-regulated in comparison of plasmacytoid dendritic cells (DC) versus myeloid DCs.	82	5	0.000325826	6.09756	Msig
M10663	Catalysis of the reaction: ATP + a phosphatidylinositol = ADP + a phosphatidylinositol 3-phosphate. This reaction is the addition of a phosphate group to phosphatidylinositol or one of its phosphorylated derivatives at the 3' position of the inositol ring. [GOC:bf, PMID:10209156, PMID:9255069]	19	3	0.000342862	15.7895	Msig
M7428	Genes up-regulated in B lymphocytes: memory versus transitional CR2 [GeneID=1380] low.	87	5	0.000429122	5.74713	Msig
M1918	Genes having at least one occurence of the highly conserved motif M173 YWATTWNNRGCT in the region spanning up to 4 kb around their transcription start sites. The motif does not match any known transcription factor binding site (v7.4 TRANSFAC).	192	7	0.000483897	3.64583	Msig
M16740	Genes down-regulated in quescent CD34+ [GeneID=8842] cells isolated from peripheral blood of CML (chronic myeloblastic leukemia) patients compared to the dividing cells from normal donors.	194	7	0.000515062	3.60825	Msig
M8911	Genes down-regulated in bone marrow-derived dendritic cells: unstimulated versus high dose of 1,3-beta-D-oligoglucan [PubChem=11375554].	97	5	0.000707942	5.15464	Msig
M706	MET activates PTPN11	56	4	0.000742367	7.14286	Msig
M3908	Genes down-regulated in comparison of dendritic cells (DC) stimulated with Pam3Csk4 (TLR1/2 agonist) at 16 h versus DC cells stimulated with CpG DNA (TLR9 agonist) at 16 h.	103	5	0.000930081	4.85437	Msig
Module: violet
ID	Name	Total_Genes	Significant_Genes	pvalue	OverlapPercentage %	Database
GO:0005576	extracellular region	199	9	2.28387e-05	4.52261	GO
GO:0005615	extracellular space	236	8	0.000498166	3.38983	GO
GO:0008199	ferric iron binding	5	2	0.000613193	40	GO
GO:0050872	white fat cell differentiation	5	2	0.000613193	40	GO
GO:0042552	myelination	22	3	0.000660851	13.6364	GO
GO:0090090	negative regulation of canonical Wnt signaling pathway	53	4	0.000788354	7.54717	GO
IPR009078	Ferritin-like superfamily	5	2	0.000608585	40	Interpro
IPR000566	Lipocalin/cytosolic fatty-acid binding domain	6	2	0.000908231	33.3333	Interpro
D009185	Myelin Proteins	6	3	9.66143e-06	50	MeSH
D002240	Carbohydrate Sequence	9	3	3.98901e-05	33.3333	MeSH
D003094	Collagen	34	4	0.000144594	11.7647	MeSH
D017386	Sequence Homology, Amino Acid	460	12	0.000219071	2.6087	MeSH
D016376	Oligonucleotides, Antisense	21	3	0.000589923	14.2857	MeSH
D001616	beta-Galactosidase	5	2	0.000625226	40	MeSH
D002236	Carbohydrate Conformation	5	2	0.000625226	40	MeSH
D000939	Epitopes	24	3	0.000882589	12.5	MeSH
D055551	HSP27 Heat-Shock Proteins	6	2	0.000933008	33.3333	MeSH
M4995	Genes up-regulated in response to both hypoxia and overexpression of an active form of HIF1A [GeneID=3091].	207	12	3.60475e-08	5.7971	Msig
M5930	Genes having at least one occurence of the transcription factor binding site V$HFH1_01 (v7.4 TRANSFAC) in the regions spanning up to 4 kb around their transcription starting sites.	107	8	1.31199e-06	7.47664	Msig
M15891	Genes having at least one occurence of the highly conserved motif M74 GGAMTNNNNNTCCY in the region spanning up to 4 kb around their transcription start sites. The motif does not match any known transcription factor binding site (v7.4 TRANSFAC).	15	4	4.04655e-06	26.6667	Msig
M2496	JNK signaling in the CD4+ TCR pathway	33	5	4.53673e-06	15.1515	Msig
M12937	Combining with an ephrin to initiate a change in cell activity. [GOC:mah, PMID:9530499]	60	6	5.72766e-06	10	Msig
M15148	Genes up-regulated between two breast carcinoma subtypes: metaplastic (MCB) and ductal (DCB).	63	6	7.63763e-06	9.52381	Msig
M19391	Genes up-regulated in the influenza-specific CD8+ [GeneID=925] T lymphocytes from bronchoalveolar lavage (BAL) compared to those from spleen.	236	10	9.9667e-06	4.23729	Msig
M2395	Genes down-regulated in NOMO-1 cells (AML) after knockdown of STK33 [GeneID=65975] by RNAi.	67	6	1.09573e-05	8.95522	Msig
M2857	Up-regulated genes associated with the acquision of metastatic potential in LNM35 cells (large cell lung cancer).	103	7	1.21015e-05	6.79612	Msig
M19128	Genes that are highly expressed in mammary tumors of epithelial-mesenchymal transition (EMT) histology.	41	5	1.36725e-05	12.1951	Msig
M10668	Genes up-regulated in HeLa cells (cervical carcinoma) 24 h after infection with adenovirus Ad12.	20	4	1.39587e-05	20	Msig
M2332	Genes down-regulated in B-CLL (B-cell chronic leukemia) samples expressing high levels of LPL [GeneID=4023] compared with those expressing low levels of the gene.	7	3	1.4856e-05	42.8571	Msig
M12300	High-grade amplification (copy number, CN >= 5) detected in primary neuroblastoma samples.	72	6	1.6658e-05	8.33333	Msig
M17572	Genes having at least one occurence of the transcription factor binding site V$TBP_01 (v7.4 TRANSFAC) in the regions spanning up to 4 kb around their transcription starting sites.	202	9	1.97067e-05	4.45545	Msig
M15336	Neighborhood of HEAB	204	9	2.13218e-05	4.41176	Msig
M9162	Top down-regulated genes in pediatric adrenocortical tumors (ACT) compared to the normal tissue.	23	4	2.50786e-05	17.3913	Msig
M2310	Genes that classify progression risk of benign papilloma samples: low vs high risk.	162	8	2.87694e-05	4.93827	Msig
M16534	The orderly movement of an endothelial cell into the extracellular matrix in order to form new blood vessels during angiogenesis. [PMID:11166264]	529	14	3.08792e-05	2.6465	Msig
M6679	Genes down-regulated in cancer stem cells derived from glyoblastoma tumors: CD133+ [GeneID=8842] vs. CD133- cells.	25	4	3.542e-05	16	Msig
M2573	Genes up-regulated in the GIST (gastrointestinal stromal tumor) cell line resistant to imatinib [PubChem=5291] that may correlate with the morphological switch in these cells.	219	9	3.74483e-05	4.10959	Msig
M11288	Genes having at least one occurence of the transcription factor binding site V$SREBP1_01 (v7.4 TRANSFAC) in the regions spanning up to 4 kb around their transcription starting sites.	26	4	4.16219e-05	15.3846	Msig
M14134	Methylated germline-specific genes with high-CpG-density promoters (HCP) in sperm.	85	6	4.32012e-05	7.05882	Msig
M7375	HOXA9 [GeneID=3205] targets down-regulated in hematopoietic stem cells.	28	4	5.63573e-05	14.2857	Msig
M8076	Genes down-regulated in bone marrow-derived macrophages treated with rosiglitazone [PubChem=77999]: wildtype versus STAT6 [GeneID=6778] knockout.	90	6	5.97208e-05	6.66667	Msig
M6462	Genes up-regulated in splenic B lymphocytes: wildtype versus KLF3 [GeneID=51274] knockout.	90	6	5.97208e-05	6.66667	Msig
M9982	Genes in the cancer module 326.	233	9	6.08747e-05	3.86266	Msig
M3491	Genes up-regulated in comparison of naive CD8 T cells from ELF4 [GeneID=2000] defficient mice versus those from wild type animals.	91	6	6.35619e-05	6.59341	Msig
M11585	Genes down-regulated in blood samples from bladder cancer patients.	91	6	6.35619e-05	6.59341	Msig
M4508	Genes down-regulated in NHEK cells (normal epidermal keratinocytes) after UVB irradiation.	294	10	6.6564e-05	3.40136	Msig
M1760	Genes up-regulated in prostate cancer cell lines after treatment with 5-aza-2'-deoxycytidine (decitabine) [PubChem=451668].	11	3	6.85212e-05	27.2727	Msig
M3497	Genes up-regulated in granulo-monocyte progenitors versus pro-B lymphocytes.	93	6	7.18369e-05	6.45161	Msig
M14884	The movement of a cell along the process of a radial glial cell involved in cerebral cortex glial-mediated radial migration. [GO_REF:0000021, GOC:cls, GOC:dgh, GOC:dph, GOC:jid, GOC:mtg_15jun06, PMID:12626695]	136	7	7.33969e-05	5.14706	Msig
M8825	Genes down-regulated in HeLa cells (cervical carcinoma) 32 h after infection with adenovirus Ad12.	30	4	7.45766e-05	13.3333	Msig
M10110	Blood vessel formation when new vessels emerge from the proliferation of pre-existing blood vessels and contribute to the series of events that restore integrity to a damaged tissue, following an injury. [GOC:dph, PMID:15039218]	501	13	7.80171e-05	2.59481	Msig
M1597	Genes down-regulated in LNCaP cells (prostate cancer) after knockdown of SAM68 [GeneID=10657] by RNAi.	32	4	9.67477e-05	12.5	Msig
M16395	Genes involved in gluconeogenesis; based on literature and sequence annotation resources and converted to Affymetrix HG-U133A probe sets.	143	7	0.000100864	4.8951	Msig
M17315	A process in which non-proliferating myoblasts fuse to existing fibers or to myotubes to form new fibers. A myoblast is a mononucleate cell type that, by fusion with other myoblasts, gives rise to the myotubes that eventually develop into skeletal muscle fibers. [CL:0000056, GOC:mtg_muscle]	33	4	0.000109466	12.1212	Msig
M15255	Genes in the cancer module 427.	13	3	0.00011748	23.0769	Msig
M1869	Genes up-regulated by expression of HBV X protein (HBVgp3) [GeneID=944566] both in SK-Hep-1 cells (hepatocellular carcinoma) and normal primary hepatocytes.	13	3	0.00011748	23.0769	Msig
M2572	Invasiveness signature resulting from cancer cell/microenvironment interaction.	35	4	0.000138482	11.4286	Msig
M13941	Cluster 3: genes up-regulated in B2264-19/3 cells (primary B lymphocytes) within 60-180 min after activation of LMP1 (an oncogene encoded by Epstein-Barr virus, EBV).	35	4	0.000138482	11.4286	Msig
M16311	Genes up-regulated in Hc cells (normal hepatocyte) by TNF [GeneID=7124].	35	4	0.000138482	11.4286	Msig
M167	Thromboxane A2 receptor signaling	35	4	0.000138482	11.4286	Msig
M10791	Genes up-regulated in human hematopoietic stem cell (HSC) enriched populations compared to committed progenitors and mature cells.	323	10	0.000146032	3.09598	Msig
M1138	Genes up-regulated in ANBL-6 cell line (multiple myeloma, MM) expressing an activated form of NRAS [GeneID=4893] off a plasmid vector compared to those co-cultured with bone marrow stromal cells.	14	3	0.000148706	21.4286	Msig
M4623	Genes up-regulated during neuronal differentiation of SH-SY5Y cells (neuroblastoma) in response to stimulation by tretinoin (all-trans retinoic acid, ATRA) [PubChem=444795] and BDNF [GeneID=627].	14	3	0.000148706	21.4286	Msig
M9645	Genes having at least one occurence of the motif GGTGTGT in their 3' untranslated region. The motif represents putative target (that is, seed match) of human mature miRNA hsa-miR-329 (v7.1 miRBase).	325	10	0.000153662	3.07692	Msig
M12450	Formation of a prolongation or process extending from a cell, e.g. a flagellum or axon. [GOC:jl, GOC:mah, http://www.cogsci.princeton.edu/~wn/]	154	7	0.000160538	4.54545	Msig
M8789	Genes up-regulated in hematopoietic stem cells versus multipotent progenitors.	69	5	0.000174202	7.24638	Msig
M254	Genes down-regulated in the brain cortex of mice that were exposed to an enriched learning environment for one day.	38	4	0.000191919	10.5263	Msig
M9347	Genes in the cancer module 299.	71	5	0.000199481	7.04225	Msig
M25342	The series of events required for an organism to receive a touch stimulus, convert it to a molecular signal, and recognize and characterize the signal. This is a neurological process. The perception of touch in animals is mediated by mechanoreceptors in the skin and mucous membranes and is the sense by which contact with objects gives evidence as to certain of their qualities. Different types of …	16	3	0.000226295	18.75	Msig
M3504	Genes up-regulated in comparison of activated CD8 T cells from ELF4 [GeneID=2000] defficient mice versus those from wild type animals.	115	6	0.000233032	5.21739	Msig
M7269	Genes up-regulated in the activated CD4 [GeneID=920] T cells (48h): IL-12 versus interferon alpha.	115	6	0.000233032	5.21739	Msig
M12037	Genes up-regulated in HepG2 cells (hepatocellular carcinoma, HCC) upon expression of HNF4A [GeneID=3172] and down-regulated upon knockdown of HNF4A [GeneID=3172] in these cells by RNAi.	40	4	0.000234922	10	Msig
M2858	Top genes down-regulated in hormone refractory metastatic prostate cancer compared to localized prostate cancer.	118	6	0.000268137	5.08475	Msig
M16447	Developmental processes.	76	5	0.000274945	6.57895	Msig
M10371	Set 'Myc targets1': targets of c-Myc [GeneID=4609] identified by ChIP on chip in cultured cell lines, focusing on E-box-containing genes; high affinity bound subset	226	8	0.000297811	3.53982	Msig
M8124	Genes having at least one occurence of the transcription factor binding site V$TAXCREB_01 (v7.4 TRANSFAC) in the regions spanning up to 4 kb around their transcription starting sites.	226	8	0.000297811	3.53982	Msig
M17558	Neighborhood of EIF4E	288	9	0.000306001	3.125	Msig
M11939	The chemical reactions and pathways resulting in the formation of carbohydrates, any of a group of organic compounds based of the general formula Cx(H2O)y, carried out by individual cells. [GOC:mah]	171	7	0.00030651	4.09357	Msig
M11581	Genes down-regulated in 293T (transformed fetal renal cell) upon expression of MYC [GeneID=4609].	18	3	0.000326168	16.6667	Msig
M1545	Genes having at least one occurence of the transcription factor binding site V$YY1_02 (v7.4 TRANSFAC) in the regions spanning up to 4 kb around their transcription starting sites.	18	3	0.000326168	16.6667	Msig
M22547	Any process that stops, prevents or reduces the frequency, rate or extent of cellular response to transforming growth factor beta stimulus. [GO_REF:0000058, GOC:BHF, GOC:BHF_miRNA, GOC:rph, GOC:TermGenie, PMID:22269326]	291	9	0.000330477	3.09278	Msig
M7962	Genes down-regulated in thymic dendritic cells versus medullary thymic epithelial cells (mTEC).	80	5	0.000349543	6.25	Msig
M8796	Genes up-regulated in comparison of B cells versus effector memory CD4 [GeneID=920] T cells.	81	5	0.000370381	6.17284	Msig
M8493	Gene up-regulated by CD40 [GeneID=958] signaling in Ramos cells (EBV negative Burkitt lymphoma).	45	4	0.000372251	8.88889	Msig
M1566	Neighborhood of FLT1	45	4	0.000372251	8.88889	Msig
M5052	Genes down-regulated in Ly6C high monocytes: untreated versus rosiglitazone [PubChem=77999].	83	5	0.000414865	6.0241	Msig
M16924	The component of the presynaptic membrane consisting of gene products and protein complexes that are loosely bound to one of its surfaces, but not integrated into the hydrophobic region. [GOC:autophagy, GOC:mf]	181	7	0.000433156	3.8674	Msig
M8421	Genes down-regulated in NKT cells versus B2 B lymphocytes.	84	5	0.000438566	5.95238	Msig
M15916	Down-regulated in CD4+ [GeneID=920] T lymphocytes after 4 h treatment with 100 nM TSA [PubChem=5562].	47	4	0.000440587	8.51064	Msig
M14507	Genes down-regulated in luminal-like breast cancer cell lines compared to the mesenchymal-like ones.	241	8	0.000459446	3.3195	Msig
M2839	ECM related genes up-regulated later than 30 min following addition of TGFB1 [GeneID=7040] in dermal fibroblasts.	85	5	0.000463276	5.88235	Msig
M7892	Genes down-regulated in neuron cell line treated with interferon alpha for 6h: immature versus mature.	86	5	0.000489023	5.81395	Msig
M5146	Genes down-regulated in comparison of macrophages exposed to L. major versus macrophages exposed to M. tuberculosis.	86	5	0.000489023	5.81395	Msig
M3676	Genes up-regulated in comparison of dendritic cells (DC) stimulated with Pam3Csk4 (TLR1/2 agonist) at 0.5 h versus those stimulated at 4 h.	87	5	0.000515836	5.74713	Msig
M13291	The chemical reactions and pathways resulting in the breakdown of hyaluronan, the naturally occurring anionic form of hyaluronic acid, any member of a group of glycosaminoglycans, the repeat units of which consist of beta-1,4 linked D-glucuronyl-beta-(1,3)-N-acetyl-D-glucosamine. [GOC:mah, ISBN:0198506732]	21	3	0.000523	14.2857	Msig
M11513	Genes down-regulated in brain relapse of breast cancer.	88	5	0.000543742	5.68182	Msig
M1590	Genes up-regulated in neurons after NPAS4 [GeneID=266743] knockdown by RNAi.	50	4	0.000559248	8	Msig
M4423	Genes down-regulated in comparison of unstimulated NK cells versus those stimulated with IL2 [GeneID=3600] at 16 h.	89	5	0.00057277	5.61798	Msig
M4265	Neighborhood of ESR1	5	2	0.000575763	40	Msig
M2667	Spindle and kinetochore.	191	7	0.000598724	3.66492	Msig
M8631	Genes down-regulated in comparison of TCF7 [GeneID=6932] deficient early thymic progenitors versus the TCF7 [GeneID=6932] sufficient ones.	91	5	0.000634309	5.49451	Msig
M610	Insertion of tail-anchored proteins into the endoplasmic reticulum membrane	139	6	0.000645941	4.31655	Msig
M4259	Genes up-regulated in T reg cells (2h): medium versus TNF [GeneID=7124].	52	4	0.00064998	7.69231	Msig
M1604	Genes down-regulated in MEF cells (embryonic fibroblast) with ELAVL1 [GeneID=1994] knocked out.	52	4	0.00064998	7.69231	Msig
M5889	Genes down-regulated in MEF cells (embryonic fibroblast) lacking TP53 and BRCA1 [GeneID=7157;672] by expression of BRCA1.	254	8	0.000651794	3.14961	Msig
M9755	Genes down-regulated in CD4 [GeneID=920] T helper cells (52h): Th0 versus TGFB1 and IL6 [GeneID=7040;3569].	92	5	0.000666878	5.43478	Msig
M8786	Genes up-regulated in hematopoietic stem cells versus NK cells with RAG2 [GeneID=5897] knockout.	53	4	0.000699054	7.54717	Msig
M6492	Genes down-regulated in epithelial cells (6h): untreated versus IFNG [GeneID=3458].	53	4	0.000699054	7.54717	Msig
M5203	Genes up-regulated in Lung dendritic cell from Ad5 infection wildtype mice versus Lung dendritic cell from Ad5 inf IL-1R mice.	93	5	0.000700688	5.37634	Msig
M18929	Genes in the cancer module 233.	197	7	0.000720081	3.5533	Msig
M6436	Genes down-regulated in Ly6C monocytes: high versus low.	94	5	0.000735766	5.31915	Msig
M12029	Genes selected in supervised analyses to discriminate cells expressing c-Src (CSK) [GeneID=1445] from control cells expressing GFP.	95	5	0.000772145	5.26316	Msig
M6815	Genes whose expression peaked at 60 min after stimulation of MCF10A cells with EGF [GeneID=1950].	24	3	0.000783006	12.5	Msig
M9047	Genes up-regulated in the bone marrow CD34+ [GeneID=947] cells: CD38- [GeneID=952] versus MME+ [GeneID=4311].	96	5	0.000809854	5.20833	Msig
M3475	Genes up-regulated 9 h after induction of HoxA5 [GeneID=3205] expression in a breast cancer cell line.	6	2	0.000859377	33.3333	Msig
M11092	The directed movement of a xenobiotic, a compound foreign to living organisms, into, out of or within a cell, or between cells, by means of some agent such as a transporter or pore. [GOC:go_curators]	6	2	0.000859377	33.3333	Msig
M1351	Down-regulated genes whose expression correlated with histologic grade of invasive breast cancer tumors: comparison of grade 1 vs grade 3.	147	6	0.000867427	4.08163	Msig
M272	Genes down-regulated after 1 h of TGFB1 [GeneID=7040] stimulation in MEF cells (embryonic fibroblast) with NFIC [GeneID=4782] knockout vs wild type MEFs.	25	3	0.000884949	12	Msig
M11353	Any process that modulates the frequency, rate or extent of the chemical reactions and pathways involving amino acids. [GOC:go_curators]	57	4	0.000921803	7.01754	Msig
M1784	Glycerophospholipid metabolism	57	4	0.000921803	7.01754	Msig
M12676	Genes down-regulated early in HMEC cells (mammary epithelium) during acinar development in vitro.	206	7	0.000938016	3.39806	Msig
M8391	Genes up-regulated in T cells: CD4 [GeneID=920] versus CD8A CD8B [GeneID=925;926].	100	5	0.000974611	5	Msig
M5890	Gene expression signature of vascular invasion of hepatocellular carcinoma (HCC).	100	5	0.000974611	5	Msig
M10182	A process that is carried out at the cellular level which results in the assembly, arrangement of constituent parts, or disassembly of structures formed of microtubules and associated proteins in the cytoplasm of a cell. [GOC:mah]	26	3	0.000994948	11.5385	Msig
M4563	T-cell proliferation genes.	26	3	0.000994948	11.5385	Msig
M4716	Supplementary Table 2. Genelist comparing microarray expression profiles of spermatogonial cells, haGSCs and hES (H1) cells. Examples of expression rates of different hES cell enriched and germ cell specific genes, surface markers for germ cell selection and signal transduction in all three cell types (spermatogonial cells = SC).	151	6	0.000998156	3.97351	Msig
