# Supplementary material for: Differential network analysis of bovine muscle reveals changes in gene coexpression patterns in response to changes in maternal nutrition
Source: BMC Genomics. 2020 Oct 2;21:684. doi: 10.1186/s12864-020-07068-x (PMC7531131; doi:10.1186/s12864-020-07068-x)
Supplement: Supplementary file 4 — Additional file 4. Gene CpG Count by Region.xlsx: Count of cytosines (CpG context) evaluated in each of the six genomic regions per gene. [file 12864_2020_7068_MOESM4_ESM.xlsx]

## Sheet: Sheet 1
Gene	1st_EXON	DOWNSTREAM	GENE_BODY	INTRON	PROMOTER	TSS	UPSTREAM
ENSBTAG00000000005	1	29	45	660	7	0	19
ENSBTAG00000000008	0	15	8	130	4	0	4
ENSBTAG00000000009	0	2	5	0	0	0	18
ENSBTAG00000000010	0	36	4	104	9	2	9
ENSBTAG00000000011	9	9	20	97	11	0	10
ENSBTAG00000000012	0	3	6	26	5	1	0
ENSBTAG00000000013	0	5	22	98	0	0	6
ENSBTAG00000000014	0	2	2	9	3	11	7
ENSBTAG00000000015	0	3	0	25	3	0	8
ENSBTAG00000000016	0	3	1	0	6	0	9
ENSBTAG00000000019	0	0	6	58	9	0	2
ENSBTAG00000000020	0	3	16	116	1	0	4
ENSBTAG00000000021	0	12	0	75	6	0	15
ENSBTAG00000000022	0	7	0	112	1	0	0
ENSBTAG00000000023	0	4	6	113	6	0	4
ENSBTAG00000000024	0	4	14	2596	1	0	6
ENSBTAG00000000025	0	7	8	238	1	0	7
ENSBTAG00000000026	0	6	2	57	4	0	3
ENSBTAG00000000027	0	4	0	2	5	0	11
ENSBTAG00000000029	1	4	11	219	4	2	11
ENSBTAG00000000030	0	0	4	16	0	0	2
ENSBTAG00000000031	0	14	2	65	4	0	7
ENSBTAG00000000032	0	0	0	56	0	0	1
ENSBTAG00000000033	0	1	3	7	5	0	2
ENSBTAG00000000037	0	8	4	432	1	0	0
ENSBTAG00000000039	0	0	0	28	1	0	0
ENSBTAG00000000040	0	3	2	7	0	0	0
ENSBTAG00000000042	0	1	0	0	0	0	0
ENSBTAG00000000044	3	2	0	0	1	0	4
ENSBTAG00000000046	0	1	0	0	0	0	0
ENSBTAG00000000049	0	23	6	271	6	5	30
ENSBTAG00000000050	0	0	0	0	0	0	5
ENSBTAG00000000052	11	10	0	412	10	1	18
ENSBTAG00000000053	5	47	82	1315	4	0	14
ENSBTAG00000000054	0	0	2	39	4	0	1
ENSBTAG00000000056	1	0	14	339	8	3	26
ENSBTAG00000000057	0	3	13	34	0	0	0
ENSBTAG00000000060	0	12	6	34	0	0	0
ENSBTAG00000000061	0	10	1	920	0	0	6
ENSBTAG00000000062	0	0	1	15	0	0	3
ENSBTAG00000000064	0	1	4	4	0	0	0
ENSBTAG00000000065	0	3	1	26	0	1	11
ENSBTAG00000000066	0	2	4	26	8	0	4
ENSBTAG00000000067	0	3	0	0	1	0	0
ENSBTAG00000000070	12	13	6	93	2	0	3
ENSBTAG00000000071	1	4	2	8	2	0	8
ENSBTAG00000000072	0	2	3	43	0	0	0
ENSBTAG00000000073	0	26	0	25	5	0	23
ENSBTAG00000000074	8	17	59	6080	4	0	43
ENSBTAG00000000076	0	9	41	345	7	0	15
ENSBTAG00000000077	0	10	6	68	5	0	14
ENSBTAG00000000078	0	4	6	74	14	1	6
ENSBTAG00000000079	0	6	4	18	0	0	3
ENSBTAG00000000080	0	2	0	20	1	0	0
ENSBTAG00000000081	0	5	6	470	1	0	0
ENSBTAG00000000082	0	2	4	10	8	0	7
ENSBTAG00000000084	0	0	8	24	0	0	1
ENSBTAG00000000085	0	1	4	12	5	0	10
ENSBTAG00000000087	0	6	10	940	3	0	15
ENSBTAG00000000088	0	2	8	442	10	0	1
ENSBTAG00000000090	0	8	3	220	3	0	2
ENSBTAG00000000091	1	6	0	13	12	0	1
ENSBTAG00000000092	0	10	5	17	3	0	0
ENSBTAG00000000094	0	14	17	172	6	0	2
ENSBTAG00000000095	7	4	8	33	7	0	2
ENSBTAG00000000097	7	2	6	59	0	0	6
ENSBTAG00000000098	0	0	10	75	2	0	13
ENSBTAG00000000099	4	8	19	35	4	1	12
ENSBTAG00000000102	0	1	2	7	3	0	0
ENSBTAG00000000105	0	17	30	54	0	0	0
ENSBTAG00000000106	0	3	4	32	4	0	3
ENSBTAG00000000108	0	2	9	59	15	0	1
ENSBTAG00000000109	0	13	2	40	0	0	11
ENSBTAG00000000111	1	3	59	412	8	3	13
ENSBTAG00000000113	5	12	0	174	6	1	27
ENSBTAG00000000115	0	3	4	264	2	0	13
ENSBTAG00000000118	1	4	0	0	1	0	0
ENSBTAG00000000120	0	13	5	144	1	0	0
ENSBTAG00000000123	0	13	2	61	8	0	2
ENSBTAG00000000124	0	17	3	1	2	0	0
ENSBTAG00000000125	7	35	20	2247	6	0	6
ENSBTAG00000000128	0	10	0	107	10	0	7
ENSBTAG00000000130	0	2	6	4	0	0	0
ENSBTAG00000000131	0	1	4	27	16	1	0
ENSBTAG00000000132	0	1	4	4	0	0	0
ENSBTAG00000000133	0	5	10	6	0	0	0
ENSBTAG00000000134	0	0	3	16	0	0	0
ENSBTAG00000000137	0	1	34	220	2	0	0
ENSBTAG00000000138	0	9	12	1048	4	1	6
ENSBTAG00000000139	0	2	16	80	9	0	12
ENSBTAG00000000140	2	2	10	211	6	0	1
ENSBTAG00000000141	0	24	4	71	6	0	4
ENSBTAG00000000144	1	14	17	112	2	2	10
ENSBTAG00000000145	1	6	0	0	1	0	1
ENSBTAG00000000146	3	3	23	1675	10	1	14
ENSBTAG00000000147	0	19	31	647	3	0	10
ENSBTAG00000000149	0	4	189	1387	8	0	16
ENSBTAG00000000152	0	0	124	344	1	0	9
ENSBTAG00000000153	0	19	0	50	2	0	7
ENSBTAG00000000157	0	21	6	84	0	0	4
ENSBTAG00000000160	0	8	16	26	1	0	15
ENSBTAG00000000161	0	11	3	270	3	0	16
ENSBTAG00000000162	0	13	12	15	0	0	0
ENSBTAG00000000163	0	3	0	0	2	0	3
ENSBTAG00000000164	0	21	0	9	2	1	7
ENSBTAG00000000168	0	4	0	0	3	0	2
ENSBTAG00000000169	0	1	4	88	5	0	6
ENSBTAG00000000170	2	5	0	13	0	0	0
ENSBTAG00000000175	0	3	6	43	0	0	3
ENSBTAG00000000176	0	0	4	200	3	0	4
ENSBTAG00000000177	0	0	0	0	0	0	5
ENSBTAG00000000179	0	0	0	0	0	0	1
ENSBTAG00000000181	0	10	0	80	7	0	16
ENSBTAG00000000182	0	0	0	255	5	0	5
ENSBTAG00000000184	0	4	39	373	18	0	4
ENSBTAG00000000186	3	22	2	23	15	3	1
ENSBTAG00000000188	2	1	57	1121	3	0	15
ENSBTAG00000000189	0	16	3	1210	3	0	5
ENSBTAG00000000191	0	7	2	97	5	0	5
ENSBTAG00000000195	0	2	4	22	1	0	4
ENSBTAG00000000197	0	3	3	21	1	0	3
ENSBTAG00000000199	0	16	10	54	2	0	2
ENSBTAG00000000201	0	6	15	94	5	0	10
ENSBTAG00000000202	2	2	1	91	8	4	12
ENSBTAG00000000203	0	17	3	36	9	0	6
ENSBTAG00000000204	0	4	4	95	9	0	6
ENSBTAG00000000205	0	23	10	116	1	0	17
ENSBTAG00000000207	0	14	6	273	2	0	0
ENSBTAG00000000210	0	20	16	923	11	0	14
ENSBTAG00000000211	0	0	0	282	0	0	0
ENSBTAG00000000212	0	0	0	22	0	3	7
ENSBTAG00000000213	0	14	0	103	16	5	10
ENSBTAG00000000214	0	9	0	0	0	0	0
ENSBTAG00000000215	1	4	35	360	16	4	13
ENSBTAG00000000218	0	5	6	1201	8	2	9
ENSBTAG00000000219	0	3	3	968	6	0	1
ENSBTAG00000000220	0	2	2	128	2	0	0
ENSBTAG00000000221	12	24	30	235	10	1	8
ENSBTAG00000000222	0	4	9	534	2	0	0
ENSBTAG00000000223	6	4	9	56	0	0	0
ENSBTAG00000000224	0	12	0	200	4	0	2
ENSBTAG00000000225	0	15	14	150	1	0	9
ENSBTAG00000000226	0	5	0	13	10	2	8
ENSBTAG00000000228	3	7	0	0	0	0	0
ENSBTAG00000000229	0	37	2	67	8	0	7
ENSBTAG00000000231	0	13	13	149	1	0	4
ENSBTAG00000000232	0	0	0	0	3	0	11
ENSBTAG00000000233	6	0	0	0	0	0	2
ENSBTAG00000000236	2	5	9	79	2	0	8
ENSBTAG00000000238	0	5	2	151	1	0	6
ENSBTAG00000000240	0	7	5	232	1	0	3
ENSBTAG00000000241	0	5	4	131	3	0	3
ENSBTAG00000000242	2	14	0	0	0	0	11
ENSBTAG00000000243	0	8	11	28	2	0	3
ENSBTAG00000000244	0	2	0	1956	0	0	1
ENSBTAG00000000245	0	16	22	1807	5	2	24
ENSBTAG00000000246	0	5	0	1156	4	0	14
ENSBTAG00000000250	0	4	0	0	3	0	6
ENSBTAG00000000251	0	20	0	21	8	0	1
ENSBTAG00000000252	0	2	10	2	0	0	0
ENSBTAG00000000253	0	22	0	658	18	0	23
ENSBTAG00000000256	0	5	8	510	0	0	1
ENSBTAG00000000257	1	15	15	393	9	0	11
ENSBTAG00000000259	0	10	1	32	10	0	2
ENSBTAG00000000260	0	1	1	274	4	0	17
ENSBTAG00000000261	0	0	5	17	4	0	0
ENSBTAG00000000264	0	9	7	63	0	0	1
ENSBTAG00000000265	1	18	42	2309	10	1	14
ENSBTAG00000000266	2	14	17	281	5	0	19
ENSBTAG00000000267	0	0	15	616	1	0	0
ENSBTAG00000000269	0	6	0	39	0	0	0
ENSBTAG00000000271	0	1	16	272	14	1	2
ENSBTAG00000000273	0	28	15	212	6	0	0
ENSBTAG00000000274	0	0	0	23	8	0	14
ENSBTAG00000000275	0	1	42	194	8	0	9
ENSBTAG00000000277	0	1	2	41	0	0	6
ENSBTAG00000000278	1	3	3	49	1	0	3
ENSBTAG00000000279	0	10	0	14	0	0	16
ENSBTAG00000000281	11	8	18	821	13	3	7
ENSBTAG00000000283	0	6	0	108	7	0	14
ENSBTAG00000000284	0	4	8	36	1	0	14
ENSBTAG00000000285	0	4	2	46	0	0	2
ENSBTAG00000000286	1	8	18	198	12	0	10
ENSBTAG00000000287	0	4	2	17	5	0	16
ENSBTAG00000000288	0	22	36	354	17	0	8
ENSBTAG00000000289	0	4	5	23	2	0	2
ENSBTAG00000000290	0	3	22	965	5	3	18
ENSBTAG00000000291	0	1	55	506	9	0	5
ENSBTAG00000000292	0	0	0	0	7	0	0
ENSBTAG00000000295	7	5	19	223	11	3	16
ENSBTAG00000000296	0	0	0	32	7	0	18
ENSBTAG00000000297	0	13	8	50	4	0	2
ENSBTAG00000000301	18	2	0	0	7	0	3
ENSBTAG00000000305	0	29	0	60	11	0	10
ENSBTAG00000000306	0	10	12	168	6	0	4
ENSBTAG00000000308	0	8	8	186	10	2	3
ENSBTAG00000000309	0	1	0	8016	2	2	15
ENSBTAG00000000310	0	15	11	123	8	5	10
ENSBTAG00000000312	0	16	0	0	7	0	0
ENSBTAG00000000313	1	8	1	22	2	0	12
ENSBTAG00000000315	0	4	4	52	1	0	0
ENSBTAG00000000317	0	0	0	41	3	0	0
ENSBTAG00000000320	0	5	15	300	0	0	17
ENSBTAG00000000321	0	11	7	11	13	0	13
ENSBTAG00000000322	0	9	8	324	21	0	9
ENSBTAG00000000326	1	16	7	225	3	1	3
ENSBTAG00000000328	0	0	0	4	3	0	0
ENSBTAG00000000329	2	12	21	1212	4	1	15
ENSBTAG00000000330	0	8	0	42	0	0	0
ENSBTAG00000000332	0	5	0	0	2	0	7
ENSBTAG00000000333	0	5	29	626	4	0	2
ENSBTAG00000000335	3	0	0	0	1	0	7
ENSBTAG00000000336	0	16	0	32	4	0	11
ENSBTAG00000000340	1	8	22	75	2	0	5
ENSBTAG00000000341	0	2	0	24	2	0	4
ENSBTAG00000000342	0	7	0	4	0	0	0
ENSBTAG00000000343	0	2	2	43	9	0	11
ENSBTAG00000000344	0	11	0	44	8	0	2
ENSBTAG00000000345	0	10	0	2	0	0	0
ENSBTAG00000000347	0	0	0	40	7	0	2
ENSBTAG00000000354	0	1	0	2	0	0	0
ENSBTAG00000000355	0	1	1	1	0	0	0
ENSBTAG00000000356	0	23	2	6	1	0	0
ENSBTAG00000000357	0	22	0	238	0	0	1
ENSBTAG00000000359	0	7	3	125	14	0	14
ENSBTAG00000000362	1	10	48	896	21	5	15
ENSBTAG00000000363	0	2	28	56	0	0	7
ENSBTAG00000000365	0	4	1	33	0	0	0
ENSBTAG00000000368	0	6	6	0	2	0	3
ENSBTAG00000000369	1	6	40	1160	13	3	33
ENSBTAG00000000371	0	6	13	87	1	0	5
ENSBTAG00000000372	0	1	17	157	0	0	0
ENSBTAG00000000374	0	0	22	4	0	0	4
ENSBTAG00000000375	0	0	10	38	2	0	1
ENSBTAG00000000376	0	5	4	138	4	0	0
ENSBTAG00000000379	0	3	6	84	1	3	0
ENSBTAG00000000381	0	8	0	0	0	0	9
ENSBTAG00000000382	0	3	12	769	6	1	11
ENSBTAG00000000385	1	8	6	18	5	1	6
ENSBTAG00000000387	0	0	0	8	4	0	3
ENSBTAG00000000389	0	18	0	50	2	0	9
ENSBTAG00000000390	0	17	1	196	14	0	8
ENSBTAG00000000392	0	5	6	263	0	0	1
ENSBTAG00000000393	0	9	5	94	7	0	5
ENSBTAG00000000394	0	7	0	275	2	0	4
ENSBTAG00000000395	0	6	44	562	0	0	2
ENSBTAG00000000396	0	6	1	10	4	0	5
ENSBTAG00000000397	7	31	9	98	11	0	14
ENSBTAG00000000399	0	0	0	8	0	0	0
ENSBTAG00000000400	7	12	1	36	8	5	17
ENSBTAG00000000401	0	3	1	13	2	0	11
ENSBTAG00000000404	0	9	1	23	2	0	1
ENSBTAG00000000405	17	0	0	7	4	0	4
ENSBTAG00000000406	7	3	37	50	7	0	13
ENSBTAG00000000409	0	7	3	142	0	0	0
ENSBTAG00000000410	0	9	4	9	1	1	1
ENSBTAG00000000411	0	0	4	10	0	0	0
ENSBTAG00000000413	0	2	0	22	1	0	0
ENSBTAG00000000414	0	0	0	0	4	3	9
ENSBTAG00000000415	4	9	41	872	11	1	15
ENSBTAG00000000417	0	0	0	7	0	0	1
ENSBTAG00000000418	2	9	16	550	6	0	12
ENSBTAG00000000421	1	11	51	1064	4	0	12
ENSBTAG00000000422	6	13	3	611	18	2	20
ENSBTAG00000000423	0	20	4	100	2	0	10
ENSBTAG00000000425	0	20	0	1	0	0	0
ENSBTAG00000000426	1	7	0	0	0	0	0
ENSBTAG00000000428	0	10	0	0	0	0	0
ENSBTAG00000000429	0	0	0	99	0	0	0
ENSBTAG00000000432	2	5	20	662	13	1	18
ENSBTAG00000000434	1	2	2	15	0	0	0
ENSBTAG00000000435	0	0	0	7	1	0	1
ENSBTAG00000000436	0	9	16	62	2	0	7
ENSBTAG00000000437	0	13	7	33	3	1	4
ENSBTAG00000000438	2	3	1	23	0	0	0
ENSBTAG00000000439	0	1	28	744	2	0	2
ENSBTAG00000000440	0	3	0	0	0	0	0
ENSBTAG00000000442	2	5	0	32	5	0	9
ENSBTAG00000000445	0	1	13	128	1	2	8
ENSBTAG00000000446	0	14	0	614	0	0	4
ENSBTAG00000000447	0	1	0	83	7	0	8
ENSBTAG00000000448	0	7	0	202	7	0	4
ENSBTAG00000000451	0	3	2	6	4	0	5
ENSBTAG00000000454	0	6	4	32	3	5	6
ENSBTAG00000000455	0	2	3	3	6	3	2
ENSBTAG00000000456	0	27	5	56	0	0	4
ENSBTAG00000000457	3	7	0	0	2	0	2
ENSBTAG00000000458	0	7	12	98	5	0	1
ENSBTAG00000000459	0	6	1	46	8	0	11
ENSBTAG00000000460	0	10	29	509	4	0	3
ENSBTAG00000000462	0	4	3	189	6	1	1
ENSBTAG00000000469	0	14	18	51	4	0	4
ENSBTAG00000000470	0	4	3	24	2	0	10
ENSBTAG00000000472	0	4	2	11	1	0	7
ENSBTAG00000000473	0	5	19	1020	2	0	12
ENSBTAG00000000475	2	24	10	282	3	0	2
ENSBTAG00000000476	5	2	18	25	2	0	0
ENSBTAG00000000477	14	22	0	0	0	0	5
ENSBTAG00000000478	0	0	0	3	7	0	3
ENSBTAG00000000480	1	1	0	239	10	2	14
ENSBTAG00000000483	0	1	0	0	6	2	0
ENSBTAG00000000484	7	0	4	16	1	0	3
ENSBTAG00000000489	0	0	6	6	1	0	0
ENSBTAG00000000490	3	1	12	97	1	0	14
ENSBTAG00000000492	0	18	15	11	5	0	3
ENSBTAG00000000494	0	0	32	900	1	0	13
ENSBTAG00000000495	2	6	0	17	1	2	3
ENSBTAG00000000496	0	0	1	386	0	0	0
ENSBTAG00000000497	0	0	0	25	3	3	1
ENSBTAG00000000500	0	18	5	195	3	0	9
ENSBTAG00000000502	0	11	4	81	6	0	9
ENSBTAG00000000504	0	10	4	38	12	1	9
ENSBTAG00000000505	0	2	2	88	0	0	0
ENSBTAG00000000507	0	5	26	152	12	0	15
ENSBTAG00000000510	0	1	0	13	1	0	5
ENSBTAG00000000511	6	17	11	150	1	0	6
ENSBTAG00000000512	0	5	0	50	12	0	6
ENSBTAG00000000516	3	8	5	10	0	0	6
ENSBTAG00000000517	0	10	3	55	2	0	5
ENSBTAG00000000518	0	0	0	0	0	0	1
ENSBTAG00000000521	0	10	10	222	7	0	0
ENSBTAG00000000522	0	25	0	9	2	0	6
ENSBTAG00000000524	0	14	0	1	0	0	1
ENSBTAG00000000526	5	0	67	512	7	3	13
ENSBTAG00000000527	0	0	3	2089	2	0	8
ENSBTAG00000000528	0	12	2	72	1	0	7
ENSBTAG00000000529	0	8	22	1833	0	1	9
ENSBTAG00000000531	3	10	12	135	3	0	12
ENSBTAG00000000532	0	4	9	27	4	0	11
ENSBTAG00000000533	0	12	10	3	0	0	7
ENSBTAG00000000534	0	0	6	82	3	0	1
ENSBTAG00000000535	0	2	32	1428	8	0	5
ENSBTAG00000000536	2	10	12	177	10	8	20
ENSBTAG00000000539	0	12	7	1191	9	0	13
ENSBTAG00000000540	0	0	0	0	0	0	2
ENSBTAG00000000541	0	13	10	0	3	0	1
ENSBTAG00000000542	0	4	13	164	0	0	1
ENSBTAG00000000545	2	0	12	92	11	2	11
ENSBTAG00000000546	0	12	14	3	11	0	9
ENSBTAG00000000548	0	6	22	302	8	1	13
ENSBTAG00000000550	0	0	0	0	16	0	6
ENSBTAG00000000551	0	4	2	15	3	0	7
ENSBTAG00000000552	0	3	1	2	0	0	0
ENSBTAG00000000555	1	10	16	289	3	0	10
ENSBTAG00000000558	0	7	8	0	3	0	8
ENSBTAG00000000559	0	0	0	32	1	0	7
ENSBTAG00000000560	0	0	0	0	2	0	2
ENSBTAG00000000561	0	3	7	109	8	0	8
ENSBTAG00000000562	0	12	5	38	5	0	1
ENSBTAG00000000563	0	9	2	4	0	0	0
ENSBTAG00000000564	0	1	13	188	5	0	1
ENSBTAG00000000565	0	1	12	212	9	0	4
ENSBTAG00000000566	0	8	10	47	7	0	20
ENSBTAG00000000569	1	11	0	0	4	0	5
ENSBTAG00000000570	0	8	7	64	0	0	5
ENSBTAG00000000571	0	19	0	28	0	0	5
ENSBTAG00000000573	0	2	1	3	1	0	3
ENSBTAG00000000574	1	2	0	0	0	0	3
ENSBTAG00000000575	1	21	51	3326	3	1	10
ENSBTAG00000000578	0	13	10	82	0	5	1
ENSBTAG00000000579	0	8	19	288	0	0	1
ENSBTAG00000000580	0	1	1	0	0	0	0
ENSBTAG00000000581	0	17	26	436	9	2	1
ENSBTAG00000000582	6	3	4	22	0	1	0
ENSBTAG00000000584	0	1	4	4	3	0	4
ENSBTAG00000000585	0	0	18	14	0	0	0
ENSBTAG00000000586	0	10	41	329	0	0	0
ENSBTAG00000000588	0	2	2	59	3	0	13
ENSBTAG00000000590	0	0	13	107	0	0	0
ENSBTAG00000000593	0	4	3	909	0	0	4
ENSBTAG00000000595	0	0	0	880	3	0	12
ENSBTAG00000000597	0	0	12	516	1	0	0
ENSBTAG00000000598	0	10	0	4	4	0	8
ENSBTAG00000000599	0	1	4	71	5	0	7
ENSBTAG00000000601	0	16	0	73	0	0	0
ENSBTAG00000000602	0	0	0	5	1	0	0
ENSBTAG00000000603	0	25	17	284	10	0	10
ENSBTAG00000000604	1	9	14	73	4	2	9
ENSBTAG00000000605	0	8	2	44	0	0	0
ENSBTAG00000000606	0	2	7	163	0	0	1
ENSBTAG00000000607	35	4	16	126	13	0	10
ENSBTAG00000000608	0	11	1	132	15	0	7
ENSBTAG00000000609	0	11	0	0	1	0	4
ENSBTAG00000000611	0	0	0	0	3	0	11
ENSBTAG00000000613	0	0	10	100	0	0	1
ENSBTAG00000000616	1	2	4	240	11	2	21
ENSBTAG00000000617	0	7	9	0	0	0	3
ENSBTAG00000000619	1	28	7	68	4	0	4
ENSBTAG00000000620	0	1	0	112	1	0	7
ENSBTAG00000000621	0	1	4	45	0	0	0
ENSBTAG00000000622	0	16	0	15	4	0	1
ENSBTAG00000000623	0	7	6	227	10	0	5
ENSBTAG00000000625	0	3	1	495	1	0	12
ENSBTAG00000000626	0	9	6	692	9	2	8
ENSBTAG00000000629	0	8	18	528	2	0	5
ENSBTAG00000000630	0	9	13	161	7	0	10
ENSBTAG00000000632	0	16	4	178	1	0	7
ENSBTAG00000000634	0	2	6	175	12	0	13
ENSBTAG00000000638	0	1	2	0	5	0	7
ENSBTAG00000000639	0	0	0	2	0	0	0
ENSBTAG00000000640	0	19	3	21	8	0	3
ENSBTAG00000000641	0	11	1	634	4	1	3
ENSBTAG00000000642	0	9	0	0	0	0	0
ENSBTAG00000000644	0	1	0	2	0	0	0
ENSBTAG00000000646	0	13	14	78	2	0	2
ENSBTAG00000000647	0	0	0	132	0	0	0
ENSBTAG00000000648	0	2	3	139	4	0	4
ENSBTAG00000000650	0	0	0	45	0	0	0
ENSBTAG00000000653	0	2	2	205	0	0	4
ENSBTAG00000000654	0	7	3	235	3	0	1
ENSBTAG00000000655	0	0	10	2086	16	0	5
ENSBTAG00000000656	0	25	32	337	0	0	4
ENSBTAG00000000658	0	6	0	0	0	0	0
ENSBTAG00000000660	0	4	6	45	7	0	0
ENSBTAG00000000662	0	11	12	1023	0	0	7
ENSBTAG00000000664	0	8	6	236	5	0	1
ENSBTAG00000000665	0	18	0	1	0	0	2
ENSBTAG00000000666	8	6	2	0	5	0	6
ENSBTAG00000000667	0	10	7	46	3	0	3
ENSBTAG00000000668	0	31	14	64	12	0	3
ENSBTAG00000000670	0	1	9	54	0	0	0
ENSBTAG00000000671	0	13	0	5	0	0	1
ENSBTAG00000000672	0	3	6	94	12	0	13
ENSBTAG00000000675	0	0	3	86	11	0	3
ENSBTAG00000000676	0	1	84	916	1	0	0
ENSBTAG00000000678	2	2	35	108	6	3	15
ENSBTAG00000000679	2	0	18	195	2	1	0
ENSBTAG00000000682	6	8	98	1640	6	4	9
ENSBTAG00000000683	0	3	9	92	5	0	1
ENSBTAG00000000684	0	14	10	930	4	0	4
ENSBTAG00000000686	0	18	1	25	7	0	5
ENSBTAG00000000687	1	21	24	1178	22	0	11
ENSBTAG00000000690	0	19	0	20	10	0	11
ENSBTAG00000000694	0	1	0	4	0	0	0
ENSBTAG00000000695	0	3	48	609	16	0	6
ENSBTAG00000000696	0	0	1	23	1	0	0
ENSBTAG00000000697	0	13	0	8	0	0	0
ENSBTAG00000000698	0	18	3	1770	3	0	9
ENSBTAG00000000699	0	2	8	1165	8	0	7
ENSBTAG00000000700	0	25	20	1482	5	0	12
ENSBTAG00000000703	0	4	2	187	4	1	12
ENSBTAG00000000704	0	6	0	71	3	0	7
ENSBTAG00000000705	0	15	6	66	1	0	3
ENSBTAG00000000706	0	14	21	11	7	0	11
ENSBTAG00000000707	0	14	12	82	3	0	3
ENSBTAG00000000710	4	3	4	207	7	0	18
ENSBTAG00000000711	0	20	30	315	9	0	0
ENSBTAG00000000712	1	9	2	189	10	3	10
ENSBTAG00000000713	0	0	0	100	6	1	2
ENSBTAG00000000715	0	8	1	9	3	1	4
ENSBTAG00000000717	0	20	0	46	0	0	0
ENSBTAG00000000718	0	5	0	69	2	0	5
ENSBTAG00000000719	0	9	2	335	1	0	1
ENSBTAG00000000720	0	3	6	12	0	0	7
ENSBTAG00000000721	0	1	24	198	7	1	2
ENSBTAG00000000725	0	0	22	82	1	0	8
ENSBTAG00000000727	0	7	6	171	5	0	11
ENSBTAG00000000728	0	7	6	3	2	0	1
ENSBTAG00000000730	0	12	2	10	2	1	3
ENSBTAG00000000731	0	1	4	6	0	0	2
ENSBTAG00000000735	2	12	5	32	3	0	0
ENSBTAG00000000736	1	21	21	668	3	0	12
ENSBTAG00000000737	0	4	62	553	7	0	2
ENSBTAG00000000738	0	2	68	1976	3	0	6
ENSBTAG00000000742	0	7	2	61	5	0	12
ENSBTAG00000000743	0	10	0	14	8	1	1
ENSBTAG00000000744	0	3	2	35	2	0	0
ENSBTAG00000000745	0	6	0	13	5	0	0
ENSBTAG00000000746	1	14	54	2703	16	1	17
ENSBTAG00000000748	0	0	0	36	4	0	8
ENSBTAG00000000749	0	2	5	28	5	0	2
ENSBTAG00000000750	0	3	7	42	0	0	7
ENSBTAG00000000751	0	0	1	24	0	0	2
ENSBTAG00000000752	0	26	10	47	2	0	14
ENSBTAG00000000753	0	0	1	14	9	0	10
ENSBTAG00000000754	0	4	11	155	2	0	19
ENSBTAG00000000755	0	1	0	138	0	0	2
ENSBTAG00000000758	6	10	2	109	6	0	11
ENSBTAG00000000759	0	3	0	19	6	0	5
ENSBTAG00000000764	0	2	0	2	2	0	17
ENSBTAG00000000765	0	12	1	48	2	0	7
ENSBTAG00000000767	0	15	6	149	5	0	2
ENSBTAG00000000770	0	4	10	67	0	0	5
ENSBTAG00000000771	0	22	15	709	5	0	10
ENSBTAG00000000772	1	6	2	9	9	1	5
ENSBTAG00000000773	1	4	2	91	2	0	0
ENSBTAG00000000778	0	1	34	15	8	4	3
ENSBTAG00000000781	0	7	8	427	3	0	4
ENSBTAG00000000782	0	8	28	111	2	0	3
ENSBTAG00000000783	0	14	1	479	4	0	2
ENSBTAG00000000784	2	2	28	10	12	1	3
ENSBTAG00000000785	0	1	8	7	2	0	11
ENSBTAG00000000786	0	17	0	64	6	0	26
ENSBTAG00000000789	0	23	0	11	8	0	15
ENSBTAG00000000791	0	0	11	19	0	0	0
ENSBTAG00000000792	0	12	0	250	0	0	1
ENSBTAG00000000793	0	11	26	392	3	0	29
ENSBTAG00000000795	0	7	13	1201	11	5	11
ENSBTAG00000000797	0	20	6	19	0	0	0
ENSBTAG00000000799	12	2	19	2157	9	1	4
ENSBTAG00000000801	0	9	12	4	1	0	7
ENSBTAG00000000802	0	9	10	44	0	0	3
ENSBTAG00000000803	0	24	14	54	0	0	10
ENSBTAG00000000804	0	16	2	1242	4	0	14
ENSBTAG00000000805	0	13	3	8	0	0	0
ENSBTAG00000000806	0	4	4	57	1	0	3
ENSBTAG00000000807	0	9	2	34	0	0	5
ENSBTAG00000000808	0	21	0	28	0	0	1
ENSBTAG00000000809	0	43	0	118	0	0	0
ENSBTAG00000000810	3	0	0	90	0	0	0
ENSBTAG00000000811	1	0	0	12	1	1	0
ENSBTAG00000000812	0	19	10	93	4	0	2
ENSBTAG00000000813	0	1	0	5	1	0	3
ENSBTAG00000000815	0	17	0	70	3	1	32
ENSBTAG00000000816	0	6	3	107	8	0	10
ENSBTAG00000000817	0	30	10	712	0	0	15
ENSBTAG00000000818	0	6	10	276	7	1	23
ENSBTAG00000000819	0	9	14	416	0	0	13
ENSBTAG00000000820	0	9	9	8	4	0	1
ENSBTAG00000000821	0	6	2	71	5	0	1
ENSBTAG00000000824	0	0	1	12	0	0	1
ENSBTAG00000000825	0	4	0	14	0	0	0
ENSBTAG00000000827	0	4	8	178	8	0	6
ENSBTAG00000000829	0	16	0	46	0	0	1
ENSBTAG00000000830	0	0	3	94	7	0	9
ENSBTAG00000000831	0	3	11	123	0	0	0
ENSBTAG00000000833	0	0	0	6	1	0	0
ENSBTAG00000000835	0	24	154	2081	11	0	20
ENSBTAG00000000836	0	3	1	9	4	0	11
ENSBTAG00000000837	0	7	12	162	0	0	10
ENSBTAG00000000838	0	18	26	774	9	0	16
ENSBTAG00000000841	4	6	12	320	4	1	29
ENSBTAG00000000842	0	9	5	485	5	0	4
ENSBTAG00000000843	0	9	10	28	1	0	2
ENSBTAG00000000845	2	4	9	456	6	2	7
ENSBTAG00000000848	0	0	14	50	3	0	0
ENSBTAG00000000851	0	8	15	199	0	2	5
ENSBTAG00000000853	0	6	0	0	1	0	1
ENSBTAG00000000854	5	16	15	528	10	1	26
ENSBTAG00000000855	0	2	2	584	4	0	17
ENSBTAG00000000857	0	4	0	0	0	0	0
ENSBTAG00000000859	0	8	16	348	0	0	4
ENSBTAG00000000861	0	1	0	8	5	0	13
ENSBTAG00000000868	1	16	3	5	0	0	5
ENSBTAG00000000869	0	9	1	115	7	0	2
ENSBTAG00000000871	0	4	2	88	6	0	12
ENSBTAG00000000873	0	12	8	470	3	0	10
ENSBTAG00000000874	1	18	19	3115	7	6	33
ENSBTAG00000000875	0	22	0	20	6	0	14
ENSBTAG00000000877	0	19	0	40	1	0	0
ENSBTAG00000000878	2	7	67	116	7	0	10
ENSBTAG00000000879	0	2	1	4	0	0	15
ENSBTAG00000000880	0	8	3	122	2	0	7
ENSBTAG00000000885	0	15	6	26	0	0	9
ENSBTAG00000000886	0	2	3	171	0	0	2
ENSBTAG00000000888	2	6	23	126	3	0	4
ENSBTAG00000000892	0	2	2	60	1	0	4
ENSBTAG00000000893	0	3	0	0	0	0	2
ENSBTAG00000000897	0	6	20	796	2	0	12
ENSBTAG00000000898	0	0	15	22	5	0	8
ENSBTAG00000000899	0	4	1	21	0	0	6
ENSBTAG00000000900	5	2	17	222	9	0	16
ENSBTAG00000000905	0	0	1	69	0	0	5
ENSBTAG00000000908	0	26	0	0	1	0	14
ENSBTAG00000000910	0	3	2	33	8	2	5
ENSBTAG00000000911	0	9	4	267	4	0	3
ENSBTAG00000000913	0	16	0	10	0	0	0
ENSBTAG00000000914	0	6	3	40	2	0	4
ENSBTAG00000000916	0	43	6	62	1	0	0
ENSBTAG00000000917	0	3	1	99	0	0	0
ENSBTAG00000000918	0	0	38	374	6	0	2
ENSBTAG00000000919	0	6	4	23	3	0	13
ENSBTAG00000000920	5	3	102	1087	6	4	2
ENSBTAG00000000923	0	10	1	21	2	0	4
ENSBTAG00000000924	0	5	0	5	4	0	13
ENSBTAG00000000925	0	0	16	107	6	0	11
ENSBTAG00000000928	1	9	2	205	9	1	7
ENSBTAG00000000933	0	1	0	57	2	0	2
ENSBTAG00000000936	1	17	0	9	3	0	19
ENSBTAG00000000937	23	12	51	347	11	0	6
ENSBTAG00000000939	4	29	159	6578	13	0	17
ENSBTAG00000000940	13	24	0	0	1	0	13
ENSBTAG00000000941	1	21	23	256	3	0	15
ENSBTAG00000000942	10	12	101	3390	24	0	42
ENSBTAG00000000943	0	18	24	61	9	1	3
ENSBTAG00000000944	0	5	0	42	0	0	10
ENSBTAG00000000945	0	2	0	624	1	0	4
ENSBTAG00000000946	2	0	0	157	3	1	11
ENSBTAG00000000948	2	12	6	437	5	0	14
ENSBTAG00000000949	0	0	5	31	4	0	2
ENSBTAG00000000950	0	3	1	5	5	0	2
ENSBTAG00000000951	0	2	8	439	2	0	1
ENSBTAG00000000957	0	14	12	1	2	0	3
ENSBTAG00000000958	0	6	1	58	0	0	0
ENSBTAG00000000959	0	0	1	7	1	0	0
ENSBTAG00000000960	0	0	0	0	1	3	1
ENSBTAG00000000961	0	0	1	3	0	0	0
ENSBTAG00000000962	0	4	1	75	1	0	6
ENSBTAG00000000963	0	1	0	0	0	0	0
ENSBTAG00000000964	0	16	5	112	2	2	2
ENSBTAG00000000965	0	14	48	2412	3	1	7
ENSBTAG00000000966	0	2	0	23	5	0	4
ENSBTAG00000000967	0	12	5	58	7	0	5
ENSBTAG00000000970	0	5	0	48	0	0	6
ENSBTAG00000000973	0	13	1	4	0	2	3
ENSBTAG00000000974	0	4	20	127	0	0	5
ENSBTAG00000000977	0	9	2	1339	8	2	24
ENSBTAG00000000978	0	3	6	92	16	0	18
ENSBTAG00000000979	0	8	4	77	12	0	6
ENSBTAG00000000981	0	0	0	0	2	0	4
ENSBTAG00000000982	1	0	0	12	6	0	0
ENSBTAG00000000983	0	1	7	181	5	0	5
ENSBTAG00000000985	0	15	11	206	1	0	12
ENSBTAG00000000986	0	13	3	208	9	0	15
ENSBTAG00000000987	0	5	1	189	7	0	0
ENSBTAG00000000988	1	0	38	122	0	0	13
ENSBTAG00000000990	0	1	3	24	0	0	0
ENSBTAG00000000991	0	5	5	8	1	0	0
ENSBTAG00000000992	0	3	10	12	5	1	3
ENSBTAG00000000993	0	5	8	113	2	0	2
ENSBTAG00000000995	0	8	5	5	0	0	5
ENSBTAG00000000998	0	7	8	63	0	0	0
ENSBTAG00000001000	0	37	18	456	5	0	15
ENSBTAG00000001001	0	10	4	234	5	0	10
ENSBTAG00000001002	0	14	9	160	10	0	19
ENSBTAG00000001003	0	7	0	57	1	0	3
ENSBTAG00000001004	0	0	0	8	0	0	0
ENSBTAG00000001005	0	5	30	19	4	0	7
ENSBTAG00000001006	0	9	0	0	0	0	11
ENSBTAG00000001008	0	4	0	0	8	0	1
ENSBTAG00000001009	4	7	3	30	5	1	15
ENSBTAG00000001010	0	11	3	424	0	0	9
ENSBTAG00000001013	0	3	0	37	1	0	16
ENSBTAG00000001014	0	0	0	5	4	0	13
ENSBTAG00000001015	0	10	12	172	9	2	12
ENSBTAG00000001016	0	17	0	148	4	0	12
ENSBTAG00000001017	5	0	19	104	3	0	1
ENSBTAG00000001019	0	8	0	22	4	0	9
ENSBTAG00000001020	2	8	0	75	3	0	2
ENSBTAG00000001021	0	0	2	0	3	0	0
ENSBTAG00000001022	0	6	4	126	0	0	0
ENSBTAG00000001023	0	0	0	3	4	0	2
ENSBTAG00000001024	1	19	25	605	5	0	17
ENSBTAG00000001026	0	4	4	71	0	0	5
ENSBTAG00000001027	0	15	0	30	0	0	1
ENSBTAG00000001028	0	0	0	192	0	0	3
ENSBTAG00000001029	0	2	2	38	0	0	1
ENSBTAG00000001030	0	8	48	3228	9	0	17
ENSBTAG00000001032	0	0	8	13	1	0	3
ENSBTAG00000001034	0	10	12	64	0	0	0
ENSBTAG00000001035	0	10	27	76	5	0	12
ENSBTAG00000001036	0	30	1	499	5	0	2
ENSBTAG00000001037	0	7	0	21	4	0	1
ENSBTAG00000001038	0	6	2	37	9	0	34
ENSBTAG00000001041	0	10	0	21	0	0	0
ENSBTAG00000001042	1	18	16	99	0	0	0
ENSBTAG00000001043	0	6	5	864	7	1	7
ENSBTAG00000001044	0	24	16	79	17	4	0
ENSBTAG00000001049	0	15	0	521	1	0	17
ENSBTAG00000001050	0	12	5	48	8	0	7
ENSBTAG00000001051	0	6	0	18	0	0	0
ENSBTAG00000001052	0	20	2	85	0	0	4
ENSBTAG00000001055	0	7	9	28	14	0	20
ENSBTAG00000001057	0	12	14	264	0	0	1
ENSBTAG00000001060	0	18	3	9	4	0	8
ENSBTAG00000001061	0	1	0	2000	9	1	23
ENSBTAG00000001062	0	0	0	10	2	0	6
ENSBTAG00000001063	0	21	6	3	0	0	0
ENSBTAG00000001066	0	0	7	46	1	0	0
ENSBTAG00000001067	0	18	0	19	1	0	0
ENSBTAG00000001068	0	4	8	51	2	0	0
ENSBTAG00000001069	0	4	2	31	0	1	0
ENSBTAG00000001071	4	1	14	164	10	0	0
ENSBTAG00000001074	0	11	0	19	6	0	7
ENSBTAG00000001075	0	27	4	80	0	0	4
ENSBTAG00000001076	0	1	0	6	0	0	0
ENSBTAG00000001077	0	5	0	151	0	0	2
ENSBTAG00000001078	0	14	0	64	4	0	19
ENSBTAG00000001079	0	0	4	13	2	0	0
ENSBTAG00000001080	0	1	24	531	4	0	1
ENSBTAG00000001081	3	14	20	3681	1	2	4
ENSBTAG00000001082	0	2	2	16	0	0	10
ENSBTAG00000001083	0	18	51	1436	0	0	14
ENSBTAG00000001084	7	0	0	0	0	1	3
ENSBTAG00000001085	0	0	2	120	0	0	4
ENSBTAG00000001086	0	2	4	181	2	0	4
ENSBTAG00000001088	2	3	3	88	1	1	5
ENSBTAG00000001090	0	0	5	43	0	0	0
ENSBTAG00000001092	0	0	3	6	1	0	0
ENSBTAG00000001093	2	8	42	266	10	0	7
ENSBTAG00000001094	4	0	40	2285	1	7	19
ENSBTAG00000001096	0	8	6	72	0	0	0
ENSBTAG00000001097	0	3	0	14	1	0	0
ENSBTAG00000001098	6	4	10	108	20	4	9
ENSBTAG00000001099	0	9	0	2	30	0	15
ENSBTAG00000001100	0	2	4	69	3	0	17
ENSBTAG00000001101	0	9	4	83	5	0	12
ENSBTAG00000001102	0	1	1	46	1	0	0
ENSBTAG00000001104	0	0	1	189	6	0	1
ENSBTAG00000001105	0	1	4	285	6	1	31
ENSBTAG00000001107	0	1	8	29	6	0	23
ENSBTAG00000001108	0	11	2	125	5	0	7
ENSBTAG00000001109	0	17	0	57	1	1	7
ENSBTAG00000001110	0	0	0	72	4	1	12
ENSBTAG00000001112	0	9	0	98	2	0	9
ENSBTAG00000001113	0	0	8	40	0	0	0
ENSBTAG00000001114	0	3	38	276	2	0	2
ENSBTAG00000001116	0	3	17	123	0	0	15
ENSBTAG00000001117	2	11	34	214	3	2	2
ENSBTAG00000001119	0	0	0	63	5	0	0
ENSBTAG00000001120	0	0	0	2	8	2	9
ENSBTAG00000001123	0	18	8	63	1	0	10
ENSBTAG00000001124	0	6	12	339	11	0	18
ENSBTAG00000001125	0	0	1	25	0	0	5
ENSBTAG00000001126	0	9	16	406	1	0	3
ENSBTAG00000001128	0	0	1	263	1	0	5
ENSBTAG00000001131	0	0	0	21	17	0	10
ENSBTAG00000001132	5	15	7	4549	14	0	14
ENSBTAG00000001133	0	13	60	2831	8	0	16
ENSBTAG00000001134	0	0	34	124	5	0	1
ENSBTAG00000001135	3	3	5	18	3	0	3
ENSBTAG00000001136	1	5	1	35	4	0	1
ENSBTAG00000001137	0	4	19	246	6	0	13
ENSBTAG00000001139	0	15	0	53	0	0	4
ENSBTAG00000001140	0	2	2	8	4	0	5
ENSBTAG00000001141	0	5	11	110	1	0	22
ENSBTAG00000001142	0	1	22	51	1	0	5
ENSBTAG00000001143	0	14	1	26	1	0	6
ENSBTAG00000001144	0	2	3	42	6	0	9
ENSBTAG00000001146	2	4	21	105	2	0	4
ENSBTAG00000001150	0	4	1	14	5	0	11
ENSBTAG00000001151	0	1	0	42	1	0	0
ENSBTAG00000001152	0	0	0	30	0	0	7
ENSBTAG00000001153	5	0	2	104	6	2	8
ENSBTAG00000001156	0	6	0	195	0	0	8
ENSBTAG00000001160	0	12	6	56	2	0	6
ENSBTAG00000001161	0	3	6	47	7	0	0
ENSBTAG00000001163	0	0	6	146	5	0	4
ENSBTAG00000001164	0	3	14	260	11	1	15
ENSBTAG00000001165	0	0	0	69	9	0	17
ENSBTAG00000001166	2	10	0	82	0	5	1
ENSBTAG00000001168	0	7	9	55	3	0	1
ENSBTAG00000001171	14	12	11	103	1	0	0
ENSBTAG00000001173	0	5	2	693	0	0	8
ENSBTAG00000001174	2	8	9	10	8	4	2
ENSBTAG00000001176	9	8	0	0	2	0	0
ENSBTAG00000001178	0	17	10	34	0	0	3
ENSBTAG00000001179	0	6	14	54	1	1	15
ENSBTAG00000001181	0	14	41	1588	1	0	6
ENSBTAG00000001182	0	3	12	391	4	0	7
ENSBTAG00000001183	0	16	13	17	0	0	4
ENSBTAG00000001185	0	30	58	590	0	0	1
ENSBTAG00000001186	13	0	2	139	2	4	11
ENSBTAG00000001187	0	0	0	20	1	0	1
ENSBTAG00000001188	0	1	0	9	0	0	0
ENSBTAG00000001189	0	1	0	161	14	1	20
ENSBTAG00000001191	0	13	0	7	4	0	20
ENSBTAG00000001192	0	6	9	111	8	0	5
ENSBTAG00000001193	0	7	0	13	4	0	20
ENSBTAG00000001195	0	0	7	32	0	0	1
ENSBTAG00000001197	1	21	6	69	4	2	8
ENSBTAG00000001198	3	5	0	0	1	0	4
ENSBTAG00000001199	0	17	15	272	8	0	8
ENSBTAG00000001204	2	10	0	259	3	3	19
ENSBTAG00000001207	0	7	2	42	1	0	0
ENSBTAG00000001209	0	15	39	2722	8	0	9
ENSBTAG00000001212	0	5	6	84	4	6	5
ENSBTAG00000001213	0	0	9	29	0	0	2
ENSBTAG00000001219	0	0	0	4	0	0	0
ENSBTAG00000001221	0	14	0	6	4	0	4
ENSBTAG00000001223	0	2	1	82	3	0	4
ENSBTAG00000001224	0	1	11	909	5	0	9
ENSBTAG00000001225	0	9	2	13	9	0	14
ENSBTAG00000001228	0	13	0	0	0	0	0
ENSBTAG00000001231	0	0	0	108	2	0	5
ENSBTAG00000001233	0	1	8	78	1	0	0
ENSBTAG00000001235	1	2	0	58	1	1	6
ENSBTAG00000001241	0	12	6	13	3	0	4
ENSBTAG00000001242	0	6	0	0	3	0	5
ENSBTAG00000001243	0	4	5	76	8	0	14
ENSBTAG00000001244	0	7	3	52	9	0	7
ENSBTAG00000001246	1	13	48	423	6	0	16
ENSBTAG00000001247	0	0	0	14	2	0	8
ENSBTAG00000001249	2	11	8	53	0	0	1
ENSBTAG00000001250	0	25	15	271	0	0	0
ENSBTAG00000001252	2	12	17	1882	20	0	15
ENSBTAG00000001254	0	9	2	414	3	0	15
ENSBTAG00000001255	0	1	0	7	7	0	0
ENSBTAG00000001257	0	6	32	956	0	0	9
ENSBTAG00000001258	0	6	2	115	7	0	9
ENSBTAG00000001260	0	5	0	23	0	0	0
ENSBTAG00000001265	2	7	8	8	1	3	14
ENSBTAG00000001269	0	11	1	57	2	0	7
ENSBTAG00000001271	0	16	22	282	2	0	5
ENSBTAG00000001273	0	3	6	64	6	4	2
ENSBTAG00000001274	0	5	3	861	2	0	10
ENSBTAG00000001279	0	15	5	70	0	0	0
ENSBTAG00000001280	0	7	9	1008	14	1	6
ENSBTAG00000001282	0	1	21	638	0	0	0
ENSBTAG00000001283	0	4	8	1092	0	0	2
ENSBTAG00000001286	0	5	2	4	0	0	0
ENSBTAG00000001287	0	5	0	55	16	0	5
ENSBTAG00000001289	0	2	7	13	0	0	0
ENSBTAG00000001290	5	13	13	83	1	0	0
ENSBTAG00000001291	7	5	0	0	0	0	4
ENSBTAG00000001292	0	10	4	74	3	0	7
ENSBTAG00000001293	0	13	16	156	8	0	9
ENSBTAG00000001294	0	3	0	2	0	0	0
ENSBTAG00000001295	0	2	15	504	1	0	9
ENSBTAG00000001296	0	0	0	31	7	0	0
ENSBTAG00000001297	0	1	3	85	5	1	15
ENSBTAG00000001298	2	8	30	416	1	0	12
ENSBTAG00000001299	0	23	32	1431	0	0	22
ENSBTAG00000001301	0	13	0	22	6	0	0
ENSBTAG00000001302	0	11	6	184	0	0	11
ENSBTAG00000001303	0	2	6	14	1	0	5
ENSBTAG00000001305	0	1	10	1157	0	0	6
ENSBTAG00000001306	0	6	6	58	2	0	5
ENSBTAG00000001308	0	2	0	82	0	0	10
ENSBTAG00000001310	0	10	2	3	1	0	13
ENSBTAG00000001314	0	6	3	25	2	0	0
ENSBTAG00000001315	0	3	2	1	2	0	0
ENSBTAG00000001320	0	8	4	146	0	0	1
ENSBTAG00000001321	1	3	3	13	3	2	5
ENSBTAG00000001322	0	7	1	283	8	0	2
ENSBTAG00000001323	0	3	3	91	1	0	5
ENSBTAG00000001324	0	5	8	197	0	0	9
ENSBTAG00000001325	0	3	0	106	3	0	21
ENSBTAG00000001326	0	9	6	344	1	0	0
ENSBTAG00000001328	0	0	12	128	0	0	0
ENSBTAG00000001329	0	16	0	14	9	0	5
ENSBTAG00000001331	0	0	2	68	2	1	11
ENSBTAG00000001332	0	0	0	239	3	0	9
ENSBTAG00000001333	3	14	64	1339	8	0	40
ENSBTAG00000001335	8	2	18	3606	18	6	22
ENSBTAG00000001336	3	3	0	0	1	3	0
ENSBTAG00000001338	0	12	0	0	4	0	4
ENSBTAG00000001342	0	19	10	41	3	2	0
ENSBTAG00000001343	0	2	2	16	1	0	11
ENSBTAG00000001344	0	11	13	38	4	0	3
ENSBTAG00000001346	0	9	2	96	0	0	8
ENSBTAG00000001348	0	9	0	36	3	0	2
ENSBTAG00000001349	0	17	0	117	5	0	1
ENSBTAG00000001350	0	2	0	0	2	0	4
ENSBTAG00000001352	0	1	0	16	1	0	0
ENSBTAG00000001353	0	0	1	23	0	0	0
ENSBTAG00000001354	0	2	0	13	2	0	0
ENSBTAG00000001356	0	12	10	78	23	0	6
ENSBTAG00000001359	0	1	2	8	0	0	0
ENSBTAG00000001360	0	20	22	78	9	0	8
ENSBTAG00000001364	0	0	4	239	3	0	3
ENSBTAG00000001368	0	10	10	9	0	0	15
ENSBTAG00000001374	0	0	0	4	0	0	4
ENSBTAG00000001376	0	11	0	79	2	0	4
ENSBTAG00000001382	0	7	8	35	6	0	15
ENSBTAG00000001385	0	15	6	72	8	0	5
ENSBTAG00000001387	0	26	14	123	10	0	7
ENSBTAG00000001390	0	3	14	107	4	0	16
ENSBTAG00000001391	0	14	18	247	1	0	5
ENSBTAG00000001392	0	5	1	4	1	0	0
ENSBTAG00000001393	3	2	8	170	6	3	6
ENSBTAG00000001394	0	8	0	3	2	0	4
ENSBTAG00000001395	0	6	8	54	7	0	6
ENSBTAG00000001396	1	1	0	329	21	8	7
ENSBTAG00000001397	5	0	0	0	8	0	2
ENSBTAG00000001398	0	14	32	537	1	0	7
ENSBTAG00000001400	0	0	0	225	14	0	21
ENSBTAG00000001401	0	8	0	28	4	0	5
ENSBTAG00000001403	0	4	10	136	9	0	0
ENSBTAG00000001404	0	18	11	275	1	0	4
ENSBTAG00000001405	0	8	8	188	5	0	11
ENSBTAG00000001406	0	16	5	257	5	0	9
ENSBTAG00000001407	0	9	3	102	6	0	0
ENSBTAG00000001408	0	3	1	13	13	0	5
ENSBTAG00000001410	5	29	44	3787	10	1	49
ENSBTAG00000001412	0	15	0	41	2	0	6
ENSBTAG00000001414	0	5	0	0	5	0	9
ENSBTAG00000001415	0	1	3	18	0	0	0
ENSBTAG00000001416	2	10	3	77	2	1	1
ENSBTAG00000001417	1	7	5	117	1	0	6
ENSBTAG00000001419	0	11	10	47	3	0	3
ENSBTAG00000001420	6	0	3	420	7	0	17
ENSBTAG00000001423	0	14	1	6	11	2	8
ENSBTAG00000001424	0	3	35	41	4	0	12
ENSBTAG00000001425	0	0	7	241	18	0	2
ENSBTAG00000001429	0	4	0	97	3	0	11
ENSBTAG00000001432	0	4	0	0	1	0	0
ENSBTAG00000001435	0	8	2	80	16	0	0
ENSBTAG00000001439	1	9	2	48	3	1	6
ENSBTAG00000001440	0	4	6	96	0	0	0
ENSBTAG00000001442	1	1	3	7	3	0	10
ENSBTAG00000001443	0	0	0	6	3	0	0
ENSBTAG00000001444	1	1	0	103	8	1	11
ENSBTAG00000001446	0	17	2	51	3	0	2
ENSBTAG00000001448	0	9	0	4	1	0	1
ENSBTAG00000001449	0	0	0	21	1	0	1
ENSBTAG00000001450	0	2	0	18	1	0	0
ENSBTAG00000001451	0	10	0	9	0	0	7
ENSBTAG00000001455	6	14	0	4	2	8	11
ENSBTAG00000001457	0	17	14	38	5	0	0
ENSBTAG00000001460	0	12	5	5	4	0	4
ENSBTAG00000001462	0	21	2	70	2	0	3
ENSBTAG00000001463	0	17	11	236	4	0	8
ENSBTAG00000001464	0	16	3	164	0	0	2
ENSBTAG00000001465	1	9	0	0	6	0	8
ENSBTAG00000001468	0	28	25	1454	4	0	13
ENSBTAG00000001470	0	8	0	214	31	1	10
ENSBTAG00000001471	2	2	0	1055	15	0	22
ENSBTAG00000001474	0	2	0	25	2	0	13
ENSBTAG00000001475	0	16	1	71	0	0	0
ENSBTAG00000001476	0	7	0	12	0	0	0
ENSBTAG00000001477	1	4	0	0	1	0	0
ENSBTAG00000001478	2	15	0	225	3	1	6
ENSBTAG00000001481	2	8	1	131	5	4	8
ENSBTAG00000001483	4	14	58	3520	0	0	0
ENSBTAG00000001484	0	1	3	58	8	0	9
ENSBTAG00000001485	5	7	63	736	0	0	3
ENSBTAG00000001489	0	10	2	1	0	0	11
ENSBTAG00000001491	0	2	18	462	0	0	3
ENSBTAG00000001492	0	14	6	358	7	1	2
ENSBTAG00000001495	0	8	2	48	3	0	3
ENSBTAG00000001497	0	3	15	528	15	0	2
ENSBTAG00000001498	0	12	3	48	10	0	0
ENSBTAG00000001499	0	5	16	564	5	0	10
ENSBTAG00000001500	0	5	7	6	9	0	3
ENSBTAG00000001503	0	5	0	4	5	1	7
ENSBTAG00000001504	0	0	6	12	0	0	0
ENSBTAG00000001505	0	6	54	829	7	2	28
ENSBTAG00000001506	1	12	50	1576	8	9	13
ENSBTAG00000001508	0	4	0	500	0	0	1
ENSBTAG00000001509	2	11	0	462	2	1	6
ENSBTAG00000001510	0	1	5	390	1	0	3
ENSBTAG00000001511	6	21	12	182	3	0	5
ENSBTAG00000001512	0	21	1	83	2	0	5
ENSBTAG00000001513	5	7	11	11	6	0	3
ENSBTAG00000001516	0	8	0	2	1	0	0
ENSBTAG00000001517	0	6	0	2	0	0	4
ENSBTAG00000001518	0	25	0	14	0	2	0
ENSBTAG00000001519	0	1	2	15	0	0	0
ENSBTAG00000001520	0	0	7	29	0	0	0
ENSBTAG00000001521	0	14	0	9	3	0	0
ENSBTAG00000001522	1	4	7	45	5	1	0
ENSBTAG00000001523	0	11	18	360	1	0	3
ENSBTAG00000001526	0	8	0	0	0	1	1
ENSBTAG00000001527	0	17	6	10	7	0	9
ENSBTAG00000001528	0	1	4	177	0	0	9
ENSBTAG00000001529	0	21	58	774	8	1	1
ENSBTAG00000001530	0	6	0	14	0	0	0
ENSBTAG00000001533	0	7	41	785	13	0	10
ENSBTAG00000001535	3	5	32	370	1	0	1
ENSBTAG00000001537	0	5	0	10	4	0	4
ENSBTAG00000001538	0	9	0	0	4	0	5
ENSBTAG00000001539	0	0	6	54	5	0	3
ENSBTAG00000001543	0	11	4	59	8	0	1
ENSBTAG00000001545	0	8	18	122	2	1	7
ENSBTAG00000001546	0	22	0	47	4	0	9
ENSBTAG00000001548	0	12	0	23	0	0	0
ENSBTAG00000001549	7	0	0	0	9	0	3
ENSBTAG00000001551	1	0	0	207	11	1	34
ENSBTAG00000001552	4	20	63	1174	5	0	16
ENSBTAG00000001553	0	7	39	29	1	0	0
ENSBTAG00000001557	0	16	0	57	4	1	1
ENSBTAG00000001558	0	15	1	7	3	0	6
ENSBTAG00000001562	1	2	0	32	11	0	4
ENSBTAG00000001564	0	10	89	2197	4	0	15
ENSBTAG00000001565	0	10	5	22	2	0	10
ENSBTAG00000001567	0	6	4	219	0	0	19
ENSBTAG00000001568	0	7	2	18	0	0	3
ENSBTAG00000001570	0	0	0	2	0	0	8
ENSBTAG00000001571	0	5	0	9	1	0	0
ENSBTAG00000001572	0	4	5	51	0	0	0
ENSBTAG00000001573	0	8	43	785	4	0	10
ENSBTAG00000001574	0	24	22	897	0	0	1
ENSBTAG00000001575	2	12	1	34	13	0	4
ENSBTAG00000001576	0	0	0	41	4	2	5
ENSBTAG00000001578	0	8	5	92	2	0	2
ENSBTAG00000001579	0	3	0	447	0	0	31
ENSBTAG00000001580	1	9	10	117	3	0	3
ENSBTAG00000001582	0	13	12	58	0	0	11
ENSBTAG00000001585	2	11	10	464	8	1	16
ENSBTAG00000001586	0	10	11	165	13	0	3
ENSBTAG00000001589	0	13	5	129	6	0	9
ENSBTAG00000001592	0	28	10	20	0	0	25
ENSBTAG00000001593	0	0	2	6	8	0	5
ENSBTAG00000001594	0	0	0	5	0	0	0
ENSBTAG00000001595	0	3	0	0	1	0	8
ENSBTAG00000001597	1	1	78	1212	4	0	7
ENSBTAG00000001598	2	7	132	2640	3	1	28
ENSBTAG00000001599	0	7	1	22	2	0	8
ENSBTAG00000001600	0	16	15	620	11	0	6
ENSBTAG00000001601	3	0	5	73	5	1	0
ENSBTAG00000001602	0	6	10	278	3	0	13
ENSBTAG00000001603	0	12	2	30	1	0	7
ENSBTAG00000001605	0	9	0	28	3	0	0
ENSBTAG00000001606	2	8	0	0	1	1	9
ENSBTAG00000001607	0	11	1	38	1	0	6
ENSBTAG00000001608	0	4	0	0	1	0	4
ENSBTAG00000001609	0	17	15	777	10	3	20
ENSBTAG00000001610	0	11	11	78	8	0	10
ENSBTAG00000001612	0	35	11	71	1	0	0
ENSBTAG00000001614	3	3	1	8	3	0	10
ENSBTAG00000001615	0	2	16	44	2	0	4
ENSBTAG00000001616	0	15	0	360	0	0	16
ENSBTAG00000001617	0	0	10	183	10	0	24
ENSBTAG00000001618	0	5	2	99	0	0	0
ENSBTAG00000001619	0	9	16	524	3	0	4
ENSBTAG00000001626	0	0	40	341	7	0	20
ENSBTAG00000001627	1	6	0	0	4	2	5
ENSBTAG00000001628	0	0	0	2	0	0	0
ENSBTAG00000001629	0	2	8	1302	4	0	10
ENSBTAG00000001631	0	2	2	92	9	0	20
ENSBTAG00000001632	3	3	39	507	8	0	1
ENSBTAG00000001634	2	2	12	15	1	1	0
ENSBTAG00000001635	0	6	9	3	0	0	1
ENSBTAG00000001638	0	18	2	10	2	0	1
ENSBTAG00000001639	0	7	3	47	3	0	8
ENSBTAG00000001640	8	7	4	1141	10	2	13
ENSBTAG00000001642	0	11	0	16	2	0	3
ENSBTAG00000001644	0	6	55	271	3	0	3
ENSBTAG00000001645	2	17	0	118	0	0	0
ENSBTAG00000001647	0	1	0	4	1	0	0
ENSBTAG00000001648	0	20	13	22	1	0	7
ENSBTAG00000001649	0	9	10	739	0	0	3
ENSBTAG00000001651	6	20	20	6	3	0	9
ENSBTAG00000001652	0	13	4	1797	0	0	15
ENSBTAG00000001654	0	3	3	155	5	0	9
ENSBTAG00000001656	0	12	13	13	1	0	0
ENSBTAG00000001657	0	25	16	1322	2	0	17
ENSBTAG00000001658	1	7	0	85	1	1	0
ENSBTAG00000001659	0	6	0	26	4	0	6
ENSBTAG00000001660	0	8	11	41	0	0	17
ENSBTAG00000001662	0	2	2	84	5	0	2
ENSBTAG00000001663	0	12	0	0	1	0	0
ENSBTAG00000001665	0	0	5	27	1	0	0
ENSBTAG00000001666	0	1	5	9	0	0	0
ENSBTAG00000001668	0	6	0	109	4	0	12
ENSBTAG00000001671	0	8	14	83	2	0	5
ENSBTAG00000001673	0	9	74	658	7	0	2
ENSBTAG00000001675	0	0	0	3	2	0	4
ENSBTAG00000001686	0	12	0	64	3	0	6
ENSBTAG00000001687	0	0	6	17	5	1	20
ENSBTAG00000001692	0	8	10	352	6	0	11
ENSBTAG00000001693	2	4	2	54	5	0	0
ENSBTAG00000001694	0	16	6	15	5	0	3
ENSBTAG00000001696	2	9	20	58	2	0	9
ENSBTAG00000001697	0	3	3	35	3	0	4
ENSBTAG00000001698	2	0	2	28	2	0	4
ENSBTAG00000001700	6	19	12	195	17	0	19
ENSBTAG00000001702	0	5	2	2	2	0	1
ENSBTAG00000001703	0	10	21	110	7	0	5
ENSBTAG00000001704	0	5	2	0	2	0	1
ENSBTAG00000001706	0	4	3	222	2	0	5
ENSBTAG00000001707	0	4	35	1128	8	0	8
ENSBTAG00000001708	0	2	2	7	2	0	6
ENSBTAG00000001710	0	17	0	610	0	0	9
ENSBTAG00000001711	0	6	0	0	0	1	0
ENSBTAG00000001712	0	18	0	116	7	0	3
ENSBTAG00000001714	0	8	0	17	0	0	1
ENSBTAG00000001717	0	0	2	0	4	0	16
ENSBTAG00000001721	2	14	7	364	4	0	10
ENSBTAG00000001724	0	16	0	20	0	0	0
ENSBTAG00000001725	3	0	9	4	0	0	8
ENSBTAG00000001727	0	0	0	2	0	0	0
ENSBTAG00000001728	0	9	18	21	1	0	5
ENSBTAG00000001729	1	9	3	104	7	0	4
ENSBTAG00000001730	0	6	0	0	0	0	0
ENSBTAG00000001731	6	2	22	349	4	1	0
ENSBTAG00000001734	0	8	0	15	3	0	3
ENSBTAG00000001735	0	10	16	40	14	0	3
ENSBTAG00000001736	0	8	12	125	5	0	4
ENSBTAG00000001737	4	15	44	194	4	0	7
ENSBTAG00000001739	1	4	7	665	8	1	5
ENSBTAG00000001740	0	4	1	10	0	0	0
ENSBTAG00000001741	0	14	52	1119	14	0	20
ENSBTAG00000001744	0	0	2	0	8	0	7
ENSBTAG00000001745	0	3	3	8	2	0	6
ENSBTAG00000001747	0	9	0	30	0	0	0
ENSBTAG00000001748	1	10	1	25	3	0	13
ENSBTAG00000001749	0	7	14	48	2	0	8
ENSBTAG00000001751	0	2	0	1	2	0	3
ENSBTAG00000001752	0	10	11	52	5	0	7
ENSBTAG00000001753	0	4	6	232	13	0	21
ENSBTAG00000001754	0	19	39	863	21	1	42
ENSBTAG00000001755	10	6	0	0	8	1	2
ENSBTAG00000001761	3	1	0	0	0	0	0
ENSBTAG00000001762	0	0	0	30	0	0	1
ENSBTAG00000001763	0	1	2	0	5	0	4
ENSBTAG00000001764	0	14	4	63	3	0	11
ENSBTAG00000001765	0	19	0	16	8	0	1
ENSBTAG00000001767	0	14	0	38	1	0	0
ENSBTAG00000001770	0	10	1	304	5	0	19
ENSBTAG00000001771	0	28	26	763	8	0	8
ENSBTAG00000001772	0	9	0	95	9	0	5
ENSBTAG00000001773	0	0	0	0	0	0	4
ENSBTAG00000001774	0	7	0	0	7	2	0
ENSBTAG00000001775	0	14	8	13	3	0	1
ENSBTAG00000001776	0	0	0	64	1	0	0
ENSBTAG00000001777	0	1	0	0	11	0	0
ENSBTAG00000001778	0	1	0	42	0	0	0
ENSBTAG00000001780	0	2	0	3	1	0	0
ENSBTAG00000001781	0	3	0	30	10	1	0
ENSBTAG00000001782	0	1	0	9	0	0	0
ENSBTAG00000001785	1	4	7	91	6	0	9
ENSBTAG00000001786	1	8	10	136	5	1	8
ENSBTAG00000001788	0	10	12	216	6	0	6
ENSBTAG00000001790	0	3	18	88	0	0	0
ENSBTAG00000001792	0	1	0	0	0	0	0
ENSBTAG00000001793	3	4	0	9	2	2	0
ENSBTAG00000001794	0	0	0	6	0	0	1
ENSBTAG00000001795	0	1	0	44	2	1	0
ENSBTAG00000001796	0	1	15	149	0	0	1
ENSBTAG00000001801	0	3	6	5	2	1	7
ENSBTAG00000001803	1	3	0	240	8	3	1
ENSBTAG00000001804	0	5	23	13	1	0	8
ENSBTAG00000001805	0	3	11	40	1	0	12
ENSBTAG00000001806	3	1	8	54	0	1	1
ENSBTAG00000001807	0	17	3	108	3	0	0
ENSBTAG00000001808	0	3	3	114	5	0	7
ENSBTAG00000001810	0	3	43	417	10	0	9
ENSBTAG00000001812	1	13	0	93	22	0	20
ENSBTAG00000001814	0	1	0	41	0	0	0
ENSBTAG00000001815	0	10	2	85	1	0	7
ENSBTAG00000001816	0	1	0	15	0	0	4
ENSBTAG00000001817	0	15	12	38	13	0	19
ENSBTAG00000001818	0	1	0	0	2	0	4
ENSBTAG00000001819	0	9	0	3	7	0	0
ENSBTAG00000001821	0	18	102	363	2	0	9
ENSBTAG00000001822	1	5	4	267	15	0	14
ENSBTAG00000001823	0	12	0	22	0	0	5
ENSBTAG00000001824	0	0	0	0	8	0	16
ENSBTAG00000001825	0	2	0	0	3	0	9
ENSBTAG00000001826	1	17	36	1545	0	0	17
ENSBTAG00000001827	0	3	5	10	1	0	0
ENSBTAG00000001828	0	1	0	0	0	0	0
ENSBTAG00000001829	0	12	0	2	0	0	0
ENSBTAG00000001830	8	0	0	6	7	4	0
ENSBTAG00000001832	0	0	3	9	0	0	0
ENSBTAG00000001834	2	0	0	29	0	0	1
ENSBTAG00000001835	1	7	4	20	5	3	4
ENSBTAG00000001838	5	18	12	129	0	0	8
ENSBTAG00000001839	0	13	6	18	11	0	4
ENSBTAG00000001840	4	0	11	7	4	1	7
ENSBTAG00000001842	0	23	0	0	5	0	0
ENSBTAG00000001843	14	0	6	8	1	0	0
ENSBTAG00000001844	0	2	0	2	2	0	0
ENSBTAG00000001845	0	2	2	40	6	0	1
ENSBTAG00000001847	0	14	25	1515	4	0	1
ENSBTAG00000001848	6	1	3	41	16	2	0
ENSBTAG00000001851	0	24	9	223	3	1	3
ENSBTAG00000001852	0	4	8	98	8	0	15
ENSBTAG00000001854	1	11	1	40	1	0	0
ENSBTAG00000001855	0	4	1	33	0	0	0
ENSBTAG00000001856	0	4	0	16	5	0	0
ENSBTAG00000001857	1	0	6	6	4	0	12
ENSBTAG00000001858	1	8	0	0	2	0	6
ENSBTAG00000001861	0	8	9	249	3	0	5
ENSBTAG00000001862	0	11	22	5655	7	1	28
ENSBTAG00000001864	0	9	14	162	20	0	11
ENSBTAG00000001865	1	6	5	97	9	2	7
ENSBTAG00000001866	0	15	0	45	0	0	8
ENSBTAG00000001867	0	2	61	407	5	0	13
ENSBTAG00000001870	0	1	0	0	0	0	0
ENSBTAG00000001871	0	1	0	6	0	0	3
ENSBTAG00000001872	0	6	2	13	0	0	0
ENSBTAG00000001873	0	4	0	7	1	2	19
ENSBTAG00000001874	0	12	138	4636	3	0	10
ENSBTAG00000001879	0	5	3	214	16	0	8
ENSBTAG00000001881	0	6	3	54	5	0	10
ENSBTAG00000001882	0	2	0	0	6	0	8
ENSBTAG00000001887	0	4	6	94	12	5	7
ENSBTAG00000001888	0	6	17	532	0	0	12
ENSBTAG00000001889	4	4	5	65	6	1	5
ENSBTAG00000001890	3	17	12	464	8	0	15
ENSBTAG00000001892	0	20	0	8	1	0	3
ENSBTAG00000001893	5	4	1	42	3	0	6
ENSBTAG00000001894	0	4	4	81	4	0	9
ENSBTAG00000001895	0	10	3	123	8	0	6
ENSBTAG00000001898	0	4	8	55	0	0	12
ENSBTAG00000001899	0	2	16	372	3	0	3
ENSBTAG00000001901	1	3	0	0	5	0	1
ENSBTAG00000001902	2	1	46	110	1	0	4
ENSBTAG00000001903	0	9	16	36	0	0	1
ENSBTAG00000001904	0	4	0	14	0	0	6
ENSBTAG00000001906	0	0	8	62	3	0	10
ENSBTAG00000001908	0	6	10	42	13	0	4
ENSBTAG00000001911	0	0	0	1	0	0	0
ENSBTAG00000001912	0	14	7	67	2	0	4
ENSBTAG00000001915	0	35	14	132	13	0	5
ENSBTAG00000001917	0	1	1	22	2	0	0
ENSBTAG00000001918	0	6	54	1393	6	0	7
ENSBTAG00000001919	0	5	4	134	14	0	7
ENSBTAG00000001920	0	1	90	428	9	0	6
ENSBTAG00000001922	0	0	1	37	0	0	14
ENSBTAG00000001925	0	10	1	71	2	1	5
ENSBTAG00000001926	0	9	2	105	18	0	7
ENSBTAG00000001927	0	0	1	189	2	0	0
ENSBTAG00000001928	0	2	25	70	8	0	18
ENSBTAG00000001932	0	0	4	108	1	3	1
ENSBTAG00000001933	0	10	0	54	3	1	13
ENSBTAG00000001936	0	6	12	140	7	1	8
ENSBTAG00000001937	0	0	0	7	0	0	1
ENSBTAG00000001938	0	1	0	10	15	0	6
ENSBTAG00000001939	0	17	48	328	3	0	1
ENSBTAG00000001941	0	21	22	865	1	0	14
ENSBTAG00000001942	0	28	19	307	1	0	8
ENSBTAG00000001945	4	1	15	348	17	2	9
ENSBTAG00000001947	0	24	5	6	6	0	12
ENSBTAG00000001948	0	3	5	72	6	2	6
ENSBTAG00000001950	0	3	0	37	3	0	11
ENSBTAG00000001952	0	1	0	20	0	0	0
ENSBTAG00000001956	0	6	0	41	0	0	4
ENSBTAG00000001957	0	32	9	365	0	0	3
ENSBTAG00000001959	0	3	0	38	3	0	12
ENSBTAG00000001961	0	21	51	258	8	0	19
ENSBTAG00000001962	0	19	8	581	0	0	0
ENSBTAG00000001965	0	4	0	9	5	0	3
ENSBTAG00000001966	0	10	0	440	14	2	9
ENSBTAG00000001968	0	5	9	7	5	0	6
ENSBTAG00000001969	0	3	5	69	3	0	4
ENSBTAG00000001976	0	8	3	40	0	0	3
ENSBTAG00000001981	1	12	3	103	4	0	8
ENSBTAG00000001983	0	7	17	196	4	0	2
ENSBTAG00000001987	1	18	31	740	5	5	9
ENSBTAG00000001988	0	6	7	32	12	0	17
ENSBTAG00000001992	0	5	14	40	3	0	14
ENSBTAG00000001994	0	7	1	4	8	0	6
ENSBTAG00000001996	0	8	0	9	0	0	0
ENSBTAG00000001997	2	12	33	289	3	0	6
ENSBTAG00000001998	0	24	0	87	0	1	8
ENSBTAG00000001999	0	10	7	23	0	0	0
ENSBTAG00000002000	1	1	2	10	1	0	0
ENSBTAG00000002002	0	10	18	181	2	0	1
ENSBTAG00000002004	4	3	1	2	2	0	6
ENSBTAG00000002006	0	2	5	36	3	1	4
ENSBTAG00000002007	2	52	42	193	19	0	12
ENSBTAG00000002009	0	1	0	0	2	0	3
ENSBTAG00000002010	0	4	7	139	5	0	13
ENSBTAG00000002011	0	1	3	118	6	0	5
ENSBTAG00000002012	0	8	11	32	0	0	0
ENSBTAG00000002014	19	25	37	326	10	0	27
ENSBTAG00000002018	10	1	6	16	17	3	5
ENSBTAG00000002019	0	9	17	119	12	1	21
ENSBTAG00000002020	0	6	16	244	2	0	21
ENSBTAG00000002021	0	10	12	93	6	2	17
ENSBTAG00000002023	0	1	33	715	3	0	3
ENSBTAG00000002024	0	14	0	217	0	0	9
ENSBTAG00000002025	0	11	8	2	0	0	0
ENSBTAG00000002026	0	2	30	64	10	0	9
ENSBTAG00000002027	2	1	0	0	8	2	4
ENSBTAG00000002028	0	4	12	270	2	0	13
ENSBTAG00000002029	0	13	12	210	4	0	9
ENSBTAG00000002030	0	7	0	86	6	0	10
ENSBTAG00000002033	0	5	4	46	3	0	6
ENSBTAG00000002034	0	5	0	12	5	0	1
ENSBTAG00000002036	0	12	4	64	5	0	2
ENSBTAG00000002037	0	9	21	147	1	0	3
ENSBTAG00000002038	0	2	2	18	4	0	9
ENSBTAG00000002039	0	12	0	40	0	0	12
ENSBTAG00000002042	0	18	0	16	0	0	0
ENSBTAG00000002044	0	0	2	84	7	0	20
ENSBTAG00000002045	0	0	3	41	0	0	0
ENSBTAG00000002046	0	0	0	0	0	0	2
ENSBTAG00000002048	0	15	6	189	4	0	7
ENSBTAG00000002049	0	10	15	112	11	0	11
ENSBTAG00000002050	0	27	0	69	8	0	3
ENSBTAG00000002051	0	0	9	501	0	0	1
ENSBTAG00000002052	0	4	0	80	9	0	9
ENSBTAG00000002055	0	10	8	168	3	0	1
ENSBTAG00000002056	1	9	0	0	1	0	6
ENSBTAG00000002058	0	0	3	20	17	0	1
ENSBTAG00000002059	0	17	65	887	10	0	3
ENSBTAG00000002060	1	7	3	10	6	4	0
ENSBTAG00000002062	0	7	9	83	2	2	4
ENSBTAG00000002065	0	13	15	18	0	0	0
ENSBTAG00000002066	0	3	0	0	0	0	0
ENSBTAG00000002068	0	16	0	11	3	0	0
ENSBTAG00000002070	0	1	0	100	18	0	66
ENSBTAG00000002072	0	0	0	127	5	0	6
ENSBTAG00000002073	0	0	3	19	0	0	1
ENSBTAG00000002075	0	10	9	241	3	0	4
ENSBTAG00000002076	8	16	33	2552	15	0	6
ENSBTAG00000002078	0	2	12	147	4	0	3
ENSBTAG00000002080	0	3	2	6	2	0	3
ENSBTAG00000002081	7	26	78	1252	3	0	15
ENSBTAG00000002082	13	4	2	11	5	2	8
ENSBTAG00000002083	0	23	8	163	3	1	1
ENSBTAG00000002084	1	13	80	4072	10	0	6
ENSBTAG00000002085	0	7	5	14	2	0	0
ENSBTAG00000002086	0	17	69	224	17	5	18
ENSBTAG00000002087	0	3	0	4	1	0	1
ENSBTAG00000002088	0	2	0	23	1	0	0
ENSBTAG00000002089	0	11	10	20	4	0	2
ENSBTAG00000002090	0	0	0	29	4	0	14
ENSBTAG00000002092	0	8	2	52	2	0	0
ENSBTAG00000002094	2	1	10	28	25	1	13
ENSBTAG00000002095	0	0	12	6	14	2	24
ENSBTAG00000002096	0	15	2	38	2	0	13
ENSBTAG00000002097	4	6	9	189	7	1	11
ENSBTAG00000002098	0	3	0	0	0	0	4
ENSBTAG00000002099	0	16	5	175	3	0	27
ENSBTAG00000002100	2	16	0	14	2	0	0
ENSBTAG00000002101	0	10	10	144	6	0	5
ENSBTAG00000002103	0	6	12	1096	0	0	14
ENSBTAG00000002104	0	0	0	0	0	0	14
ENSBTAG00000002105	0	10	9	10	6	0	9
ENSBTAG00000002107	1	6	0	0	0	0	11
ENSBTAG00000002108	0	15	4	186	7	0	5
ENSBTAG00000002110	0	9	48	664	0	0	1
ENSBTAG00000002112	0	17	0	174	8	0	22
ENSBTAG00000002115	0	0	1	52	17	0	7
ENSBTAG00000002116	9	8	0	0	8	0	10
ENSBTAG00000002117	4	13	4	188	1	1	18
ENSBTAG00000002121	0	0	2	2	7	0	6
ENSBTAG00000002123	0	5	15	346	1	0	1
ENSBTAG00000002125	0	9	18	267	10	2	7
ENSBTAG00000002126	2	19	41	219	10	2	0
ENSBTAG00000002127	0	17	9	117	0	0	7
ENSBTAG00000002128	0	0	3	87	3	0	13
ENSBTAG00000002129	0	15	18	22	9	0	2
ENSBTAG00000002130	0	0	0	7	0	0	6
ENSBTAG00000002132	0	12	1	119	0	0	1
ENSBTAG00000002134	4	0	0	126	5	1	1
ENSBTAG00000002135	1	15	0	4	0	1	3
ENSBTAG00000002136	0	1	0	122	1	1	0
ENSBTAG00000002137	0	2	6	201	5	0	1
ENSBTAG00000002138	0	1	0	78	5	0	1
ENSBTAG00000002139	0	8	0	3	0	0	0
ENSBTAG00000002140	0	8	1	4	3	0	8
ENSBTAG00000002143	0	1	1	109	1	0	3
ENSBTAG00000002144	3	20	0	0	0	0	2
ENSBTAG00000002145	0	7	0	30	0	0	7
ENSBTAG00000002147	0	9	9	181	0	0	14
ENSBTAG00000002148	0	15	4	7	0	1	1
ENSBTAG00000002150	0	14	4	5	2	4	10
ENSBTAG00000002151	3	6	5	64	1	0	10
ENSBTAG00000002154	6	0	0	0	1	0	0
ENSBTAG00000002157	0	2	13	21	4	1	3
ENSBTAG00000002163	0	4	5	26	1	0	0
ENSBTAG00000002164	1	21	21	309	2	0	3
ENSBTAG00000002166	0	9	16	74	14	0	7
ENSBTAG00000002167	0	2	7	24	0	0	5
ENSBTAG00000002169	0	9	0	0	1	2	1
ENSBTAG00000002170	12	12	6	948	11	0	6
ENSBTAG00000002171	0	15	18	446	3	0	8
ENSBTAG00000002174	0	5	5	431	5	0	5
ENSBTAG00000002175	1	4	76	2423	1	1	14
ENSBTAG00000002176	0	8	2	156	14	0	22
ENSBTAG00000002177	3	9	10	91	0	0	0
ENSBTAG00000002178	0	5	14	122	3	0	9
ENSBTAG00000002179	0	9	15	933	3	0	6
ENSBTAG00000002180	0	3	5	4	8	0	3
ENSBTAG00000002181	0	20	6	820	0	0	0
ENSBTAG00000002182	0	16	0	13	12	2	14
ENSBTAG00000002185	0	5	0	20	0	0	7
ENSBTAG00000002186	1	4	0	0	4	0	1
ENSBTAG00000002187	0	24	7	55	1	0	8
ENSBTAG00000002188	0	4	0	25	5	0	0
ENSBTAG00000002189	0	1	3	7	0	0	0
ENSBTAG00000002190	0	2	26	401	0	0	15
ENSBTAG00000002191	0	5	6	90	6	0	6
ENSBTAG00000002192	5	3	2	54	1	0	3
ENSBTAG00000002194	0	12	27	940	1	0	7
ENSBTAG00000002199	0	14	45	5354	14	2	11
ENSBTAG00000002201	0	16	6	91	9	0	4
ENSBTAG00000002202	0	1	0	60	10	0	0
ENSBTAG00000002203	0	3	12	26	0	0	4
ENSBTAG00000002205	0	5	7	10	0	0	6
ENSBTAG00000002209	0	5	3	92	6	0	0
ENSBTAG00000002211	0	0	0	210	13	0	0
ENSBTAG00000002214	0	25	5	208	0	2	4
ENSBTAG00000002215	0	8	15	148	9	0	10
ENSBTAG00000002216	0	8	0	0	5	0	10
ENSBTAG00000002219	0	0	0	22	1	0	9
ENSBTAG00000002220	0	11	6	122	3	0	16
ENSBTAG00000002223	14	3	6	20	1	0	3
ENSBTAG00000002224	0	23	1	45	0	0	9
ENSBTAG00000002226	0	1	0	192	1	0	8
ENSBTAG00000002227	0	7	7	123	5	0	5
ENSBTAG00000002231	1	6	3	56	4	1	7
ENSBTAG00000002232	0	3	12	352	4	0	2
ENSBTAG00000002233	0	2	0	40	0	0	8
ENSBTAG00000002236	0	0	0	208	3	0	11
ENSBTAG00000002238	0	11	0	36	5	0	10
ENSBTAG00000002240	0	0	2	1	1	1	4
ENSBTAG00000002242	1	2	18	140	1	0	0
ENSBTAG00000002243	0	5	6	36	15	1	4
ENSBTAG00000002245	0	15	0	17	0	0	7
ENSBTAG00000002247	3	14	4	110	5	0	12
ENSBTAG00000002248	0	1	0	0	2	1	0
ENSBTAG00000002249	0	0	0	24	0	0	17
ENSBTAG00000002251	0	5	3	62	2	0	6
ENSBTAG00000002252	0	0	12	31	4	0	4
ENSBTAG00000002253	0	7	4	61	4	0	7
ENSBTAG00000002255	4	13	14	76	1	0	4
ENSBTAG00000002256	0	3	2	39	3	0	2
ENSBTAG00000002257	0	6	0	10	0	2	1
ENSBTAG00000002258	0	4	0	17	8	0	5
ENSBTAG00000002260	0	0	19	120	0	0	0
ENSBTAG00000002261	0	18	0	4	2	0	4
ENSBTAG00000002266	0	1	15	213	7	0	3
ENSBTAG00000002267	0	2	20	63	3	1	14
ENSBTAG00000002271	0	3	20	128	1	0	5
ENSBTAG00000002272	0	13	5	13	3	0	6
ENSBTAG00000002275	0	8	14	26	6	0	2
ENSBTAG00000002277	0	29	0	291	4	0	16
ENSBTAG00000002278	0	3	50	1777	0	0	5
ENSBTAG00000002279	6	7	121	379	15	2	8
ENSBTAG00000002280	0	3	26	128	14	2	6
ENSBTAG00000002281	0	1	4	2	1	0	1
ENSBTAG00000002282	0	7	3	1	3	0	15
ENSBTAG00000002283	7	20	0	0	0	0	15
ENSBTAG00000002286	0	2	15	66	9	1	7
ENSBTAG00000002287	0	5	63	647	12	0	11
ENSBTAG00000002289	3	11	28	67	4	0	5
ENSBTAG00000002290	0	9	5	8	3	0	7
ENSBTAG00000002291	13	3	4	92	2	1	6
ENSBTAG00000002293	0	7	1	28	3	0	3
ENSBTAG00000002294	0	7	2	135	6	0	1
ENSBTAG00000002295	0	10	3	68	3	0	13
ENSBTAG00000002296	1	0	2	11	0	0	6
ENSBTAG00000002297	0	9	29	1832	29	1	47
ENSBTAG00000002298	0	9	17	82	1	0	5
ENSBTAG00000002299	12	0	28	558	12	1	12
ENSBTAG00000002300	3	3	6	73	2	0	8
ENSBTAG00000002302	0	17	0	44	2	0	1
ENSBTAG00000002303	0	18	25	1411	3	0	3
ENSBTAG00000002305	0	0	0	5	1	0	1
ENSBTAG00000002306	0	5	18	51	0	0	1
ENSBTAG00000002309	0	16	3	21	0	0	2
ENSBTAG00000002311	0	0	0	3	12	3	0
ENSBTAG00000002313	0	16	83	2050	9	0	13
ENSBTAG00000002315	2	12	67	288	10	2	9
ENSBTAG00000002316	0	4	3	86	18	2	5
ENSBTAG00000002317	0	20	6	443	9	0	22
ENSBTAG00000002319	0	8	2	395	8	0	3
ENSBTAG00000002321	0	1	0	0	0	0	0
ENSBTAG00000002323	0	40	47	741	0	0	1
ENSBTAG00000002326	0	1	2	49	4	0	3
ENSBTAG00000002327	0	0	2	7	0	0	0
ENSBTAG00000002328	0	4	6	572	1	0	6
ENSBTAG00000002329	0	1	34	788	0	0	5
ENSBTAG00000002331	0	0	5	68	8	0	19
ENSBTAG00000002332	0	12	2	6	7	4	0
ENSBTAG00000002333	0	15	4	20	2	0	5
ENSBTAG00000002335	0	9	2	18	0	0	13
ENSBTAG00000002336	0	6	1	431	0	0	7
ENSBTAG00000002340	1	4	8	26	6	0	11
ENSBTAG00000002341	0	19	45	987	4	0	16
ENSBTAG00000002344	0	10	0	5	0	0	0
ENSBTAG00000002345	0	1	21	204	2	4	0
ENSBTAG00000002346	0	0	1	0	0	0	0
ENSBTAG00000002347	0	1	7	95	17	3	9
ENSBTAG00000002348	2	10	40	4142	9	3	33
ENSBTAG00000002349	0	0	0	108	10	0	9
ENSBTAG00000002350	0	4	1	10	0	0	0
ENSBTAG00000002352	0	9	3	52	5	0	7
ENSBTAG00000002355	2	5	2	112	4	0	6
ENSBTAG00000002356	0	10	14	949	11	3	7
ENSBTAG00000002357	0	7	13	55	7	0	7
ENSBTAG00000002361	0	0	0	118	11	0	5
ENSBTAG00000002362	6	21	0	0	6	0	7
ENSBTAG00000002363	0	9	4	15	6	0	11
ENSBTAG00000002367	0	0	1	2	1	0	0
ENSBTAG00000002368	0	5	13	46	11	0	1
ENSBTAG00000002369	0	11	8	45	1	0	0
ENSBTAG00000002370	0	7	10	7	0	1	0
ENSBTAG00000002374	0	2	0	22	0	0	2
ENSBTAG00000002376	0	14	6	248	4	0	0
ENSBTAG00000002377	0	10	6	124	1	0	6
ENSBTAG00000002378	0	4	2	42	12	1	0
ENSBTAG00000002381	0	1	0	69	9	0	16
ENSBTAG00000002382	0	8	12	452	1	0	3
ENSBTAG00000002385	0	9	0	4	2	0	4
ENSBTAG00000002389	0	6	0	47	0	0	1
ENSBTAG00000002390	0	12	0	0	2	0	2
ENSBTAG00000002391	0	5	4	18	0	0	0
ENSBTAG00000002392	0	20	17	329	7	1	18
ENSBTAG00000002393	0	10	6	118	3	0	1
ENSBTAG00000002394	0	17	11	529	7	0	3
ENSBTAG00000002395	0	8	62	487	8	0	7
ENSBTAG00000002398	0	4	3	4	0	0	3
ENSBTAG00000002401	0	0	0	0	3	0	11
ENSBTAG00000002402	0	7	7	260	11	0	4
ENSBTAG00000002404	0	1	2	36	0	0	0
ENSBTAG00000002407	0	13	0	192	3	0	9
ENSBTAG00000002408	0	21	35	2201	5	1	11
ENSBTAG00000002411	8	20	85	857	8	1	24
ENSBTAG00000002412	14	24	8	96	3	12	4
ENSBTAG00000002413	0	4	0	38	6	0	6
ENSBTAG00000002414	0	11	8	86	0	0	0
ENSBTAG00000002415	0	17	5	54	7	0	7
ENSBTAG00000002416	1	4	12	273	4	0	22
ENSBTAG00000002417	1	14	6	745	15	0	10
ENSBTAG00000002418	0	2	13	93	10	0	9
ENSBTAG00000002419	8	8	0	0	13	0	4
ENSBTAG00000002422	0	17	48	353	11	1	31
ENSBTAG00000002423	0	11	11	69	7	0	6
ENSBTAG00000002425	2	2	38	240	6	0	1
ENSBTAG00000002428	0	4	2	673	4	0	8
ENSBTAG00000002430	2	8	14	144	6	1	9
ENSBTAG00000002431	0	7	23	371	9	0	23
ENSBTAG00000002432	0	13	5	37	6	0	0
ENSBTAG00000002434	0	3	2	1	1	0	0
ENSBTAG00000002435	4	3	18	286	7	1	11
ENSBTAG00000002440	0	4	0	60	7	0	0
ENSBTAG00000002441	0	2	0	0	2	0	4
ENSBTAG00000002444	0	15	7	37	0	0	0
ENSBTAG00000002445	0	17	0	11	0	0	21
ENSBTAG00000002446	0	5	0	0	6	0	5
ENSBTAG00000002447	0	0	8	74	1	0	0
ENSBTAG00000002448	0	6	28	1115	19	9	31
ENSBTAG00000002451	0	4	0	196	5	0	21
ENSBTAG00000002452	0	8	4	225	19	0	9
ENSBTAG00000002454	0	10	0	16	1	0	0
ENSBTAG00000002455	0	14	27	252	2	0	3
ENSBTAG00000002457	0	8	0	46	0	0	0
ENSBTAG00000002458	0	17	14	99	3	0	6
ENSBTAG00000002460	0	0	5	87	30	0	7
ENSBTAG00000002462	0	1	5	22	0	0	0
ENSBTAG00000002463	0	7	2	44	0	0	0
ENSBTAG00000002464	0	0	0	120	1	0	5
ENSBTAG00000002468	0	1	0	3	0	0	0
ENSBTAG00000002469	3	0	1	44	3	1	15
ENSBTAG00000002471	3	13	69	2474	18	0	17
ENSBTAG00000002472	0	1	4	40	6	0	0
ENSBTAG00000002473	0	8	0	22	0	0	12
ENSBTAG00000002474	0	15	0	438	0	0	0
ENSBTAG00000002475	0	6	0	1	6	0	2
ENSBTAG00000002476	0	3	22	93	5	0	1
ENSBTAG00000002477	0	0	12	7	0	0	0
ENSBTAG00000002478	0	15	7	49	11	0	9
ENSBTAG00000002479	0	0	2	9	0	0	0
ENSBTAG00000002480	0	0	0	1	0	0	0
ENSBTAG00000002483	0	1	0	0	0	0	3
ENSBTAG00000002484	0	0	0	0	3	0	2
ENSBTAG00000002485	0	0	79	3578	20	1	55
ENSBTAG00000002487	1	9	19	116	2	0	9
ENSBTAG00000002488	0	8	4	128	8	0	0
ENSBTAG00000002489	0	3	2	5	1	0	4
ENSBTAG00000002490	0	1	2	74	0	0	11
ENSBTAG00000002492	2	0	2	2	1	0	5
ENSBTAG00000002493	0	2	7	25	1	0	0
ENSBTAG00000002495	0	0	4	78	9	0	3
ENSBTAG00000002497	0	14	17	259	8	0	27
ENSBTAG00000002500	0	1	0	10	0	0	0
ENSBTAG00000002501	0	0	0	14	7	0	0
ENSBTAG00000002503	3	0	18	135	4	0	2
ENSBTAG00000002504	0	7	16	188	10	0	7
ENSBTAG00000002505	0	0	0	0	0	0	18
ENSBTAG00000002507	2	7	20	11	0	1	1
ENSBTAG00000002508	0	12	4	7	0	0	0
ENSBTAG00000002510	0	8	13	24	0	0	0
ENSBTAG00000002512	0	4	22	84	2	0	0
ENSBTAG00000002515	2	3	20	40	6	1	15
ENSBTAG00000002516	0	0	0	64	15	0	15
ENSBTAG00000002518	0	9	0	1	0	0	11
ENSBTAG00000002520	0	22	43	1165	8	0	23
ENSBTAG00000002522	0	9	7	55	0	0	0
ENSBTAG00000002524	0	2	1	16	0	0	1
ENSBTAG00000002525	0	12	1	30	2	2	2
ENSBTAG00000002526	0	0	7	76	1	0	5
ENSBTAG00000002527	0	0	7	59	6	0	3
ENSBTAG00000002528	0	4	67	56	7	0	7
ENSBTAG00000002531	0	1	72	9328	1	0	1
ENSBTAG00000002534	0	11	1	44	4	0	2
ENSBTAG00000002539	0	2	42	160	4	0	6
ENSBTAG00000002542	0	6	0	43	9	0	13
ENSBTAG00000002545	2	13	0	0	9	0	1
ENSBTAG00000002549	0	0	5	3	3	0	0
ENSBTAG00000002550	0	9	1	10	1	0	0
ENSBTAG00000002551	0	4	2	20	1	0	11
ENSBTAG00000002554	0	23	6	401	9	0	14
ENSBTAG00000002555	7	14	5	139	16	0	11
ENSBTAG00000002557	0	0	1	12	0	0	9
ENSBTAG00000002559	0	4	0	0	0	0	0
ENSBTAG00000002564	0	3	1	70	4	0	1
ENSBTAG00000002566	0	0	22	182	2	0	9
ENSBTAG00000002568	0	0	0	22	0	0	0
ENSBTAG00000002570	1	13	36	331	14	2	9
ENSBTAG00000002571	0	6	1	35	19	0	0
ENSBTAG00000002573	0	16	20	118	7	0	4
ENSBTAG00000002574	0	0	1	61	2	1	17
ENSBTAG00000002575	0	1	8	41	8	0	6
ENSBTAG00000002576	0	9	6	274	0	0	7
ENSBTAG00000002578	5	15	40	642	11	5	11
ENSBTAG00000002579	0	0	0	44	6	0	10
ENSBTAG00000002580	0	3	1	137	4	0	11
ENSBTAG00000002581	0	13	6	34	4	1	6
ENSBTAG00000002583	0	0	2	25	4	0	0
ENSBTAG00000002585	0	0	0	1	0	0	0
ENSBTAG00000002586	0	10	4	61	1	0	0
ENSBTAG00000002590	0	17	30	69	4	0	11
ENSBTAG00000002591	0	13	1	33	1	0	10
ENSBTAG00000002593	1	7	4	152	2	1	23
ENSBTAG00000002594	0	11	5	16	0	0	10
ENSBTAG00000002595	4	4	194	1236	8	6	7
ENSBTAG00000002596	0	18	6	54	0	0	10
ENSBTAG00000002599	0	3	4	11	2	0	2
ENSBTAG00000002600	0	6	4	164	3	0	4
ENSBTAG00000002603	0	1	22	149	2	2	0
ENSBTAG00000002604	0	9	0	2	11	0	7
ENSBTAG00000002605	0	23	0	23	5	0	1
ENSBTAG00000002606	3	9	26	1095	5	0	15
ENSBTAG00000002608	0	1	13	83	0	0	0
ENSBTAG00000002609	0	13	3	25	10	0	3
ENSBTAG00000002610	0	0	0	21	2	0	1
ENSBTAG00000002612	0	14	101	400	6	1	0
ENSBTAG00000002613	0	0	8	161	5	0	1
ENSBTAG00000002614	0	3	36	192	6	0	0
ENSBTAG00000002620	0	2	11	51	1	0	10
ENSBTAG00000002623	0	8	4	103	1	0	7
ENSBTAG00000002624	0	6	28	440	1	0	0
ENSBTAG00000002625	0	5	18	228	10	0	5
ENSBTAG00000002627	0	8	0	25	3	0	0
ENSBTAG00000002628	0	23	4	67	4	0	11
ENSBTAG00000002629	0	12	0	5	3	1	13
ENSBTAG00000002630	4	0	0	710	3	1	12
ENSBTAG00000002631	0	2	2	69	0	0	0
ENSBTAG00000002632	0	9	1	2	0	0	1
ENSBTAG00000002633	0	8	6	1925	8	0	32
ENSBTAG00000002635	0	0	0	0	0	0	6
ENSBTAG00000002639	0	17	2	3	3	0	5
ENSBTAG00000002640	0	4	1	581	3	0	5
ENSBTAG00000002642	0	1	4	35	0	2	5
ENSBTAG00000002643	2	14	16	58	1	0	0
ENSBTAG00000002644	0	20	6	405	6	0	18
ENSBTAG00000002645	0	8	4	58	13	3	3
ENSBTAG00000002646	0	9	7	108	0	0	20
ENSBTAG00000002647	0	11	0	186	10	0	20
ENSBTAG00000002648	0	0	0	54	0	0	0
ENSBTAG00000002650	0	1	1	6	1	0	0
ENSBTAG00000002651	0	6	13	273	4	0	0
ENSBTAG00000002654	0	0	11	96	5	0	1
ENSBTAG00000002655	0	6	1	6	0	0	1
ENSBTAG00000002657	0	1	5	17	6	0	0
ENSBTAG00000002658	0	3	14	183	10	0	8
ENSBTAG00000002661	0	11	0	12	9	7	1
ENSBTAG00000002663	0	16	8	1176	4	0	0
ENSBTAG00000002664	0	4	0	0	2	1	4
ENSBTAG00000002668	0	0	0	10	0	0	0
ENSBTAG00000002669	0	3	9	271	12	0	31
ENSBTAG00000002673	0	21	0	0	1	0	10
ENSBTAG00000002674	1	9	6	87	2	0	9
ENSBTAG00000002675	0	8	0	60	0	0	2
ENSBTAG00000002676	0	10	35	892	2	0	5
ENSBTAG00000002678	1	2	2	15	4	0	7
ENSBTAG00000002680	1	1	0	38	1	3	2
ENSBTAG00000002682	2	4	3	154	13	0	10
ENSBTAG00000002683	0	1	1	200	0	0	7
ENSBTAG00000002685	0	1	1	30	0	0	8
ENSBTAG00000002687	0	24	2	188	0	0	4
ENSBTAG00000002688	0	3	5	160	2	0	9
ENSBTAG00000002689	0	6	8	690	6	0	7
ENSBTAG00000002690	5	1	16	69	5	0	8
ENSBTAG00000002691	0	5	10	220	2	0	11
ENSBTAG00000002693	2	7	7	93	4	0	7
ENSBTAG00000002695	1	0	4	15	0	2	3
ENSBTAG00000002697	0	6	6	138	11	0	0
ENSBTAG00000002698	0	2	11	274	8	2	5
ENSBTAG00000002699	0	10	15	186	0	0	4
ENSBTAG00000002700	0	2	0	1	9	0	0
ENSBTAG00000002701	0	15	14	161	4	0	7
ENSBTAG00000002702	0	1	0	9	0	2	6
ENSBTAG00000002703	1	17	30	202	0	9	0
ENSBTAG00000002704	0	0	4	128	12	0	10
ENSBTAG00000002705	2	0	2	5	3	0	0
ENSBTAG00000002706	0	0	0	5	3	0	12
ENSBTAG00000002707	1	1	6	30	1	0	0
ENSBTAG00000002708	10	28	19	130	15	0	6
ENSBTAG00000002709	0	1	2	6	3	0	4
ENSBTAG00000002710	0	11	5	11	6	0	10
ENSBTAG00000002712	0	1	4	4	1	0	0
ENSBTAG00000002714	2	7	9	217	2	0	6
ENSBTAG00000002715	0	0	8	16	1	0	0
ENSBTAG00000002716	0	10	64	1052	3	0	25
ENSBTAG00000002717	0	11	9	27	0	0	3
ENSBTAG00000002718	0	1	9	1	13	0	4
ENSBTAG00000002719	0	3	10	125	0	0	2
ENSBTAG00000002720	0	6	21	74	4	0	5
ENSBTAG00000002721	0	9	40	239	4	0	13
ENSBTAG00000002724	0	2	2	44	20	0	0
ENSBTAG00000002725	0	13	20	808	2	0	14
ENSBTAG00000002726	0	9	10	111	24	0	31
ENSBTAG00000002727	2	21	64	444	11	1	15
ENSBTAG00000002728	0	9	10	5450	0	0	2
ENSBTAG00000002730	1	28	25	710	6	0	31
ENSBTAG00000002733	0	11	3	3	12	0	7
ENSBTAG00000002734	0	0	0	5	2	0	4
ENSBTAG00000002735	0	0	0	1	0	0	0
ENSBTAG00000002736	0	8	48	193	11	0	13
ENSBTAG00000002737	0	1	0	0	0	0	0
ENSBTAG00000002738	0	7	1	3	2	0	16
ENSBTAG00000002739	1	28	58	1623	0	3	7
ENSBTAG00000002741	1	8	0	0	9	0	6
ENSBTAG00000002742	0	5	8	88	2	0	0
ENSBTAG00000002743	0	18	4	14	0	0	0
ENSBTAG00000002744	1	14	6	191	1	1	1
ENSBTAG00000002745	0	0	15	17	1	0	0
ENSBTAG00000002746	0	4	0	294	4	0	3
ENSBTAG00000002747	0	14	118	489	1	0	22
ENSBTAG00000002748	0	1	0	4	13	0	9
ENSBTAG00000002749	0	21	0	133	1	0	10
ENSBTAG00000002750	0	9	4	47	3	0	6
ENSBTAG00000002751	0	5	0	48	2	0	0
ENSBTAG00000002755	0	6	32	250	0	0	5
ENSBTAG00000002756	0	13	22	98	0	0	0
ENSBTAG00000002757	0	7	5	15	2	1	5
ENSBTAG00000002763	0	1	15	153	0	0	0
ENSBTAG00000002764	10	0	0	30	7	1	0
ENSBTAG00000002765	0	6	5	57	0	0	7
ENSBTAG00000002767	4	0	25	174	7	2	15
ENSBTAG00000002769	0	9	35	180	1	0	1
ENSBTAG00000002770	0	2	1	35	4	1	17
ENSBTAG00000002772	0	14	0	17	1	0	2
ENSBTAG00000002773	0	7	3	61	0	0	0
ENSBTAG00000002774	0	0	0	37	15	0	1
ENSBTAG00000002775	0	6	1	9	0	0	0
ENSBTAG00000002778	1	2	8	31	0	2	0
ENSBTAG00000002779	0	7	5	97	2	0	18
ENSBTAG00000002782	0	6	12	444	2	1	6
ENSBTAG00000002783	0	9	10	31	0	0	12
ENSBTAG00000002784	0	0	7	22	1	0	1
ENSBTAG00000002786	0	0	0	4	0	0	0
ENSBTAG00000002788	0	7	20	778	7	0	20
ENSBTAG00000002791	3	1	12	122	1	3	8
ENSBTAG00000002792	0	7	0	9	0	0	0
ENSBTAG00000002795	0	13	27	72	3	1	7
ENSBTAG00000002796	0	5	2	625	6	2	7
ENSBTAG00000002798	0	0	0	18	0	0	0
ENSBTAG00000002799	0	0	0	7	1	1	0
ENSBTAG00000002803	0	1	0	39	2	0	4
ENSBTAG00000002804	0	3	0	70	5	0	4
ENSBTAG00000002808	0	5	2	47	5	0	14
ENSBTAG00000002809	0	0	0	20	0	0	1
ENSBTAG00000002810	0	15	33	276	0	0	6
ENSBTAG00000002813	0	7	75	839	0	0	10
ENSBTAG00000002816	8	0	0	40	11	2	0
ENSBTAG00000002817	0	2	0	14	0	0	0
ENSBTAG00000002822	1	7	8	196	6	3	14
ENSBTAG00000002823	0	10	6	221	1	0	8
ENSBTAG00000002824	0	5	3	1	6	0	1
ENSBTAG00000002826	0	7	98	266	10	0	12
ENSBTAG00000002827	0	3	2	100	0	0	5
ENSBTAG00000002828	0	0	0	34	0	0	11
ENSBTAG00000002829	0	0	13	38	2	0	1
ENSBTAG00000002830	0	0	0	40	19	0	0
ENSBTAG00000002833	0	0	1	59	0	0	0
ENSBTAG00000002834	0	5	3	76	4	0	4
ENSBTAG00000002835	9	14	50	1226	16	4	19
ENSBTAG00000002836	0	14	3	399	4	0	5
ENSBTAG00000002837	0	4	8	8	2	2	5
ENSBTAG00000002842	0	9	16	186	1	0	4
ENSBTAG00000002843	0	15	1	3	11	0	13
ENSBTAG00000002844	0	1	18	100	0	0	0
ENSBTAG00000002845	0	2	12	246	2	1	5
ENSBTAG00000002846	1	0	0	154	5	2	18
ENSBTAG00000002847	0	4	0	114	8	0	1
ENSBTAG00000002848	0	1	2	8	6	0	1
ENSBTAG00000002849	0	28	6	144	2	0	22
ENSBTAG00000002850	0	13	0	106	0	0	0
ENSBTAG00000002853	7	6	10	30	3	0	1
ENSBTAG00000002854	0	0	9	227	4	2	0
ENSBTAG00000002856	0	11	5	34	6	0	6
ENSBTAG00000002858	0	13	12	4	9	0	2
ENSBTAG00000002859	0	0	2	50	9	1	7
ENSBTAG00000002863	0	6	15	260	1	0	6
ENSBTAG00000002865	0	27	5	733	5	0	6
ENSBTAG00000002866	0	8	2	74	5	0	14
ENSBTAG00000002868	0	5	0	0	1	0	10
ENSBTAG00000002869	0	8	6	3	0	0	4
ENSBTAG00000002871	0	0	0	20	10	0	12
ENSBTAG00000002874	0	1	4	23	4	0	2
ENSBTAG00000002878	0	20	0	6	3	0	1
ENSBTAG00000002879	2	19	5	137	1	0	0
ENSBTAG00000002880	6	41	176	2431	17	2	20
ENSBTAG00000002881	0	0	10	4	1	0	0
ENSBTAG00000002882	0	22	41	330	7	0	11
ENSBTAG00000002883	0	4	5	841	13	4	11
ENSBTAG00000002885	8	16	34	370	4	1	5
ENSBTAG00000002887	1	0	0	0	4	0	1
ENSBTAG00000002888	0	5	10	577	2	0	7
ENSBTAG00000002891	0	7	7	31	0	0	3
ENSBTAG00000002894	0	7	1	38	1	0	7
ENSBTAG00000002895	4	23	0	0	0	0	2
ENSBTAG00000002896	1	11	5	139	4	0	0
ENSBTAG00000002898	1	7	5	58	0	0	7
ENSBTAG00000002900	43	3	0	0	0	0	3
ENSBTAG00000002902	1	8	84	1366	8	5	16
ENSBTAG00000002904	0	0	0	19	3	0	17
ENSBTAG00000002907	9	12	25	613	1	0	6
ENSBTAG00000002908	0	4	10	167	0	0	12
ENSBTAG00000002910	6	2	0	312	6	0	10
ENSBTAG00000002914	0	7	1	921	1	0	9
ENSBTAG00000002915	9	3	0	0	3	1	8
ENSBTAG00000002917	1	11	39	1824	18	0	32
ENSBTAG00000002918	0	6	11	152	5	0	18
ENSBTAG00000002919	0	13	0	26	0	0	0
ENSBTAG00000002920	0	4	86	1519	1	0	10
ENSBTAG00000002921	0	2	20	38	7	0	0
ENSBTAG00000002922	0	6	0	1195	19	0	25
ENSBTAG00000002923	0	14	28	66	5	0	2
ENSBTAG00000002924	0	8	0	100	3	0	6
ENSBTAG00000002928	6	2	0	24	1	1	1
ENSBTAG00000002929	0	11	8	22	3	0	6
ENSBTAG00000002931	0	21	7	170	8	0	4
ENSBTAG00000002934	1	15	11	25	9	2	7
ENSBTAG00000002935	0	18	12	193	17	4	8
ENSBTAG00000002936	0	0	0	122	10	0	13
ENSBTAG00000002937	0	22	8	89	2	0	8
ENSBTAG00000002938	18	8	23	1975	5	0	7
ENSBTAG00000002939	0	0	0	4	5	0	8
ENSBTAG00000002940	0	5	5	4	1	0	14
ENSBTAG00000002941	0	16	0	13	0	0	0
ENSBTAG00000002942	10	18	0	37	9	1	10
ENSBTAG00000002943	0	4	0	0	3	0	2
ENSBTAG00000002944	0	12	2	3	11	6	3
ENSBTAG00000002947	0	15	6	92	6	0	4
ENSBTAG00000002948	0	1	89	273	2	1	13
ENSBTAG00000002949	0	3	4	59	10	0	10
ENSBTAG00000002950	0	5	3	1309	1	2	3
ENSBTAG00000002951	2	4	37	339	8	0	14
ENSBTAG00000002952	4	12	6	58	4	0	10
ENSBTAG00000002953	0	13	0	25	4	0	2
ENSBTAG00000002959	0	20	12	1236	4	0	6
ENSBTAG00000002960	0	0	16	45	1	0	4
ENSBTAG00000002962	0	3	1	27	5	0	22
ENSBTAG00000002963	0	21	0	22	3	0	3
ENSBTAG00000002964	0	6	12	242	6	0	6
ENSBTAG00000002965	0	18	0	4	0	0	4
ENSBTAG00000002966	0	5	11	211	4	0	4
ENSBTAG00000002970	0	0	6	268	1	0	8
ENSBTAG00000002971	0	13	4	65	0	0	0
ENSBTAG00000002972	0	1	10	250	2	0	6
ENSBTAG00000002973	0	14	12	160	5	0	1
ENSBTAG00000002974	0	11	4	63	2	0	2
ENSBTAG00000002976	0	8	0	68	6	0	8
ENSBTAG00000002977	0	3	0	1468	18	2	34
ENSBTAG00000002978	0	3	7	194	0	0	20
ENSBTAG00000002979	0	10	3	196	0	0	6
ENSBTAG00000002980	0	3	5	195	12	0	2
ENSBTAG00000002981	0	2	0	8	0	0	7
ENSBTAG00000002982	0	0	12	683	0	0	10
ENSBTAG00000002983	0	21	0	25	0	0	8
ENSBTAG00000002985	0	19	5	32	0	0	9
ENSBTAG00000002988	0	23	15	410	0	0	3
ENSBTAG00000002993	0	9	6	130	15	3	12
ENSBTAG00000002995	16	0	5	63	1	5	0
ENSBTAG00000002997	0	8	14	2300	3	0	7
ENSBTAG00000002998	0	3	0	41	2	0	5
ENSBTAG00000002999	14	0	2	26	6	3	7
ENSBTAG00000003000	0	1	0	7	3	0	0
ENSBTAG00000003001	0	6	0	52	0	0	1
ENSBTAG00000003002	10	0	12	148	26	4	5
ENSBTAG00000003006	2	1	0	0	4	0	6
ENSBTAG00000003012	0	6	3	152	4	0	25
ENSBTAG00000003014	0	0	0	31	0	0	0
ENSBTAG00000003015	7	1	12	167	3	0	1
ENSBTAG00000003016	0	1	0	16	0	0	0
ENSBTAG00000003017	0	9	2	53	0	0	0
ENSBTAG00000003018	0	1	0	24	0	0	0
ENSBTAG00000003019	0	0	0	5	4	0	8
ENSBTAG00000003020	0	15	0	96	5	0	8
ENSBTAG00000003021	3	11	9	171	15	2	6
ENSBTAG00000003022	0	15	6	1	6	0	0
ENSBTAG00000003023	1	1	0	0	0	0	3
ENSBTAG00000003025	0	7	2	25	2	0	10
ENSBTAG00000003027	0	2	2	4	0	0	0
ENSBTAG00000003030	0	4	0	60	0	0	0
ENSBTAG00000003033	0	15	1	0	0	1	12
ENSBTAG00000003034	0	6	48	1046	6	0	21
ENSBTAG00000003035	2	9	5	49	2	0	3
ENSBTAG00000003036	0	2	12	2301	0	0	2
ENSBTAG00000003038	0	27	0	239	7	0	4
ENSBTAG00000003039	0	6	3	7	0	0	1
ENSBTAG00000003040	0	15	20	216	1	0	1
ENSBTAG00000003043	0	5	0	252	2	0	11
ENSBTAG00000003044	0	3	18	280	2	0	5
ENSBTAG00000003045	0	13	3	8	4	0	12
ENSBTAG00000003047	0	2	0	9	2	1	9
ENSBTAG00000003049	0	0	0	2	0	0	0
ENSBTAG00000003051	4	8	58	6155	11	0	27
ENSBTAG00000003052	0	3	5	109	2	0	0
ENSBTAG00000003054	0	5	5	39	0	0	0
ENSBTAG00000003056	2	7	0	0	0	0	1
ENSBTAG00000003058	0	0	0	4	1	0	24
ENSBTAG00000003059	0	7	3	38	3	0	16
ENSBTAG00000003060	0	13	12	99	0	0	1
ENSBTAG00000003061	0	6	0	91	0	0	0
ENSBTAG00000003062	0	1	14	114	7	0	9
ENSBTAG00000003063	0	7	179	1225	3	0	2
ENSBTAG00000003064	0	5	18	68	16	0	10
ENSBTAG00000003066	0	2	4	16	0	0	1
ENSBTAG00000003067	0	1	5	330	3	1	3
ENSBTAG00000003068	0	12	2	10	0	0	3
ENSBTAG00000003069	0	12	4	364	0	0	4
ENSBTAG00000003072	2	2	2	0	1	3	0
ENSBTAG00000003073	0	12	1	23	1	0	13
ENSBTAG00000003074	2	27	5	23	0	0	0
ENSBTAG00000003075	0	0	2	56	0	0	1
ENSBTAG00000003076	0	0	14	386	0	0	4
ENSBTAG00000003077	2	3	8	64	5	0	7
ENSBTAG00000003078	0	9	2	4	0	0	0
ENSBTAG00000003079	0	14	0	0	2	2	0
ENSBTAG00000003081	0	18	1	56	1	0	0
ENSBTAG00000003083	0	0	2	8	2	0	1
ENSBTAG00000003084	0	9	11	137	3	0	8
ENSBTAG00000003086	0	1	0	0	1	0	2
ENSBTAG00000003087	0	3	5	42	5	0	2
ENSBTAG00000003089	0	2	50	456	5	0	12
ENSBTAG00000003090	0	5	4	425	6	0	3
ENSBTAG00000003092	0	3	16	182	13	3	8
ENSBTAG00000003093	2	1	0	50	3	0	15
ENSBTAG00000003094	0	9	1	81	0	0	0
ENSBTAG00000003096	0	0	0	0	0	0	8
ENSBTAG00000003097	0	4	51	832	9	0	22
ENSBTAG00000003098	0	20	39	390	11	0	17
ENSBTAG00000003100	0	4	0	95	0	0	9
ENSBTAG00000003101	0	24	0	27	10	0	27
ENSBTAG00000003102	4	4	0	6	8	1	0
ENSBTAG00000003103	0	2	0	0	2	0	11
ENSBTAG00000003107	0	14	0	25	0	0	0
ENSBTAG00000003108	0	4	1	117	8	0	9
ENSBTAG00000003109	0	3	1	42	3	0	7
ENSBTAG00000003110	0	18	0	1819	11	0	24
ENSBTAG00000003111	0	3	17	119	4	0	12
ENSBTAG00000003112	0	13	8	66	7	0	6
ENSBTAG00000003114	0	13	2	92	1	0	0
ENSBTAG00000003115	0	9	7	8	3	0	4
ENSBTAG00000003116	0	11	16	72	16	0	4
ENSBTAG00000003118	7	9	0	0	2	0	1
ENSBTAG00000003120	1	3	11	683	1	0	3
ENSBTAG00000003121	0	0	0	1	0	0	0
ENSBTAG00000003124	0	17	9	426	7	1	4
ENSBTAG00000003126	0	0	0	0	4	0	0
ENSBTAG00000003128	0	2	0	377	13	0	11
ENSBTAG00000003130	0	0	10	23	3	0	6
ENSBTAG00000003131	18	0	11	887	0	1	0
ENSBTAG00000003132	0	9	17	44	2	0	5
ENSBTAG00000003134	0	1	0	0	4	0	6
ENSBTAG00000003135	0	11	0	35	7	1	10
ENSBTAG00000003137	0	11	4	611	6	0	3
ENSBTAG00000003140	0	8	0	14	1	0	0
ENSBTAG00000003143	0	2	3	42	2	3	7
ENSBTAG00000003144	2	20	4	940	0	0	6
ENSBTAG00000003147	0	2	13	383	5	0	14
ENSBTAG00000003148	8	17	8	101	4	3	1
ENSBTAG00000003151	0	4	6	68	3	0	1
ENSBTAG00000003152	0	6	6	138	11	0	9
ENSBTAG00000003155	0	0	0	2	1	0	2
ENSBTAG00000003160	0	0	3	6	4	0	0
ENSBTAG00000003161	0	13	1	21	1	0	0
ENSBTAG00000003162	0	4	4	176	0	0	0
ENSBTAG00000003163	0	1	0	0	0	0	8
ENSBTAG00000003165	0	13	26	359	12	0	6
ENSBTAG00000003166	0	45	7	166	0	0	0
ENSBTAG00000003168	0	12	13	330	0	0	0
ENSBTAG00000003169	0	2	6	21	1	0	0
ENSBTAG00000003171	11	8	0	7256	9	1	21
ENSBTAG00000003172	0	6	30	1509	12	0	17
ENSBTAG00000003174	0	5	2	20	12	0	5
ENSBTAG00000003176	0	12	2	77	10	1	7
ENSBTAG00000003177	0	3	8	202	14	1	20
ENSBTAG00000003178	0	4	25	781	1	0	0
ENSBTAG00000003179	0	15	0	0	6	0	1
ENSBTAG00000003180	0	3	0	2	10	0	0
ENSBTAG00000003183	0	2	0	222	4	0	3
ENSBTAG00000003184	0	0	0	1	0	0	0
ENSBTAG00000003185	0	8	53	3119	13	0	16
ENSBTAG00000003186	2	20	15	283	7	0	9
ENSBTAG00000003189	0	11	11	320	7	3	7
ENSBTAG00000003191	0	4	0	12	0	0	4
ENSBTAG00000003192	0	7	0	381	5	0	4
ENSBTAG00000003193	0	1	10	5	6	1	16
ENSBTAG00000003196	0	7	20	352	9	0	17
ENSBTAG00000003199	3	19	0	33	4	0	7
ENSBTAG00000003200	0	7	63	295	1	0	13
ENSBTAG00000003201	0	15	12	150	8	0	21
ENSBTAG00000003202	0	15	1	96	3	0	17
ENSBTAG00000003205	1	0	2	12	8	2	4
ENSBTAG00000003207	0	2	0	0	0	0	0
ENSBTAG00000003208	0	15	4	142	5	0	2
ENSBTAG00000003209	0	0	6	24	8	0	13
ENSBTAG00000003212	0	11	0	22	0	0	0
ENSBTAG00000003215	12	9	47	207	7	2	0
ENSBTAG00000003217	0	1	0	200	8	0	7
ENSBTAG00000003218	0	8	6	332	2	0	1
ENSBTAG00000003219	0	29	2	22	1	0	1
ENSBTAG00000003220	2	17	1	5	0	1	0
ENSBTAG00000003221	0	4	31	347	0	7	7
ENSBTAG00000003222	0	7	25	418	6	0	3
ENSBTAG00000003225	0	1	1	11	0	0	0
ENSBTAG00000003228	0	0	2	28	4	0	9
ENSBTAG00000003229	0	1	8	10	9	1	15
ENSBTAG00000003231	0	1	3	17	3	0	1
ENSBTAG00000003232	0	33	6	22	5	0	8
ENSBTAG00000003234	0	8	1	286	0	0	6
ENSBTAG00000003235	0	10	7	135	3	0	2
ENSBTAG00000003236	0	1	7	31	1	0	0
ENSBTAG00000003237	0	10	11	290	4	0	22
[truncated: 23,492 more rows]
