# Supplementary material for: Differential network analysis of bovine muscle reveals changes in gene coexpression patterns in response to changes in maternal nutrition
Source: BMC Genomics. 2020 Oct 2;21:684. doi: 10.1186/s12864-020-07068-x (PMC7531131; doi:10.1186/s12864-020-07068-x)
Supplement: Supplementary file 5 — Additional file 5. Associations of Differentially Methylated CpGs.xlsx: List of differentially methylated cytosines. [file 12864_2020_7068_MOESM5_ESM.xlsx]

## Sheet: Sheet 1
Chromosome	Position	q-value	Meth.Change.%	Gene	Region
chr1	273869	0.0450066	-26.6043	-	INTERGENIC
chr1	303383	0.0359558	-20.7997	-	INTERGENIC
chr1	307520	0.0459729	-25.759	-	INTERGENIC
chr1	309358	0.000385178	-27.9417	-	INTERGENIC
chr1	309531	0.0252144	22.5185	-	INTERGENIC
chr1	313302	0.00560684	25.6195	-	INTERGENIC
chr1	314237	0.0368165	-21.0085	-	INTERGENIC
chr1	314261	0.0215717	-23.6728	-	INTERGENIC
chr1	314262	0.00165116	-23.907	-	INTERGENIC
chr1	314395	0.0862056	-23.223	-	INTERGENIC
chr1	315908	0.0247954	-20.2313	-	INTERGENIC
chr1	322599	0.095127	21.2925	-	INTERGENIC
chr1	325271	0.0711709	26.7629	-	INTERGENIC
chr1	325482	0.00172493	-26.8166	-	INTERGENIC
chr1	334589	0.0268106	-20.8986	-	INTERGENIC
chr1	338751	0.0100607	-20.0747	ENSBTAG00000006648	DOWNSTREAM
chr1	377654	0.0129714	-20.5827	-	INTERGENIC
chr1	394578	0.0457289	-20.3373	-	INTERGENIC
chr1	395326	0.0520196	-20.5694	-	INTERGENIC
chr1	396479	0.00112793	-21.7834	-	INTERGENIC
chr1	456219	0.0944926	20.2899	-	INTERGENIC
chr1	459864	0.0648996	21.859	-	INTERGENIC
chr1	461822	0.0256874	25.5952	-	INTERGENIC
chr1	462962	0.040657	-22.6358	-	INTERGENIC
chr1	463898	0.0165195	-22.3818	-	INTERGENIC
chr1	505229	0.022123	22.3955	-	INTERGENIC
chr1	546375	0.00921697	-37.6154	-	INTERGENIC
chr1	559938	0.0608248	-25.8396	-	INTERGENIC
chr1	604587	0.0299481	-25.4262	-	INTERGENIC
chr1	605318	0.0474795	-20.8557	-	INTERGENIC
chr1	614361	0.0121515	26.6399	-	INTERGENIC
chr1	617099	0.0275609	-23.7787	-	INTERGENIC
chr1	621814	0.000458487	-38.4921	-	INTERGENIC
chr1	640258	0.0158454	28.0451	ENSBTAG00000054829	INTRON
chr1	646544	0.0230075	27.2989	ENSBTAG00000054829	INTRON
chr1	648417	0.00281727	-24.7497	ENSBTAG00000054829	INTRON
chr1	648944	0.0484424	-20.4545	ENSBTAG00000054829	INTRON
chr1	649055	0.000415323	24.9189	ENSBTAG00000054829	INTRON
chr1	649103	0.00928189	-23.9344	ENSBTAG00000054829	INTRON
chr1	650577	0.0557919	21.4435	ENSBTAG00000054829	INTRON
chr1	660346	0.00187454	-24.1735	ENSBTAG00000046619	UPSTREAM
chr1	660346	0.00187454	-24.1735	ENSBTAG00000054829	INTRON
chr1	664924	0.0599514	23.5883	ENSBTAG00000054829	INTRON
chr1	664934	0.0765335	22.6953	ENSBTAG00000054829	INTRON
chr1	668240	0.0484703	-26.9772	ENSBTAG00000054829	GENE_BODY
chr1	668613	4.79678e-05	-31.1676	ENSBTAG00000054829	DOWNSTREAM
chr1	669234	0.0259358	-28.8556	ENSBTAG00000054829	DOWNSTREAM
chr1	670035	0.00445652	-26.1032	ENSBTAG00000054829	DOWNSTREAM
chr1	670495	0.00398906	-28.663	ENSBTAG00000054829	DOWNSTREAM
chr1	677947	0.0255807	-21.0145	-	INTERGENIC
chr1	682544	0.0355127	-26.8184	-	INTERGENIC
chr1	703660	0.000610237	-39.0249	-	INTERGENIC
chr1	740307	0.0560164	-22.6648	-	INTERGENIC
chr1	744164	0.0385048	-22.6415	-	INTERGENIC
chr1	795063	0.0305096	-23.6559	ENSBTAG00000001753	INTRON
chr1	860702	0.0740533	21.5379	-	INTERGENIC
chr1	863126	0.046232	21.4006	-	INTERGENIC
chr1	895689	0.0743942	-24.7605	ENSBTAG00000020035	INTRON
chr1	913385	0.000728212	-31.9643	ENSBTAG00000020035	INTRON
chr1	917652	0.067598	-21.9095	ENSBTAG00000020035	INTRON
chr1	928552	0.000587972	25.2616	ENSBTAG00000020035	INTRON
chr1	1033010	0.0378742	24.13	-	INTERGENIC
chr1	1042533	0.013292	24.607	ENSBTAG00000001150	INTRON
chr1	1047707	0.0477945	27.0492	ENSBTAG00000001150	DOWNSTREAM
chr1	1094182	0.00337727	37.3138	-	INTERGENIC
chr1	1111640	0.00584411	38.1311	ENSBTAG00000011528	INTRON
chr1	1111720	0.00020132	33.6552	ENSBTAG00000011528	INTRON
chr1	1114311	0.0247664	22.4342	ENSBTAG00000011528	INTRON
chr1	1138221	0.0964674	-25.4182	-	INTERGENIC
chr1	1143316	0.0541448	21.9481	-	INTERGENIC
chr1	1179832	0.091427	25.1305	-	INTERGENIC
chr1	1190810	0.0715956	24.793	-	INTERGENIC
chr1	1192110	0.000992335	39.4444	-	INTERGENIC
chr1	1203366	0.0616849	25.6757	-	INTERGENIC
chr1	1206957	0.00019857	33.6735	-	INTERGENIC
chr1	1227252	0.0804866	22.4528	-	INTERGENIC
chr1	1227253	0.0940609	23.8065	-	INTERGENIC
chr1	1257768	0.00843334	33.1881	-	INTERGENIC
chr1	1293601	0.00885274	24.359	-	INTERGENIC
chr1	1293834	0.0241881	27.9872	-	INTERGENIC
chr1	1331129	3.31449e-06	41.0027	-	INTERGENIC
chr1	1346807	0.0321895	26.398	-	INTERGENIC
chr1	1379352	0.00296198	27.795	ENSBTAG00000054497	PROMOTER
chr1	1379352	0.00296198	27.795	ENSBTAG00000054497	INTRON
chr1	1423225	0.0292891	30.8757	ENSBTAG00000012594	INTRON
chr1	1484944	0.0655841	26.9231	-	INTERGENIC
chr1	1490474	0.0354683	29.4805	-	INTERGENIC
chr1	1490839	0.00777432	27.5174	-	INTERGENIC
chr1	1520150	0.0575234	22.8878	-	INTERGENIC
chr1	1536125	0.0219848	-30.8772	-	INTERGENIC
chr1	1550429	0.0115496	26.2911	-	INTERGENIC
chr1	1569001	0.063582	21.8713	-	INTERGENIC
chr1	1574550	0.00021777	24.6575	-	INTERGENIC
chr1	1588756	0.0269415	24.7318	-	INTERGENIC
chr1	1590367	0.0329047	24.4737	-	INTERGENIC
chr1	1596586	0.00427759	20	-	INTERGENIC
chr1	1602867	0.00340214	-33.1946	-	INTERGENIC
chr1	1610322	0.0367398	31.9672	-	INTERGENIC
chr1	1612137	0.00846968	-29.5547	-	INTERGENIC
chr1	1625877	0.053748	-28.655	-	INTERGENIC
chr1	1625878	0.020349	-34.696	-	INTERGENIC
chr1	1640530	0.0455145	28.3333	ENSBTAG00000018278	UPSTREAM
chr1	1646857	0.0075957	35.7143	ENSBTAG00000018278	INTRON
chr1	1672020	0.00299619	24.7231	ENSBTAG00000021997	INTRON
chr1	1705512	0.0130206	21.7348	ENSBTAG00000021997	INTRON
chr1	1792307	0.00651555	21.9663	ENSBTAG00000021997	INTRON
chr1	1826984	0.0475909	-20.9957	ENSBTAG00000021997	INTRON
chr1	1857412	0.032602	31.5542	ENSBTAG00000021997	INTRON
chr1	1869016	0.00879274	30.2011	ENSBTAG00000021997	INTRON
chr1	1886145	0.0621215	24.1784	ENSBTAG00000021997	INTRON
chr1	1925961	0.024305	23.5294	ENSBTAG00000008490	INTRON
chr1	1927516	5.32691e-05	31.5594	ENSBTAG00000008490	INTRON
chr1	1974889	0.000117382	46.3448	ENSBTAG00000008482	GENE_BODY
chr1	1997197	0.00443622	26.5714	ENSBTAG00000009188	INTRON
chr1	2022686	0.00237687	29.3446	-	INTERGENIC
chr1	2042761	0.0977019	22.3344	ENSBTAG00000001258	UPSTREAM
chr1	2146226	8.1088e-05	38.7144	-	INTERGENIC
chr1	2156691	0.00459484	28.7408	-	INTERGENIC
chr1	2158655	0.0646443	24.7753	-	INTERGENIC
chr1	2163029	0.0818647	22.4172	-	INTERGENIC
chr1	2186932	0.039045	-26.7857	ENSBTAG00000021819	DOWNSTREAM
chr1	2210623	0.000394847	-38.7619	ENSBTAG00000021819	INTRON
chr1	2216105	0.021504	-20.5613	ENSBTAG00000021819	INTRON
chr1	2220713	0.00990936	27.4229	ENSBTAG00000021819	UPSTREAM
chr1	2223928	0.00643442	31.8533	-	INTERGENIC
chr1	2233821	1.66017e-06	45.7643	-	INTERGENIC
chr1	2251236	0.00267782	38.2004	ENSBTAG00000019404	INTRON
chr1	2256363	2.49869e-06	-46.2963	ENSBTAG00000019404	INTRON
chr1	2258500	0.0713204	27.4058	ENSBTAG00000019404	INTRON
chr1	2279957	1.94093e-05	38.6188	ENSBTAG00000019404	INTRON
chr1	2284718	0.0189409	30.5963	ENSBTAG00000019404	DOWNSTREAM
chr1	2284718	0.0189409	30.5963	ENSBTAG00000019404	INTRON
chr1	2298270	4.59582e-05	-24.2857	ENSBTAG00000019404	INTRON
chr1	2299580	0.0233009	-35.8543	ENSBTAG00000019404	INTRON
chr1	2312685	0.0334276	24.6968	ENSBTAG00000019404	INTRON
chr1	2317873	0.0156074	32.9091	ENSBTAG00000019404	UPSTREAM
chr1	2317873	0.0156074	32.9091	ENSBTAG00000015212	INTRON
chr1	2342496	0.017062	27.0416	ENSBTAG00000015212	INTRON
chr1	2347591	0.0118541	26.0495	ENSBTAG00000015212	INTRON
chr1	2364579	0.0050367	-25.6019	-	INTERGENIC
chr1	2370933	0.00135158	-22.754	-	INTERGENIC
chr1	2372965	0.00144345	-20.6897	-	INTERGENIC
chr1	2402478	0.00262113	29.5171	ENSBTAG00000051429	DOWNSTREAM
chr1	2417018	0.0680477	26.5204	-	INTERGENIC
chr1	2429564	0.00295196	34.4595	-	INTERGENIC
chr1	2536175	0.0138526	30.2465	-	INTERGENIC
chr1	2597551	0.0647081	26.7413	-	INTERGENIC
chr1	2609827	0.00764308	31.684	-	INTERGENIC
chr1	2609846	0.000261531	32.8125	-	INTERGENIC
chr1	2609877	0.000112446	25.3731	-	INTERGENIC
chr1	2620434	0.0091715	32.3552	-	INTERGENIC
chr1	2670337	0.0993768	-26.3751	-	INTERGENIC
chr1	2743217	0.00933195	22.0663	-	INTERGENIC
chr1	2743448	0.0775857	-21.542	-	INTERGENIC
chr1	2746341	0.00031314	40.3692	ENSBTAG00000043993	UPSTREAM
chr1	2775990	0.0204267	32.0492	-	INTERGENIC
chr1	2897292	0.00515451	-27.4286	ENSBTAG00000003063	INTRON
chr1	3003998	0.00278689	30.3632	ENSBTAG00000017310	INTRON
chr1	3043547	0.0370358	20.1815	ENSBTAG00000017310	INTRON
chr1	3099050	0.00440568	27.5697	-	INTERGENIC
chr1	3110010	3.95172e-05	-36	ENSBTAG00000012412	INTRON
chr1	3119538	0.000751878	-25.5556	ENSBTAG00000012412	INTRON
chr1	3123645	0.000249645	-22.5806	ENSBTAG00000012412	INTRON
chr1	3125885	1.66618e-10	-44.3182	ENSBTAG00000012412	INTRON
chr1	3129297	1.04171e-06	37.7095	ENSBTAG00000012412	INTRON
chr1	3129361	0.0173092	26.8997	ENSBTAG00000012412	INTRON
chr1	3132687	1.62555e-07	-42.5532	ENSBTAG00000012412	INTRON
chr1	3137103	0.000113054	-28.5714	ENSBTAG00000012412	GENE_BODY
chr1	3147233	9.53318e-09	-57.8052	ENSBTAG00000012412	INTRON
chr1	3149479	0.0584971	25.3676	ENSBTAG00000012412	INTRON
chr1	3149676	0.0408864	33.3847	ENSBTAG00000012412	INTRON
chr1	3151874	0.055526	24.3781	ENSBTAG00000012412	INTRON
chr1	3154308	5.72574e-12	-56.1497	ENSBTAG00000012412	INTRON
chr1	3164008	0.00854989	-34.4567	ENSBTAG00000012412	INTRON
chr1	3185944	1.2161e-08	-57.6329	ENSBTAG00000023718	INTRON
chr1	3215656	0.000212969	30.3383	ENSBTAG00000016619	INTRON
chr1	3217753	0.0052107	22.4342	ENSBTAG00000016619	INTRON
chr1	3219496	0.013997	23.2059	ENSBTAG00000016619	INTRON
chr1	3224046	0.00682729	23.5723	ENSBTAG00000016619	DOWNSTREAM
chr1	3246902	0.00919382	-32.1746	-	INTERGENIC
chr1	3251222	0.00157619	-41.7747	-	INTERGENIC
chr1	3253026	0.0133401	-31.0207	-	INTERGENIC
chr1	3256071	5.69007e-06	-46.198	-	INTERGENIC
chr1	3263392	0.0192958	30.3922	-	INTERGENIC
chr1	3268833	0.00502994	26.364	-	INTERGENIC
chr1	3272872	0.0599796	-27.451	-	INTERGENIC
chr1	3303199	0.0361918	-26.5015	-	INTERGENIC
chr1	3303377	0.0364853	-34.681	-	INTERGENIC
chr1	3312799	0.000816436	39.6825	-	INTERGENIC
chr1	3314103	2.38192e-06	-43.0221	-	INTERGENIC
chr1	3316715	0.0205293	30.966	-	INTERGENIC
chr1	3342822	0.0738894	26.9406	-	INTERGENIC
chr1	3376705	0.0816909	23.1287	-	INTERGENIC
chr1	3414262	0.0387004	-27.91	-	INTERGENIC
chr1	3437667	2.29659e-07	-57.7401	-	INTERGENIC
chr1	3459237	0.0643022	20.2266	-	INTERGENIC
chr1	3460838	0.035099	27.0833	-	INTERGENIC
chr1	3484120	0.00585636	-28.2329	-	INTERGENIC
chr1	3486893	0.0353826	26.0417	-	INTERGENIC
chr1	3512156	0.0186182	29.7821	ENSBTAG00000020762	INTRON
chr1	3518979	0.0648212	-21.5226	ENSBTAG00000020762	INTRON
chr1	3536138	0.0177832	-26.0965	ENSBTAG00000020762	INTRON
chr1	3536688	0.0155878	21.2204	ENSBTAG00000020762	INTRON
chr1	3552331	0.028002	23.6411	ENSBTAG00000020762	INTRON
chr1	3596226	0.0113108	35.234	ENSBTAG00000020762	INTRON
chr1	3598117	0.0653172	23.1551	ENSBTAG00000020762	INTRON
chr1	3618654	0.00409485	27.1777	ENSBTAG00000020762	INTRON
chr1	3625469	0.0703504	22.3762	ENSBTAG00000020762	INTRON
chr1	3643223	0.0663055	-25.7531	-	INTERGENIC
chr1	3663848	0.0256264	20.7011	-	INTERGENIC
chr1	3688337	0.00154983	-31.0372	-	INTERGENIC
chr1	3694023	0.000325375	-33.8706	-	INTERGENIC
chr1	3713775	0.0318071	23.1208	-	INTERGENIC
chr1	3714321	0.0566153	-21.147	-	INTERGENIC
chr1	3716737	0.00647951	32.8767	-	INTERGENIC
chr1	3721250	0.000363822	-31.5217	-	INTERGENIC
chr1	3775189	0.0184898	33.0526	ENSBTAG00000018855	INTRON
chr1	3828865	0.0211291	28.2622	ENSBTAG00000018854	INTRON
chr1	3880362	0.00518039	35.967	-	INTERGENIC
chr1	3885895	0.0165464	24.2763	-	INTERGENIC
chr1	3885942	0.00887645	31.4904	-	INTERGENIC
chr1	3894742	0.0136162	24.0577	-	INTERGENIC
chr1	3949720	0.00529818	-38.8736	-	INTERGENIC
chr1	3949899	0.0100634	-35.6037	-	INTERGENIC
chr1	4029248	0.0361505	-25.4464	ENSBTAG00000051337	INTRON
chr1	4043064	0.0158003	-27.5094	ENSBTAG00000051337	INTRON
chr1	4051509	0.0459744	-24.0363	ENSBTAG00000051337	INTRON
chr1	4061178	0.0567037	20.6938	ENSBTAG00000051337	INTRON
chr1	4099647	0.00198277	31.4556	ENSBTAG00000051337	INTRON
chr1	4155345	0.00233372	-31.5684	ENSBTAG00000051337	INTRON
chr1	4177516	0.00137329	-28.5328	-	INTERGENIC
chr1	4180793	0.00539756	37.6564	-	INTERGENIC
chr1	4187399	0.000793321	-33.5714	-	INTERGENIC
chr1	4302842	0.00224737	26.3158	ENSBTAG00000017839	INTRON
chr1	4319245	0.00590208	-24.5035	ENSBTAG00000046072	UPSTREAM
chr1	4319245	0.00590208	-24.5035	ENSBTAG00000017839	INTRON
chr1	4376799	0.000855137	-33.2251	-	INTERGENIC
chr1	4428587	0.018712	-29.1303	ENSBTAG00000048631	INTRON
chr1	4428596	7.02179e-05	-43.619	ENSBTAG00000048631	INTRON
chr1	4434015	1.47043e-05	-40.8475	ENSBTAG00000048631	DOWNSTREAM
chr1	4442576	0.000210419	-34.6029	-	INTERGENIC
chr1	4442607	0.00681525	24.1505	-	INTERGENIC
chr1	4443763	0.0429827	-27.931	-	INTERGENIC
chr1	4447521	0.0102241	-34.0285	-	INTERGENIC
chr1	4449778	0.00183821	37.0461	-	INTERGENIC
chr1	4450353	0.000293042	-35.8536	-	INTERGENIC
chr1	4488979	0.022826	-32.3593	-	INTERGENIC
chr1	4489440	0.0764083	-23.9399	-	INTERGENIC
chr1	4489441	3.02234e-05	-44.5455	-	INTERGENIC
chr1	4490857	0.00334715	-36.3636	-	INTERGENIC
chr1	4494006	2.3743e-06	-56.4381	-	INTERGENIC
chr1	4500760	0.0685284	24.7946	-	INTERGENIC
chr1	4501582	9.99072e-05	47.3868	-	INTERGENIC
chr1	4503246	0.000394412	-39.2071	-	INTERGENIC
chr1	4530788	0.00381009	33.7831	-	INTERGENIC
chr1	4544965	0.000887874	-38.8057	-	INTERGENIC
chr1	4548101	0.050039	-20.4633	-	INTERGENIC
chr1	4549134	0.0645451	25.9729	-	INTERGENIC
chr1	4628032	0.00791059	30.1389	-	INTERGENIC
chr1	4679125	0.0520843	21.7585	-	INTERGENIC
chr1	4731123	0.0606618	-25.2063	-	INTERGENIC
chr1	4744046	0.000453129	-48.0808	-	INTERGENIC
chr1	4797596	0.00713866	-32.7778	-	INTERGENIC
chr1	4828861	0.00354852	27.9532	-	INTERGENIC
chr1	4882002	0.0590914	27.5862	-	INTERGENIC
chr1	4922146	0.0864595	-24.7222	ENSBTAG00000052340	DOWNSTREAM
chr1	4955166	0.00470741	33.2528	ENSBTAG00000044154	DOWNSTREAM
chr1	4959731	0.0567488	-26.8394	ENSBTAG00000044154	UPSTREAM
chr1	4971714	0.0874457	20.2899	-	INTERGENIC
chr1	5046243	6.33888e-07	51.2478	-	INTERGENIC
chr1	5049275	0.0520665	22.3214	-	INTERGENIC
chr1	5050877	0.0269365	-31.6262	-	INTERGENIC
chr1	5082803	0.0602871	-22.1257	-	INTERGENIC
chr1	5110427	0.00508959	-34.0909	ENSBTAG00000045424	DOWNSTREAM
chr1	5130052	0.000143548	-39.0351	-	INTERGENIC
chr1	5165807	0.0247533	-28.8709	-	INTERGENIC
chr1	5224154	0.00586202	28.4249	-	INTERGENIC
chr1	5309186	0.0360411	-27.0433	-	INTERGENIC
chr1	5318679	0.0869182	26.7599	-	INTERGENIC
chr1	5335210	0.038669	24.1812	-	INTERGENIC
chr1	5392758	7.32749e-05	-38.3056	ENSBTAG00000052321	DOWNSTREAM
chr1	5398457	0.0354804	-27.2727	-	INTERGENIC
chr1	5506449	0.0126414	22.2452	ENSBTAG00000052457	DOWNSTREAM
chr1	5513878	0.0902457	27.9762	ENSBTAG00000039602	DOWNSTREAM
chr1	5525973	3.23558e-05	41.2308	ENSBTAG00000050522	INTRON
chr1	5533015	0.0644938	24.1556	ENSBTAG00000050522	INTRON
chr1	5612747	0.0724867	-28.4879	-	INTERGENIC
chr1	5619201	0.0650102	22.374	-	INTERGENIC
chr1	5634098	0.0611634	21.6795	-	INTERGENIC
chr1	5648440	0.0411601	-30.5291	-	INTERGENIC
chr1	5687007	0.0578782	32.4167	ENSBTAG00000046384	UPSTREAM
chr1	5784455	0.0966222	25.5521	-	INTERGENIC
chr1	5885001	0.0875748	-23.8095	-	INTERGENIC
chr1	5923293	0.000580045	-46.8013	-	INTERGENIC
chr1	6030158	0.0888707	-30.0872	-	INTERGENIC
chr1	6058485	0.0917147	22.3343	-	INTERGENIC
chr1	6058869	0.0988807	25.1159	-	INTERGENIC
chr1	6082428	0.0814865	21.1118	-	INTERGENIC
chr1	6090913	0.048313	26.7331	-	INTERGENIC
chr1	6140522	0.0701984	-23.6375	ENSBTAG00000034854	INTRON
chr1	6165668	5.38978e-08	52.3784	ENSBTAG00000034854	INTRON
chr1	6206586	0.0104392	34.4671	ENSBTAG00000034854	INTRON
chr1	6218977	7.07271e-05	42.1429	ENSBTAG00000034854	INTRON
chr1	6255440	0.0669622	24.2475	ENSBTAG00000034854	INTRON
chr1	6258273	0.0638683	23.2877	ENSBTAG00000034854	INTRON
chr1	6284737	0.0223796	-25.4202	ENSBTAG00000034854	INTRON
chr1	6320123	0.0483515	23.4973	ENSBTAG00000034854	INTRON
chr1	6335052	0.0644585	-29.8246	ENSBTAG00000034854	INTRON
chr1	6340169	0.0563537	21.9444	ENSBTAG00000034854	INTRON
chr1	6349450	1.73341e-08	55.1109	ENSBTAG00000034854	INTRON
chr1	6352793	0.0632458	23.0237	ENSBTAG00000034854	INTRON
chr1	6369331	0.00161985	27.6619	ENSBTAG00000034854	INTRON
chr1	6380788	0.00511722	28.1886	ENSBTAG00000034854	INTRON
chr1	6385840	0.00537866	-33.561	ENSBTAG00000034854	INTRON
chr1	6392119	0.0655702	23.9553	ENSBTAG00000034854	INTRON
chr1	6442367	4.36789e-05	43.6275	ENSBTAG00000034854	INTRON
chr1	6444002	0.0678991	22.7124	ENSBTAG00000034854	INTRON
chr1	6444805	0.00300558	27.6711	ENSBTAG00000034854	INTRON
chr1	6457329	0.0852252	-24.1212	ENSBTAG00000034854	INTRON
chr1	6498211	0.0199223	-32.8673	ENSBTAG00000034854	INTRON
chr1	6552031	0.00307074	27.1564	ENSBTAG00000034854	INTRON
chr1	6557337	0.00938583	31.2374	ENSBTAG00000034854	INTRON
chr1	6558761	0.00798331	-28.4487	ENSBTAG00000034854	GENE_BODY
chr1	6579099	0.0124191	29.5322	ENSBTAG00000034854	DOWNSTREAM
chr1	6582587	0.0874379	21.3123	-	INTERGENIC
chr1	6588873	0.0239184	-30.2592	-	INTERGENIC
chr1	6635943	0.0381779	23.6695	-	INTERGENIC
chr1	6673411	0.00983317	-29.7281	-	INTERGENIC
chr1	6682443	2.53905e-06	-41.5535	-	INTERGENIC
chr1	6686869	2.9767e-05	-35.0877	-	INTERGENIC
chr1	6726248	0.0676357	29.7785	-	INTERGENIC
chr1	6738525	0.000379229	38.8889	-	INTERGENIC
chr1	6740319	1.56379e-06	51.4286	-	INTERGENIC
chr1	6741887	0.0405643	-21.5993	-	INTERGENIC
chr1	6745044	0.0865139	25.2448	-	INTERGENIC
chr1	6750620	0.0929142	24.6557	-	INTERGENIC
chr1	6752266	0.0307079	24.1026	-	INTERGENIC
chr1	6810743	0.0375128	22.3526	-	INTERGENIC
chr1	6910831	0.0880829	26.371	-	INTERGENIC
chr1	6916821	1.4215e-05	-28.2051	-	INTERGENIC
chr1	6925092	0.0134988	-33.9775	-	INTERGENIC
chr1	6926862	0.00589061	-36.5874	-	INTERGENIC
chr1	6951074	0.0922161	24.8039	-	INTERGENIC
chr1	6954385	1.05318e-08	-28.972	-	INTERGENIC
chr1	6958687	0.0446044	25.5113	-	INTERGENIC
chr1	6961891	0.00288972	36.7521	-	INTERGENIC
chr1	6967097	0.00962304	-23.7778	-	INTERGENIC
chr1	6971510	0.0578832	28.2687	-	INTERGENIC
chr1	6977029	0.00206457	34.0474	-	INTERGENIC
chr1	6977207	0.00397123	33.8476	-	INTERGENIC
chr1	7012073	0.0534074	23.3656	ENSBTAG00000007444	INTRON
chr1	7029778	0.0268905	-25.7016	ENSBTAG00000007444	INTRON
chr1	7030142	0.0714988	-25.4813	ENSBTAG00000007444	INTRON
chr1	7071784	0.0325169	33.8989	-	INTERGENIC
chr1	7083414	0.00455852	-30.9566	-	INTERGENIC
chr1	7086053	0.0846187	25.1885	-	INTERGENIC
chr1	7095590	0.0343974	-30.404	-	INTERGENIC
chr1	7132763	8.97544e-06	-49.358	ENSBTAG00000020122	INTRON
chr1	7183168	0.0987755	-20.8418	ENSBTAG00000000201	PROMOTER
chr1	7208200	1.30761e-08	58.3017	ENSBTAG00000000201	INTRON
chr1	7215471	3.05853e-05	40.9757	ENSBTAG00000000201	INTRON
chr1	7248670	0.0390185	-27.2095	ENSBTAG00000038433	DOWNSTREAM
chr1	7275728	0.0300196	22.1703	ENSBTAG00000001412	INTRON
chr1	7350782	0.0371586	22.4447	-	INTERGENIC
chr1	7372934	0.000340178	42.8123	-	INTERGENIC
chr1	7415000	0.0942755	23.6133	-	INTERGENIC
chr1	7439557	0.00729778	-31.8323	-	INTERGENIC
chr1	7447382	1.04023e-05	-41.1058	-	INTERGENIC
chr1	7449539	0.00438975	-38.2774	-	INTERGENIC
chr1	7471597	0.00747025	-36.5779	-	INTERGENIC
chr1	7488315	0.00864181	-32.0693	-	INTERGENIC
chr1	7496683	0.0445959	-21.3002	-	INTERGENIC
chr1	7534890	0.0346938	-33.0612	-	INTERGENIC
chr1	7565016	0.0363898	-32.8092	-	INTERGENIC
chr1	7567127	0.0179654	-26.0803	-	INTERGENIC
chr1	7605872	0.0451049	-25.2274	-	INTERGENIC
chr1	7664736	0.00125661	-32.3746	-	INTERGENIC
chr1	7672577	0.0051103	-37.5874	-	INTERGENIC
chr1	7724952	0.0654414	29.8246	-	INTERGENIC
chr1	7735623	0.0409222	27.5047	-	INTERGENIC
chr1	7804134	0.00600242	28.984	-	INTERGENIC
chr1	7881241	0.00289515	-30.0609	-	INTERGENIC
chr1	7897891	0.0057699	28.4722	-	INTERGENIC
chr1	7913382	0.00453349	-31.5489	-	INTERGENIC
chr1	7915766	0.0849839	-20.6397	-	INTERGENIC
chr1	7994932	0.00689445	27.7548	-	INTERGENIC
chr1	7995014	0.0249113	24.3528	-	INTERGENIC
chr1	8252729	0.00225022	29.7802	-	INTERGENIC
chr1	8317329	0.00173961	-27.381	-	INTERGENIC
chr1	8317541	0.00369304	-23.3954	-	INTERGENIC
chr1	8422397	0.0444702	22.2697	-	INTERGENIC
chr1	8454440	0.0642139	-24.1535	-	INTERGENIC
chr1	8457441	0.00312226	-36	-	INTERGENIC
chr1	8468824	0.000793118	-36.2745	-	INTERGENIC
chr1	8479937	0.000554836	-38.5522	-	INTERGENIC
chr1	8622196	0.000242934	-32.3656	-	INTERGENIC
chr1	8629060	0.000353081	-46.1348	-	INTERGENIC
chr1	8629551	0.0173411	-28.3784	-	INTERGENIC
chr1	8632379	0.00502939	-33.8296	-	INTERGENIC
chr1	8654370	0.0357638	-33.3333	-	INTERGENIC
chr1	8655123	0.012472	-25.5411	-	INTERGENIC
chr1	8655339	0.00244102	-39.8504	-	INTERGENIC
chr1	8694954	0.038255	-33.3707	-	INTERGENIC
chr1	8694955	0.0217303	-30.9157	-	INTERGENIC
chr1	8700204	0.00482947	-32.7822	-	INTERGENIC
chr1	8760401	0.000995509	-31.3636	-	INTERGENIC
chr1	8818187	0.00390898	32.7392	-	INTERGENIC
chr1	8818217	0.000222295	35.5568	-	INTERGENIC
chr1	8819813	0.046734	29.329	-	INTERGENIC
chr1	8908054	0.00711366	-25.1894	-	INTERGENIC
chr1	9050033	0.0244371	-25.6742	-	INTERGENIC
chr1	9050225	0.0399881	-20.7407	-	INTERGENIC
chr1	9071267	0.00104797	38.6199	-	INTERGENIC
chr1	9078856	0.000104573	37.4661	-	INTERGENIC
chr1	9126810	0.0420184	24.5951	-	INTERGENIC
chr1	9157409	0.0403389	26.4031	-	INTERGENIC
chr1	9184926	0.0980535	-24.8737	-	INTERGENIC
chr1	9188723	0.00593933	20.4082	-	INTERGENIC
chr1	9251541	0.00179142	-36.3671	-	INTERGENIC
chr1	9258667	1.64365e-14	-65.1961	-	INTERGENIC
chr1	9304333	0.000120433	26.5823	-	INTERGENIC
chr1	9342078	0.0173787	28.5105	-	INTERGENIC
chr1	9518563	0.017688	32.451	-	INTERGENIC
chr1	9561310	0.0113886	34.3514	-	INTERGENIC
chr1	9588174	0.043513	26.6445	ENSBTAG00000000706	INTRON
chr1	9624870	0.00238075	31.8032	-	INTERGENIC
chr1	9681566	0.0423309	22.7425	-	INTERGENIC
chr1	9682374	0.0929895	-22.4868	-	INTERGENIC
chr1	9706353	0.00248597	32.5689	-	INTERGENIC
chr1	9725279	0.0253503	32.2581	-	INTERGENIC
chr1	9892495	0.0752085	-27.4799	ENSBTAG00000050914	INTRON
chr1	9915703	0.0960973	-20.5437	ENSBTAG00000050914	INTRON
chr1	9943250	0.0365625	-32.3718	ENSBTAG00000050914	INTRON
chr1	9974024	0.0607597	-23.775	ENSBTAG00000050914	INTRON
chr1	9992893	0.0475774	-24.6554	ENSBTAG00000050914	DOWNSTREAM
chr1	9992893	0.0475774	-24.6554	ENSBTAG00000050914	INTRON
chr1	9995803	0.0040039	-30.9708	ENSBTAG00000050914	INTRON
chr1	10049048	0.00442654	-31.4358	-	INTERGENIC
chr1	10054053	0.0188746	-30.436	-	INTERGENIC
chr1	10072948	0.0677168	-24.95	-	INTERGENIC
chr1	10082990	7.76948e-05	39.9234	-	INTERGENIC
chr1	10108164	0.0976723	24.5283	-	INTERGENIC
chr1	10116403	0.000726361	41.1303	-	INTERGENIC
chr1	10118176	0.00267102	29.3056	-	INTERGENIC
chr1	10123399	2.02029e-06	44.8864	-	INTERGENIC
chr1	10135985	2.89024e-06	54.5455	-	INTERGENIC
chr1	10141419	0.0507351	28.7816	-	INTERGENIC
chr1	10142701	0.00590738	30.1429	-	INTERGENIC
chr1	10142707	1.21085e-07	50.5138	-	INTERGENIC
chr1	10143590	0.000287327	42.987	-	INTERGENIC
chr1	10154066	0.00435668	41.6667	-	INTERGENIC
chr1	10162479	0.0389839	26.6733	-	INTERGENIC
chr1	10193556	0.0406254	-26.2308	-	INTERGENIC
chr1	10215745	0.00145141	39.5707	-	INTERGENIC
chr1	10221060	0.000477472	-41.2744	-	INTERGENIC
chr1	10221510	0.0937513	-27.2525	-	INTERGENIC
chr1	10221679	0.000856166	34.4402	-	INTERGENIC
chr1	10222118	1.34641e-05	-41.3006	-	INTERGENIC
chr1	10247241	0.0440882	-27.7778	ENSBTAG00000017753	INTRON
chr1	10332904	0.0537435	-21.6444	ENSBTAG00000017753	INTRON
chr1	10346319	0.00390158	-28.714	ENSBTAG00000017753	INTRON
chr1	10384458	0.042942	-26.3492	ENSBTAG00000017753	INTRON
chr1	10424044	0.000418881	33.1984	ENSBTAG00000017753	INTRON
chr1	10426762	0.00416997	31.4532	ENSBTAG00000017753	INTRON
chr1	10432798	0.0959941	-27.4554	ENSBTAG00000017753	INTRON
chr1	10434202	0.0300242	29.13	ENSBTAG00000017753	INTRON
chr1	10438429	0.00908829	-28.5638	ENSBTAG00000017753	INTRON
chr1	10439043	0.0373403	-23.749	ENSBTAG00000017753	INTRON
chr1	10457655	0.00165172	-32.5008	ENSBTAG00000017753	INTRON
chr1	10550409	0.000259246	-34.6119	-	INTERGENIC
chr1	10563234	0.000154667	-39.3836	-	INTERGENIC
chr1	10576523	0.0791057	-28.3497	-	INTERGENIC
chr1	10592482	0.000296874	-43.7477	-	INTERGENIC
chr1	10619540	0.0775191	-24.1319	-	INTERGENIC
chr1	10630726	3.6701e-07	-47.5775	-	INTERGENIC
chr1	10631379	0.00432361	-33.9098	-	INTERGENIC
chr1	10639512	0.0241326	-26.4658	-	INTERGENIC
chr1	10672009	3.60641e-05	29.1154	ENSBTAG00000019043	INTRON
chr1	10683271	1.66385e-06	-52.4768	ENSBTAG00000019043	INTRON
chr1	10764979	0.0167171	-28.2393	ENSBTAG00000000603	INTRON
chr1	10765081	0.0399343	28.7803	ENSBTAG00000000603	INTRON
chr1	10768033	0.0174961	-29.7143	ENSBTAG00000000603	INTRON
chr1	10791937	0.0505853	30.4485	-	INTERGENIC
chr1	10838418	4.73028e-06	36.3636	ENSBTAG00000019542	DOWNSTREAM
chr1	10838418	4.73028e-06	36.3636	ENSBTAG00000019542	INTRON
chr1	10884157	0.0210021	20.8904	-	INTERGENIC
chr1	10919624	0.0864219	-25.5556	-	INTERGENIC
chr1	10946517	0.00170044	31.3333	-	INTERGENIC
chr1	11036602	0.0462586	22.0308	-	INTERGENIC
chr1	11115923	0.0211573	-29.9674	-	INTERGENIC
chr1	11123240	0.0271214	-23.6702	-	INTERGENIC
chr1	11130546	0.000506462	-35.4167	-	INTERGENIC
chr1	11153122	0.0859772	-23.1846	-	INTERGENIC
chr1	11169966	0.0136983	-25.9208	-	INTERGENIC
chr1	11171349	0.0436515	24.5306	-	INTERGENIC
chr1	11192501	0.0410996	-24.1945	-	INTERGENIC
chr1	11286757	0.0146672	29.7374	-	INTERGENIC
chr1	11398720	0.0842332	28.3529	-	INTERGENIC
chr1	11556799	0.00806573	25.8117	-	INTERGENIC
chr1	11599414	3.97295e-05	-41.971	-	INTERGENIC
chr1	11620015	0.0188587	-28.0456	-	INTERGENIC
chr1	11759953	0.0294923	32.1264	-	INTERGENIC
chr1	11778166	0.0286571	-27.8947	-	INTERGENIC
chr1	11780608	0.0658191	30.7124	-	INTERGENIC
chr1	11860752	0.0601069	25.1762	-	INTERGENIC
chr1	11930652	0.0441279	27.8083	-	INTERGENIC
chr1	12030583	0.0636054	28.1423	-	INTERGENIC
chr1	12088887	0.0579824	-25.0958	-	INTERGENIC
chr1	12139925	0.0828397	-21.2121	-	INTERGENIC
chr1	12321427	0.00331082	35.6725	-	INTERGENIC
chr1	12482571	0.0485454	-24.4305	-	INTERGENIC
chr1	12523484	0.0586018	32.4455	-	INTERGENIC
chr1	12683064	0.0827277	24.1905	-	INTERGENIC
chr1	12829373	0.0287761	26.2121	-	INTERGENIC
chr1	13028156	0.0677648	-24.3773	-	INTERGENIC
chr1	13194453	0.00898236	31.1966	-	INTERGENIC
chr1	13234273	0.00493566	-30.4998	-	INTERGENIC
chr1	13334096	0.00851475	-25.2818	-	INTERGENIC
chr1	13339408	0.0646689	-22.8694	-	INTERGENIC
chr1	13457669	0.00714568	-28.6829	-	INTERGENIC
chr1	13461448	0.0660068	28.3937	-	INTERGENIC
chr1	13515239	0.0643137	-23.5088	-	INTERGENIC
chr1	13533709	0.0535854	-26.1702	-	INTERGENIC
chr1	13566725	0.0586018	-31.6038	-	INTERGENIC
chr1	13716174	0.0775641	26.7458	-	INTERGENIC
chr1	13938899	0.0188103	-25.6459	-	INTERGENIC
chr1	13964536	0.0761507	-20.4105	-	INTERGENIC
chr1	14006168	0.0443392	-29.331	-	INTERGENIC
chr1	14022958	0.0400741	24.513	-	INTERGENIC
chr1	14071424	7.25174e-05	-42.8137	-	INTERGENIC
chr1	14080068	0.0912193	-22.6415	-	INTERGENIC
chr1	14202689	0.00289161	-29.1359	-	INTERGENIC
chr1	14203561	0.0487021	27.3258	-	INTERGENIC
chr1	14226960	0.00308805	-40.8497	-	INTERGENIC
chr1	14503682	0.0374047	30	-	INTERGENIC
chr1	14510301	0.0698598	28.3628	-	INTERGENIC
chr1	14608684	0.0516968	-23.0308	-	INTERGENIC
chr1	14608710	0.0310733	-31.6038	-	INTERGENIC
chr1	14610880	0.000895982	-38.0667	-	INTERGENIC
chr1	14627599	0.00250666	39.1705	-	INTERGENIC
chr1	14666023	0.0938833	-27.628	-	INTERGENIC
chr1	14759299	0.0159363	-26.7727	-	INTERGENIC
chr1	14766221	0.0959712	25.8228	-	INTERGENIC
chr1	14766313	0.000559254	-31.4205	-	INTERGENIC
chr1	14818439	0.0916424	-23.8424	-	INTERGENIC
chr1	14818548	0.082651	22.6402	-	INTERGENIC
chr1	14820905	0.0131149	-24.3386	-	INTERGENIC
chr1	14840393	0.0769391	-21.3939	-	INTERGENIC
chr1	14900560	0.000636394	-39.0523	-	INTERGENIC
chr1	14919969	0.044681	-30.895	-	INTERGENIC
chr1	14929046	0.0329302	-23.4921	-	INTERGENIC
chr1	15123367	0.0708564	23.7442	-	INTERGENIC
chr1	15124716	0.063337	24.1676	-	INTERGENIC
chr1	15293022	0.0377456	22.4242	-	INTERGENIC
chr1	15491852	0.0735837	-21.1013	ENSBTAG00000003301	INTRON
chr1	15491874	0.0453881	-23.4608	ENSBTAG00000003301	INTRON
chr1	15543746	0.0211492	-27.4618	ENSBTAG00000003301	INTRON
chr1	15569386	0.0211555	29.202	-	INTERGENIC
chr1	15574906	0.00767026	35.9384	-	INTERGENIC
chr1	15590006	0.0908481	-28.0612	-	INTERGENIC
chr1	15615604	0.0210301	31.7021	-	INTERGENIC
chr1	15618734	0.0295247	22.776	-	INTERGENIC
chr1	15664805	0.00363445	-30.8571	-	INTERGENIC
chr1	15664836	0.00645677	34.2745	-	INTERGENIC
chr1	15675221	0.0010855	20.3704	-	INTERGENIC
chr1	15761752	0.0144994	-24.675	-	INTERGENIC
chr1	15762583	0.00535123	38.7755	-	INTERGENIC
chr1	15933781	0.0581035	-29.495	-	INTERGENIC
chr1	16036728	0.0279983	-25.2525	-	INTERGENIC
chr1	16065652	0.0323681	-33.4717	-	INTERGENIC
chr1	16099460	0.0331325	-21.2496	-	INTERGENIC
chr1	16100203	0.0360406	28.7762	-	INTERGENIC
chr1	16104349	0.0748522	27.9953	-	INTERGENIC
chr1	16179345	0.00688128	37.8933	-	INTERGENIC
chr1	16292608	0.0754898	-25.3092	-	INTERGENIC
chr1	16461778	0.000458928	-35.5042	-	INTERGENIC
chr1	16467479	0.0283779	28.1638	-	INTERGENIC
chr1	16566983	0.00113096	-22.5383	-	INTERGENIC
chr1	16647904	0.022477	-31.0588	-	INTERGENIC
chr1	16660759	0.0726166	27.1326	-	INTERGENIC
chr1	16695167	0.00959806	25.3048	-	INTERGENIC
chr1	16781381	0.0429634	21.2462	-	INTERGENIC
chr1	16821146	0.049003	27.0896	-	INTERGENIC
chr1	16834334	0.0324671	30.7692	-	INTERGENIC
chr1	16884075	0.0790188	-20.2877	-	INTERGENIC
chr1	16959222	0.0421807	23.4699	-	INTERGENIC
chr1	16966239	0.053212	25.1276	-	INTERGENIC
chr1	17016915	0.00354315	-36.7857	-	INTERGENIC
chr1	17042006	0.00587723	26.0836	-	INTERGENIC
chr1	17093514	0.0820528	25.6522	-	INTERGENIC
chr1	17109241	0.00392323	34.8214	-	INTERGENIC
chr1	17118247	0.00643154	-35.3973	-	INTERGENIC
chr1	17296406	0.0509397	-26.0317	-	INTERGENIC
chr1	17310888	0.0163432	22.5186	-	INTERGENIC
chr1	17333360	0.085589	-23.1868	-	INTERGENIC
chr1	17363258	0.0393829	-26.7508	-	INTERGENIC
chr1	17434207	0.0495717	29.2593	-	INTERGENIC
chr1	17504899	0.0574821	-24.7924	-	INTERGENIC
chr1	17551999	0.0763939	28.5068	-	INTERGENIC
chr1	17589075	0.000314831	-28.6596	-	INTERGENIC
chr1	17591386	7.90579e-08	-53.0212	-	INTERGENIC
chr1	18112590	0.0886254	22.4486	ENSBTAG00000044598	DOWNSTREAM
chr1	18226002	0.0014608	-33.2096	-	INTERGENIC
chr1	18253188	0.0239038	-25.0463	-	INTERGENIC
chr1	18279854	0.0869591	26.9286	-	INTERGENIC
chr1	18289729	0.0735234	-21.119	-	INTERGENIC
chr1	18304697	0.000891997	32.4242	-	INTERGENIC
chr1	18366403	0.0639407	-24.8568	-	INTERGENIC
chr1	18410105	0.0027427	32.0996	-	INTERGENIC
chr1	18422423	0.000111777	40.3401	-	INTERGENIC
chr1	18423405	0.0339987	-27.4273	-	INTERGENIC
chr1	18452508	0.000251566	-39.4134	-	INTERGENIC
chr1	18496701	0.0608031	-33.5968	-	INTERGENIC
chr1	18608496	0.0728542	-24.6711	ENSBTAG00000000597	INTRON
chr1	18733147	0.0979508	24.6345	ENSBTAG00000000588	INTRON
chr1	18772666	0.0497544	-28.373	-	INTERGENIC
chr1	18775629	0.000349098	42.1569	-	INTERGENIC
chr1	18790743	0.000567476	38.5008	-	INTERGENIC
chr1	18813970	0.0583032	24.0476	-	INTERGENIC
chr1	18819002	0.0856368	23.1938	-	INTERGENIC
chr1	18864744	0.0975007	21.1602	-	INTERGENIC
chr1	18907269	0.036362	24	-	INTERGENIC
chr1	18912177	0.0612945	-22.172	-	INTERGENIC
chr1	18919484	0.0240412	23.2393	-	INTERGENIC
chr1	19254085	0.0250119	-24.0042	ENSBTAG00000001395	INTRON
chr1	19364616	0.0960792	-20.6061	-	INTERGENIC
chr1	19376940	0.000259153	39.0289	-	INTERGENIC
chr1	19391487	0.0288062	30.751	-	INTERGENIC
chr1	19400027	0.0405345	-20.7963	-	INTERGENIC
chr1	19467871	0.042779	31.0632	ENSBTAG00000004869	INTRON
chr1	19507152	0.00246695	34.917	-	INTERGENIC
chr1	19526846	0.0097094	-35.2058	-	INTERGENIC
chr1	19565815	0.0561669	22.7425	-	INTERGENIC
chr1	19567410	0.0159202	20.1639	-	INTERGENIC
chr1	19624699	0.0556785	29.8944	-	INTERGENIC
chr1	19763542	0.0294923	25.6242	-	INTERGENIC
chr1	19766518	0.0141074	-35.2903	-	INTERGENIC
chr1	19772311	0.00377186	-30.9951	-	INTERGENIC
chr1	19830231	0.0202063	-21.34	-	INTERGENIC
chr1	19916887	0.00192301	-30.741	-	INTERGENIC
chr1	19967191	0.00487142	29.0837	-	INTERGENIC
chr1	19978353	0.0196027	26.2709	-	INTERGENIC
chr1	19995593	0.00201999	30.2619	-	INTERGENIC
chr1	20054780	0.0493502	-31.6038	-	INTERGENIC
chr1	20060067	0.0351722	30.303	-	INTERGENIC
chr1	20068046	0.0499699	25.2717	-	INTERGENIC
chr1	20091317	0.0503403	-25.8312	-	INTERGENIC
chr1	20189953	0.000200973	-37.3384	-	INTERGENIC
chr1	20190918	0.0145946	-25.3752	-	INTERGENIC
chr1	20276157	1.09614e-06	45.0805	-	INTERGENIC
chr1	20280852	0.0435148	28.1028	-	INTERGENIC
chr1	20291117	0.00225702	-20	-	INTERGENIC
chr1	20333699	0.00307904	28.8621	-	INTERGENIC
chr1	20517471	0.0209278	-20.3435	ENSBTAG00000054337	INTRON
chr1	20540043	0.033252	30.3989	ENSBTAG00000054337	INTRON
chr1	20541555	0.0371986	28.0808	ENSBTAG00000054337	INTRON
chr1	20592252	0.034975	-20.8626	-	INTERGENIC
chr1	20638830	0.0239592	-27.5231	ENSBTAG00000053883	INTRON
chr1	20693913	0.0643155	-28.3154	ENSBTAG00000053883	INTRON
chr1	20720696	0.0177903	34.1493	ENSBTAG00000053883	INTRON
chr1	20740873	0.0923382	20.6801	ENSBTAG00000053883	INTRON
chr1	20754042	7.75769e-06	52.5788	ENSBTAG00000053883	DOWNSTREAM
chr1	20754042	7.75769e-06	52.5788	ENSBTAG00000053883	INTRON
chr1	20769518	0.0120176	27.9404	ENSBTAG00000053883	INTRON
chr1	20783719	0.0740744	26.7816	ENSBTAG00000053883	INTRON
chr1	20795477	0.00762622	21.8797	ENSBTAG00000053883	INTRON
chr1	20795642	0.0830465	26.7014	ENSBTAG00000053883	INTRON
chr1	20811691	0.0280112	-21.3101	ENSBTAG00000053883	INTRON
chr1	20837204	0.0452633	20.9402	-	INTERGENIC
chr1	20952516	0.00412536	-27.2792	-	INTERGENIC
chr1	20956336	0.0608464	-20.0344	-	INTERGENIC
chr1	21033352	0.0120331	28.3723	-	INTERGENIC
chr1	21077113	0.0615422	-21.2987	-	INTERGENIC
chr1	21079136	0.0090429	32.716	-	INTERGENIC
chr1	21094306	1.6138e-06	41.1765	-	INTERGENIC
chr1	21099477	6.46297e-11	48.2143	-	INTERGENIC
chr1	21152811	0.0954719	21.6027	-	INTERGENIC
chr1	21249113	0.0657488	-30.5303	ENSBTAG00000019314	INTRON
chr1	21272470	0.00191532	-37.3016	ENSBTAG00000019314	INTRON
chr1	21299987	0.0121977	-33.0303	ENSBTAG00000019314	INTRON
chr1	21307715	0.00832705	-32.7407	ENSBTAG00000019314	INTRON
chr1	21338120	0.0692131	-28.6898	-	INTERGENIC
chr1	21341339	0.00914658	-32.6154	-	INTERGENIC
chr1	21343223	0.00863626	-23.4655	-	INTERGENIC
chr1	21354557	0.0197942	-28.9689	-	INTERGENIC
chr1	21357688	0.000386115	37	-	INTERGENIC
chr1	21370127	0.052347	-24.5536	-	INTERGENIC
chr1	21447463	0.00898236	-27.7512	-	INTERGENIC
chr1	21514461	0.00577904	35.4271	-	INTERGENIC
chr1	21548181	0.0186691	29.2074	-	INTERGENIC
chr1	21599489	7.09931e-05	-26.4706	-	INTERGENIC
chr1	21629930	0.00211243	-39.6491	-	INTERGENIC
chr1	21703915	0.0463203	27.2821	-	INTERGENIC
chr1	21776169	0.0155919	32.1795	-	INTERGENIC
chr1	21840518	0.00384143	24.5208	-	INTERGENIC
chr1	21873308	0.00733993	-33.8675	-	INTERGENIC
chr1	21882081	0.0298364	-31.186	-	INTERGENIC
chr1	21882959	0.01103	-34.5912	-	INTERGENIC
chr1	21895997	0.00645677	31.7337	-	INTERGENIC
chr1	21896295	0.0202869	-29.255	-	INTERGENIC
chr1	21914675	0.098828	-27.8003	-	INTERGENIC
chr1	21922295	0.0870729	-28.3318	-	INTERGENIC
chr1	21986016	0.0151394	32.4265	-	INTERGENIC
chr1	22013707	0.0728472	-23.3209	-	INTERGENIC
chr1	22026409	0.0275574	25.0748	-	INTERGENIC
chr1	22068216	0.0207955	-26.0759	-	INTERGENIC
chr1	22149443	0.0999609	21.1111	ENSBTAG00000052575	INTRON
chr1	22235055	0.0271591	20.8907	-	INTERGENIC
chr1	22290328	0.0345545	-29.6936	ENSBTAG00000054742	GENE_BODY
chr1	22290328	0.0345545	-29.6936	ENSBTAG00000054742	INTRON
chr1	22297355	0.0882818	21.4176	ENSBTAG00000054742	DOWNSTREAM
chr1	22401774	0.000365982	39.7035	-	INTERGENIC
chr1	22406920	1.60283e-05	28.3333	-	INTERGENIC
chr1	22412841	0.0827804	22.8261	-	INTERGENIC
chr1	22458236	0.0534631	25.0909	-	INTERGENIC
chr1	22469194	0.029415	35.1852	-	INTERGENIC
chr1	22507503	0.0614083	-28.3072	-	INTERGENIC
chr1	22507550	0.000543584	-28.9785	-	INTERGENIC
chr1	22533802	0.017206	36.0119	ENSBTAG00000005668	INTRON
chr1	22624204	0.00853735	35.9626	ENSBTAG00000002623	INTRON
chr1	22633224	0.08304	24.0671	ENSBTAG00000002623	INTRON
chr1	22658289	0.0510587	-23.4466	ENSBTAG00000002623	INTRON
chr1	22785412	0.0122209	-33.9474	ENSBTAG00000012908	INTRON
chr1	22836003	0.0612373	30.4528	ENSBTAG00000054574	INTRON
chr1	22872912	0.0500238	29.2045	ENSBTAG00000054574	INTRON
chr1	22937405	2.67846e-05	33.4854	-	INTERGENIC
chr1	22953297	0.00218908	30.5631	ENSBTAG00000034347	INTRON
chr1	22972269	0.00469495	-36.3636	ENSBTAG00000038512	INTRON
chr1	23016257	6.71197e-05	-39.2308	-	INTERGENIC
chr1	23145346	0.0180123	-25.7143	-	INTERGENIC
chr1	23157608	0.0969402	-23.2253	-	INTERGENIC
chr1	23169045	0.00199844	22.449	ENSBTAG00000048578	INTRON
chr1	23188137	0.00115905	-32.0503	ENSBTAG00000048578	INTRON
chr1	23450708	0.0940042	-22.0727	-	INTERGENIC
chr1	23456605	0.0190334	23.473	-	INTERGENIC
chr1	23457066	0.0248019	-26.8859	-	INTERGENIC
chr1	23473913	0.0430439	26.7263	-	INTERGENIC
chr1	23524369	0.0568505	25.0073	-	INTERGENIC
chr1	23524606	0.0111717	-26.1263	-	INTERGENIC
chr1	23530781	0.0879623	23.3623	-	INTERGENIC
chr1	23569632	0.0592193	-25.8772	-	INTERGENIC
chr1	23584853	0.00384016	-23.0689	-	INTERGENIC
chr1	23650378	0.0938676	20.0784	-	INTERGENIC
chr1	23662595	0.0602057	-25.7875	-	INTERGENIC
chr1	23738861	0.0461669	-25.4902	-	INTERGENIC
chr1	23769826	7.66247e-05	49.5471	-	INTERGENIC
chr1	23787511	0.00947204	-33.2968	-	INTERGENIC
chr1	23788574	0.0650433	-27.496	-	INTERGENIC
chr1	23790016	0.00025221	-29.1155	-	INTERGENIC
chr1	23805572	0.0321359	35.0909	-	INTERGENIC
chr1	23854020	0.0103431	-25.2319	-	INTERGENIC
chr1	23948187	5.57599e-06	-43.1884	-	INTERGENIC
chr1	23954930	0.0326623	-33.2418	-	INTERGENIC
chr1	23954998	0.030746	32.8833	-	INTERGENIC
chr1	24012288	0.0172707	21.8421	-	INTERGENIC
chr1	24108080	0.0227767	24.2325	-	INTERGENIC
chr1	24137076	5.98958e-05	49.7475	-	INTERGENIC
chr1	24163449	0.0176026	-23.9024	-	INTERGENIC
chr1	24271875	0.010104	-36.9468	-	INTERGENIC
chr1	24307317	0.00565581	34.4947	-	INTERGENIC
chr1	24379038	0.0387598	28.4388	-	INTERGENIC
chr1	24503937	0.0663816	23.4069	-	INTERGENIC
chr1	24507267	0.0068543	26.2911	-	INTERGENIC
chr1	24529225	0.0251848	-23.8506	-	INTERGENIC
chr1	24556132	0.033802	-24.6795	-	INTERGENIC
chr1	24557683	0.0333624	-30.3931	-	INTERGENIC
chr1	24601551	0.00261073	36.5915	-	INTERGENIC
chr1	24619046	1.93794e-05	36.4457	-	INTERGENIC
chr1	24686604	0.0486494	27.9423	-	INTERGENIC
chr1	24688509	0.00998941	33.1746	-	INTERGENIC
chr1	24690250	0.00414091	37.3529	-	INTERGENIC
chr1	24710603	0.0986388	25.8179	-	INTERGENIC
chr1	24723165	0.00125081	31.676	-	INTERGENIC
chr1	24733618	0.0929477	26.6869	-	INTERGENIC
chr1	24740081	0.0587956	23.2836	-	INTERGENIC
chr1	24744341	0.0984024	20.4762	-	INTERGENIC
chr1	24802764	0.00142177	37.6667	-	INTERGENIC
chr1	24821095	0.00472508	30.4999	-	INTERGENIC
chr1	24834002	0.0131897	25.1195	-	INTERGENIC
chr1	24834153	0.0122967	35.6187	-	INTERGENIC
chr1	24883720	4.24027e-05	40.164	ENSBTAG00000010462	INTRON
chr1	24891859	0.000403845	39.8642	ENSBTAG00000010462	INTRON
chr1	24915747	0.0315413	-34.2045	ENSBTAG00000010462	INTRON
chr1	24968000	0.0204619	25.9673	ENSBTAG00000010462	INTRON
chr1	24968004	0.0134945	25.9197	ENSBTAG00000010462	INTRON
chr1	24973240	1.75976e-06	50.3147	ENSBTAG00000010462	INTRON
chr1	24977447	2.76336e-07	46.3415	ENSBTAG00000010462	INTRON
chr1	25014312	0.0679312	27.1429	ENSBTAG00000010462	INTRON
chr1	25016317	0.0117553	30.418	ENSBTAG00000010462	INTRON
chr1	25029371	0.010338	26.2532	ENSBTAG00000010462	INTRON
chr1	25043380	3.96046e-06	-44.0635	ENSBTAG00000010462	INTRON
chr1	25093020	0.0645369	-25.6296	-	INTERGENIC
chr1	25108629	0.0607581	23.6104	-	INTERGENIC
chr1	25113422	0.0139673	30.2227	-	INTERGENIC
chr1	25118672	0.00519446	31.0042	-	INTERGENIC
chr1	25140643	0.0436495	22.3317	-	INTERGENIC
chr1	25154766	0.0737548	26.0558	-	INTERGENIC
chr1	25164472	6.25513e-05	45.5	-	INTERGENIC
chr1	25181672	0.056233	-23.1975	-	INTERGENIC
chr1	25204262	0.0970197	-22.8763	-	INTERGENIC
chr1	25209390	0.0732326	-21.0046	-	INTERGENIC
chr1	25264902	0.0031708	-39.7419	-	INTERGENIC
chr1	25272046	0.0265841	26.7226	-	INTERGENIC
chr1	25279746	2.84289e-05	37.4941	-	INTERGENIC
chr1	25298216	0.00664549	-37.6594	ENSBTAG00000043751	PROMOTER
chr1	25496714	0.0001183	46.4078	-	INTERGENIC
chr1	25527608	0.000643735	-23.2143	-	INTERGENIC
chr1	25552208	0.0320752	31.8614	-	INTERGENIC
chr1	25574141	0.0857713	23.4403	-	INTERGENIC
chr1	25577710	0.0453001	-25.6205	-	INTERGENIC
chr1	25581194	0.0682068	-24.6784	-	INTERGENIC
chr1	25581716	0.0133146	-33.877	-	INTERGENIC
chr1	25590655	0.000878603	34.298	-	INTERGENIC
chr1	25598482	0.0280639	27.4971	-	INTERGENIC
chr1	25666723	0.0153486	29.7778	-	INTERGENIC
chr1	25685641	0.00527962	35.6715	-	INTERGENIC
chr1	25716602	4.55301e-05	-43.1265	-	INTERGENIC
chr1	25717839	0.0726515	-26.307	-	INTERGENIC
chr1	25724835	0.00478425	24.4444	-	INTERGENIC
chr1	25725010	0.00311669	26.1497	-	INTERGENIC
chr1	25734053	0.0348815	27.5862	-	INTERGENIC
chr1	25737061	0.0732069	-22.7124	-	INTERGENIC
chr1	25746236	0.000525587	37.4856	-	INTERGENIC
chr1	25775920	0.000210655	43.956	-	INTERGENIC
chr1	25781029	0.00192419	32.9287	-	INTERGENIC
chr1	25790391	0.0020311	30.9552	-	INTERGENIC
chr1	25790673	0.0100012	-22.858	-	INTERGENIC
chr1	25794929	0.0338548	25.3205	-	INTERGENIC
chr1	25827961	0.00146099	43.5249	-	INTERGENIC
chr1	25831856	1.73349e-08	62.4407	-	INTERGENIC
chr1	25847800	0.0920128	21.5909	-	INTERGENIC
chr1	25902017	0.0694087	21.1346	-	INTERGENIC
chr1	25905416	0.0537388	28.0846	-	INTERGENIC
chr1	25916961	0.0349021	24.7018	-	INTERGENIC
chr1	25925469	0.000899498	30.9426	-	INTERGENIC
chr1	25926389	0.0557081	-21.7856	-	INTERGENIC
chr1	25932583	0.0269365	31.6262	-	INTERGENIC
chr1	25973638	4.52366e-07	52.3077	-	INTERGENIC
chr1	25999189	1.48568e-07	-37.5	-	INTERGENIC
chr1	26011613	0.0278667	-25.615	-	INTERGENIC
chr1	26070250	0.0006972	37.2132	-	INTERGENIC
chr1	26084426	0.00721105	35.9259	-	INTERGENIC
chr1	26086103	0.000492846	36.6971	-	INTERGENIC
chr1	26094258	0.0144343	33.0769	-	INTERGENIC
chr1	26094408	0.00379069	31.3158	-	INTERGENIC
chr1	26123635	0.0671097	27.6654	ENSBTAG00000009851	INTRON
chr1	26147725	9.39316e-09	49.9479	ENSBTAG00000009851	INTRON
chr1	26165398	0.0103136	27.4451	ENSBTAG00000009851	INTRON
chr1	26165690	0.0685261	28.1647	ENSBTAG00000009851	INTRON
chr1	26186812	0.0142221	33.2428	ENSBTAG00000009851	INTRON
chr1	26200056	0.0171474	-23.5238	ENSBTAG00000009851	INTRON
chr1	26232788	0.049793	23.8095	ENSBTAG00000009851	INTRON
chr1	26264599	0.0027427	35.5556	ENSBTAG00000009851	INTRON
chr1	26267692	0.000675553	34.1702	ENSBTAG00000009851	UPSTREAM
chr1	26279406	0.0186278	30.7331	-	INTERGENIC
chr1	26280813	0.000413454	39.7464	-	INTERGENIC
chr1	26294005	0.0170633	-29.9202	-	INTERGENIC
chr1	26311091	0.0867185	-29.9315	-	INTERGENIC
chr1	26332085	0.0424657	-28.0543	-	INTERGENIC
chr1	26348887	0.00271985	27.0204	-	INTERGENIC
chr1	26355903	0.00359155	39.548	-	INTERGENIC
chr1	26389696	0.0049594	29.3276	-	INTERGENIC
chr1	26430673	0.000235338	37.1981	-	INTERGENIC
chr1	26438841	0.0357611	26.7618	-	INTERGENIC
chr1	26459505	0.0185983	-27.6465	-	INTERGENIC
chr1	26504494	7.75568e-05	-39.9279	-	INTERGENIC
chr1	26525834	0.0731396	25.5206	-	INTERGENIC
chr1	26534024	0.000271647	39.1053	-	INTERGENIC
chr1	26589804	0.0471673	26.2644	-	INTERGENIC
chr1	26621101	0.000192278	-37.5104	-	INTERGENIC
chr1	26636411	0.0957691	23.9556	-	INTERGENIC
chr1	26642033	0.0528695	-29.3255	-	INTERGENIC
chr1	26646311	0.00379678	-30.9414	-	INTERGENIC
chr1	26646968	4.3182e-05	-38.259	-	INTERGENIC
chr1	26658164	0.0712804	-26.4077	-	INTERGENIC
chr1	26662789	0.022477	-26.7586	-	INTERGENIC
chr1	26663428	0.00592555	36.5152	-	INTERGENIC
chr1	26669606	0.0362121	25.8152	-	INTERGENIC
chr1	26677724	0.0855898	27.6316	-	INTERGENIC
chr1	26679514	0.0674517	22.8512	-	INTERGENIC
chr1	26687451	0.0272739	-24.1429	-	INTERGENIC
chr1	26723488	0.00131747	33.6842	-	INTERGENIC
chr1	26776077	0.0306376	-23.6012	-	INTERGENIC
chr1	26794569	0.0144902	25.6068	-	INTERGENIC
chr1	26812323	0.000122875	38.3189	-	INTERGENIC
chr1	26815624	1.83861e-06	37.731	-	INTERGENIC
chr1	26827801	0.0504922	25.4902	-	INTERGENIC
chr1	26827942	5.99165e-05	41.5569	-	INTERGENIC
chr1	26857639	0.0145463	34.2935	-	INTERGENIC
chr1	26871216	0.00335334	27.135	-	INTERGENIC
chr1	26882877	0.034824	26.5156	-	INTERGENIC
chr1	26884052	0.0123591	-32.7313	-	INTERGENIC
chr1	26902022	0.0275968	31.4733	-	INTERGENIC
chr1	27019742	0.00244393	28.7493	-	INTERGENIC
chr1	27021546	0.000596872	36.5854	-	INTERGENIC
chr1	27023152	0.0108664	26.461	-	INTERGENIC
chr1	27026035	0.00882724	33.3962	-	INTERGENIC
chr1	27034692	0.00973789	32.3622	-	INTERGENIC
chr1	27039224	0.0004158	27.7778	-	INTERGENIC
chr1	27060609	0.00216285	-35.5897	-	INTERGENIC
chr1	27065620	0.0989355	22.9261	-	INTERGENIC
chr1	27066039	0.000365837	23.4568	-	INTERGENIC
chr1	27075515	0.0378369	30.767	-	INTERGENIC
chr1	27105145	0.0248786	27.8846	-	INTERGENIC
chr1	27126096	0.000949186	35.3661	-	INTERGENIC
chr1	27147599	0.0617572	22.1654	-	INTERGENIC
chr1	27148484	0.00683766	35.4673	-	INTERGENIC
chr1	27159910	5.5438e-05	41.618	-	INTERGENIC
chr1	27175899	0.000258306	-34.8159	-	INTERGENIC
chr1	27192730	0.00994552	26.3889	-	INTERGENIC
chr1	27254013	0.047464	-27.381	-	INTERGENIC
chr1	27267534	0.00428671	23.1364	-	INTERGENIC
chr1	27288366	0.00371092	30.0759	-	INTERGENIC
chr1	27310069	0.0190044	29.5528	-	INTERGENIC
chr1	27358933	0.0811253	28.8745	-	INTERGENIC
chr1	27367219	0.00380701	-31.9048	-	INTERGENIC
chr1	27382292	0.00283113	37.2825	-	INTERGENIC
chr1	27385237	2.92833e-11	53.5714	-	INTERGENIC
chr1	27385718	0.011699	-39.7877	-	INTERGENIC
chr1	27422327	5.55992e-08	33.3333	-	INTERGENIC
chr1	27431748	0.0131279	-29.7786	-	INTERGENIC
chr1	27440156	0.00187008	36.8831	-	INTERGENIC
chr1	27443050	7.39843e-05	-46.1746	-	INTERGENIC
chr1	27452749	0.0654981	-29.6182	-	INTERGENIC
chr1	27516686	0.0405994	-20.6735	-	INTERGENIC
chr1	27531145	0.0445563	-24.1321	-	INTERGENIC
chr1	27645070	0.0880971	-22.2222	-	INTERGENIC
chr1	27742956	0.0813699	24.8898	-	INTERGENIC
chr1	27882123	0.03491	29.2077	-	INTERGENIC
chr1	27894412	0.0167668	30.2707	-	INTERGENIC
chr1	27973114	0.0679124	-20.4657	-	INTERGENIC
chr1	28003756	0.0569579	31.4619	-	INTERGENIC
chr1	28013553	0.000606826	-44.3162	-	INTERGENIC
chr1	28115192	0.013994	32.3897	-	INTERGENIC
chr1	28125426	0.0707762	25.636	-	INTERGENIC
chr1	28132193	0.000658533	35.1613	-	INTERGENIC
chr1	28200717	0.00874193	27.4892	-	INTERGENIC
chr1	28286894	0.0592052	25	ENSBTAG00000051036	UPSTREAM
chr1	28286923	0.00314543	38.9664	ENSBTAG00000051036	UPSTREAM
chr1	28313961	0.00849201	38.2111	-	INTERGENIC
chr1	28341597	0.0822785	26.0157	-	INTERGENIC
chr1	28361813	0.0809101	24.1168	-	INTERGENIC
chr1	28506882	0.047564	27.846	-	INTERGENIC
chr1	28507433	0.0843122	28.032	-	INTERGENIC
chr1	28507701	0.0804082	25.641	-	INTERGENIC
chr1	28507901	0.0438828	26.8642	-	INTERGENIC
chr1	28522304	0.0643505	27.4129	-	INTERGENIC
chr1	28538455	0.000843347	29.1746	-	INTERGENIC
chr1	28542163	1.00223e-06	36.8854	-	INTERGENIC
chr1	28573042	0.0751672	28.4965	-	INTERGENIC
chr1	28596073	0.0910041	-24.2771	-	INTERGENIC
chr1	28604377	0.0832811	28.8462	-	INTERGENIC
chr1	28643122	0.019216	33.8475	-	INTERGENIC
chr1	28652160	0.0803417	25.1972	-	INTERGENIC
chr1	28657064	0.0292709	30.9524	-	INTERGENIC
chr1	28716667	0.0430135	-28.8462	-	INTERGENIC
chr1	28718719	0.046668	-30.1587	-	INTERGENIC
chr1	28756935	0.000125353	38.9376	-	INTERGENIC
chr1	28786131	0.00752087	34.5238	-	INTERGENIC
chr1	28795464	0.0309868	27.3016	-	INTERGENIC
chr1	28800701	0.0449198	29.6296	-	INTERGENIC
chr1	28800804	0.0231315	-25.7703	-	INTERGENIC
chr1	28816815	0.0852444	24	-	INTERGENIC
chr1	28850622	0.00665092	27.9018	-	INTERGENIC
chr1	28854836	0.0826361	23.911	-	INTERGENIC
chr1	28901026	0.0355774	26.9447	-	INTERGENIC
chr1	28944850	0.0560948	27.4026	-	INTERGENIC
chr1	29033699	0.0865889	-27.9596	-	INTERGENIC
chr1	29035271	0.06622	-26.2259	-	INTERGENIC
chr1	29075883	0.0593142	30.3571	-	INTERGENIC
chr1	29089645	0.0612464	-20.8284	-	INTERGENIC
chr1	29119667	9.21614e-05	-29.2806	ENSBTAG00000036262	INTRON
chr1	29126997	0.0004319	33.041	ENSBTAG00000036262	INTRON
chr1	29137260	0.0320945	30.4828	ENSBTAG00000036262	INTRON
chr1	29167463	0.0594339	-25	ENSBTAG00000036262	INTRON
chr1	29191737	0.0338367	26.1961	ENSBTAG00000036262	INTRON
chr1	29278606	0.000693229	-38.4058	ENSBTAG00000036262	INTRON
chr1	29315863	0.00126676	27.202	ENSBTAG00000036262	INTRON
chr1	29333213	0.0288844	31.25	ENSBTAG00000036262	INTRON
chr1	29337893	0.0202074	26.3739	ENSBTAG00000036262	INTRON
chr1	29360105	8.42275e-09	-59.1853	ENSBTAG00000036262	INTRON
chr1	29360121	1.19964e-08	-57.366	ENSBTAG00000036262	INTRON
chr1	29362992	0.00377297	-37.5	ENSBTAG00000036262	INTRON
chr1	29380673	0.000262034	34.1507	ENSBTAG00000036262	INTRON
chr1	29385823	0.0237022	25.9007	ENSBTAG00000036262	INTRON
chr1	29399377	0.000202426	-30.4348	ENSBTAG00000036262	INTRON
chr1	29449286	0.0207139	30.5028	-	INTERGENIC
chr1	29457838	0.015492	27.451	-	INTERGENIC
chr1	29468429	0.0916201	-24.8016	-	INTERGENIC
chr1	29481221	0.0466514	20.5926	-	INTERGENIC
chr1	29482557	0.0110471	28.733	-	INTERGENIC
chr1	29498603	0.082341	31.0256	-	INTERGENIC
chr1	29535460	0.0750138	21.4118	-	INTERGENIC
chr1	29608741	0.00136417	28.7935	-	INTERGENIC
chr1	29631567	0.0295087	-32.4658	-	INTERGENIC
chr1	29677513	0.07277	26.4224	-	INTERGENIC
chr1	29693567	0.0467789	21.9149	-	INTERGENIC
chr1	29695154	0.0395481	-20.5794	-	INTERGENIC
chr1	29698304	0.00751356	-30.1538	-	INTERGENIC
chr1	29701496	0.00606462	33.1292	-	INTERGENIC
chr1	29733103	0.00688424	-25.828	-	INTERGENIC
chr1	29733903	0.0331171	22.8618	-	INTERGENIC
chr1	29812549	0.00322058	34.6939	-	INTERGENIC
chr1	29816316	0.00605979	31.7251	-	INTERGENIC
chr1	29820612	0.0752031	-27.3504	-	INTERGENIC
chr1	29834131	0.010677	30.5195	-	INTERGENIC
chr1	29836675	1.10839e-06	38.8035	-	INTERGENIC
chr1	29844148	0.00248663	38.0355	-	INTERGENIC
chr1	29849964	0.0413261	23.2884	-	INTERGENIC
chr1	29877717	4.09059e-06	54.9376	-	INTERGENIC
chr1	29892829	0.000154999	-41.5126	-	INTERGENIC
chr1	29916900	0.00161653	31.9792	-	INTERGENIC
chr1	29947428	4.47144e-05	35.828	-	INTERGENIC
chr1	29959145	0.0909848	-24.6429	-	INTERGENIC
chr1	29962081	0.0651975	-24.0814	-	INTERGENIC
chr1	29973568	0.0770346	29.0865	-	INTERGENIC
chr1	29974178	0.0703142	-24.6223	-	INTERGENIC
chr1	29990165	0.0324331	-25.7296	-	INTERGENIC
chr1	29998594	0.0295842	24.1068	-	INTERGENIC
chr1	30000000	7.57511e-05	32.0513	-	INTERGENIC
chr1	30009172	0.044882	25.4865	-	INTERGENIC
chr1	30011022	0.0615334	-25	-	INTERGENIC
chr1	30091600	0.0935224	23.2942	-	INTERGENIC
chr1	30094632	0.00146685	28.1056	-	INTERGENIC
chr1	30095965	0.00945253	-32.1747	-	INTERGENIC
chr1	30145336	0.00251472	-34.4115	-	INTERGENIC
chr1	30152578	0.0941885	24.8498	-	INTERGENIC
chr1	30189766	0.0018467	33.5714	-	INTERGENIC
chr1	30266439	3.51811e-05	-31.2745	-	INTERGENIC
chr1	30391394	0.08051	30	-	INTERGENIC
chr1	30394395	1.23755e-06	-51.2316	-	INTERGENIC
chr1	30398300	8.42942e-07	-54.919	-	INTERGENIC
chr1	30408337	0.0316653	-24.1503	-	INTERGENIC
chr1	30439587	0.013872	28.0094	-	INTERGENIC
chr1	30457316	2.11849e-05	36.7861	-	INTERGENIC
chr1	30507986	0.0855956	28.2227	-	INTERGENIC
chr1	30530769	0.00256205	-34.9123	-	INTERGENIC
chr1	30681091	0.0188537	34	-	INTERGENIC
chr1	30697303	0.00812966	-25.0721	-	INTERGENIC
chr1	30751533	5.41689e-05	-38.3632	-	INTERGENIC
chr1	30754966	0.000384686	-39.4958	-	INTERGENIC
chr1	30759275	0.000653757	-40.7534	-	INTERGENIC
chr1	30772126	0.00545524	-33.75	-	INTERGENIC
chr1	30786987	0.0422913	32.5078	-	INTERGENIC
chr1	30788350	0.00917177	31.7857	-	INTERGENIC
chr1	30873775	0.066516	23.6878	-	INTERGENIC
chr1	30982704	0.055704	22.5649	-	INTERGENIC
chr1	30982732	0.0395193	21.9851	-	INTERGENIC
chr1	30989205	0.0733398	-22.2077	-	INTERGENIC
chr1	30989389	0.0117051	30.862	-	INTERGENIC
chr1	30991470	0.0106689	34.5699	-	INTERGENIC
chr1	31011964	0.0171591	30.3038	-	INTERGENIC
chr1	31082101	0.00305672	-34.2958	-	INTERGENIC
chr1	31131198	0.057588	27.1487	-	INTERGENIC
chr1	31221129	0.0125461	-34.2454	-	INTERGENIC
chr1	31321051	4.62697e-05	39.1961	-	INTERGENIC
chr1	31330839	0.012472	22.7588	-	INTERGENIC
chr1	31382734	0.0172929	29.7813	-	INTERGENIC
chr1	31393368	0.00293362	35.6092	-	INTERGENIC
chr1	31451509	0.000543364	40.3522	-	INTERGENIC
chr1	31468654	0.0132089	34.4128	-	INTERGENIC
chr1	31576164	0.00380349	34.1278	-	INTERGENIC
chr1	31578734	0.093934	27.8935	-	INTERGENIC
chr1	31655440	0.0286767	31.4205	-	INTERGENIC
chr1	31689751	0.0990566	23.6597	-	INTERGENIC
chr1	31700746	0.0215234	-32.0833	-	INTERGENIC
chr1	31710174	0.0512256	27.4633	-	INTERGENIC
chr1	31710373	0.010666	-31.3191	-	INTERGENIC
chr1	31785408	0.00444602	35	-	INTERGENIC
chr1	31842812	0.0969972	29.2754	-	INTERGENIC
chr1	31871451	0.0364678	27.9593	-	INTERGENIC
chr1	31883823	0.093278	26.7857	-	INTERGENIC
chr1	31907649	0.0280722	29.6296	-	INTERGENIC
chr1	31958293	0.034613	30.5085	-	INTERGENIC
chr1	32032725	0.079517	-25.9016	-	INTERGENIC
chr1	32078035	0.000156859	40.6239	-	INTERGENIC
chr1	32091843	0.0444876	-28.8401	-	INTERGENIC
chr1	32104894	0.0720707	24.2577	-	INTERGENIC
chr1	32107614	0.00213636	-38.0226	-	INTERGENIC
chr1	32174559	0.00819483	28.133	-	INTERGENIC
chr1	32178860	0.000316814	-34.692	-	INTERGENIC
chr1	32252576	0.0583737	26.8531	-	INTERGENIC
chr1	32261241	1.54463e-05	39.5238	-	INTERGENIC
chr1	32261837	0.0369212	28.7336	-	INTERGENIC
chr1	32262057	0.0111884	26.4732	-	INTERGENIC
chr1	32307531	0.0789908	28.6199	-	INTERGENIC
chr1	32329176	0.00781141	33.1871	-	INTERGENIC
chr1	32348123	0.0264312	33.3333	-	INTERGENIC
chr1	32380475	0.0097026	26.4516	-	INTERGENIC
chr1	32398552	0.0970532	23.9149	-	INTERGENIC
chr1	32399546	0.0653484	24.0933	-	INTERGENIC
chr1	32420522	0.000778633	43.6224	-	INTERGENIC
chr1	32421589	0.0546538	20.6596	-	INTERGENIC
chr1	32426992	0.0518469	24.152	-	INTERGENIC
chr1	32431454	0.0744502	24.3728	-	INTERGENIC
chr1	32432869	0.0927419	20.6325	-	INTERGENIC
chr1	32464976	0.0662616	23.6681	-	INTERGENIC
chr1	32502944	0.000638594	-34.3433	-	INTERGENIC
chr1	32533054	0.0142072	31.357	-	INTERGENIC
chr1	32567281	0.00863209	-24.4286	-	INTERGENIC
chr1	32612880	0.0800653	26.9546	-	INTERGENIC
chr1	32628916	0.0560948	27.4026	-	INTERGENIC
chr1	32678427	0.00035142	39.8148	-	INTERGENIC
chr1	32707435	8.95264e-05	29.0284	-	INTERGENIC
chr1	32746575	0.0026424	26.2999	-	INTERGENIC
chr1	32763898	0.0402916	-28.524	-	INTERGENIC
chr1	32763997	0.0715868	23.3161	-	INTERGENIC
chr1	32861556	0.00311086	32.6557	-	INTERGENIC
chr1	32894977	0.0491297	-27.6216	-	INTERGENIC
chr1	32897487	0.00292928	36.6758	-	INTERGENIC
chr1	33005277	0.0573663	26.1279	-	INTERGENIC
chr1	33037126	0.00143612	-37.8623	-	INTERGENIC
chr1	33108600	0.0207297	-28.3617	-	INTERGENIC
chr1	33108936	0.0117129	-30.5508	-	INTERGENIC
chr1	33185828	0.0219271	27.4603	-	INTERGENIC
chr1	33186333	0.0511007	27.266	-	INTERGENIC
chr1	33186390	0.000638509	41.0582	-	INTERGENIC
chr1	33303422	0.000976295	-32.4364	-	INTERGENIC
chr1	33354241	0.0689065	27.4297	-	INTERGENIC
chr1	33419566	0.0863615	25.3856	-	INTERGENIC
chr1	33454797	0.0805513	24.9662	-	INTERGENIC
chr1	33496557	0.0432347	30.8815	-	INTERGENIC
chr1	33543251	0.0247154	-24.0023	-	INTERGENIC
chr1	33601445	0.0874627	-22.9911	-	INTERGENIC
chr1	33617234	0.0557041	22.9744	-	INTERGENIC
chr1	33760703	0.0304003	26.3284	ENSBTAG00000009219	INTRON
chr1	33768759	1.11172e-05	-51.8022	ENSBTAG00000009219	INTRON
chr1	33807845	2.08898e-06	53.75	ENSBTAG00000009219	INTRON
chr1	33827555	0.00720573	23.7216	ENSBTAG00000009219	INTRON
chr1	33863459	0.0295864	-32.4882	ENSBTAG00000009219	INTRON
chr1	33902835	0.0205824	-33.8816	ENSBTAG00000009219	INTRON
chr1	33926720	0.0127614	-37.8816	ENSBTAG00000009219	INTRON
chr1	33928745	0.0603914	27.3077	ENSBTAG00000009219	INTRON
chr1	34036769	0.0201351	-31.5315	ENSBTAG00000009219	INTRON
chr1	34114505	0.00537129	-30.6881	-	INTERGENIC
chr1	34141377	0.0265568	-24.5966	-	INTERGENIC
chr1	34157671	0.0440768	24.5629	-	INTERGENIC
chr1	34202591	0.021173	27.6273	-	INTERGENIC
chr1	34209763	0.0346838	26.4907	-	INTERGENIC
chr1	34427640	0.0359493	-24.6154	-	INTERGENIC
chr1	34487374	0.0232785	-29.0458	-	INTERGENIC
chr1	34525503	0.096536	-23.7459	-	INTERGENIC
chr1	34611552	0.0427655	-24.5991	-	INTERGENIC
chr1	34638014	0.0648623	-22.7346	-	INTERGENIC
chr1	34644204	0.0279775	24.6135	-	INTERGENIC
chr1	34654904	0.0741176	24.6875	-	INTERGENIC
chr1	34668775	0.0027645	34.5018	-	INTERGENIC
chr1	34668848	0.057587	21.4912	-	INTERGENIC
chr1	34669063	0.0906295	-26.5745	-	INTERGENIC
chr1	34678760	0.0833433	-20.8333	-	INTERGENIC
chr1	34761912	0.000144846	-50.974	-	INTERGENIC
chr1	34779787	0.00893172	-32.5246	-	INTERGENIC
chr1	34791628	0.033458	22.2406	-	INTERGENIC
chr1	34793749	0.0622623	-27.7273	-	INTERGENIC
chr1	34813533	0.057034	-23.6651	-	INTERGENIC
chr1	34817040	0.00744811	-35.5647	-	INTERGENIC
chr1	34823436	0.000271987	-37.8871	-	INTERGENIC
chr1	34842731	0.016663	31.6471	-	INTERGENIC
chr1	34844376	0.0130893	29.4608	-	INTERGENIC
chr1	34844812	0.000112796	41.8281	-	INTERGENIC
chr1	34845550	0.00283435	38.2609	-	INTERGENIC
chr1	34848948	7.76748e-05	34.226	-	INTERGENIC
chr1	34874411	0.000775798	-42.1269	-	INTERGENIC
chr1	34899712	0.0547856	28.6915	-	INTERGENIC
chr1	34923249	0.0881849	-27.8802	-	INTERGENIC
chr1	34925350	0.0885009	-23.6629	-	INTERGENIC
chr1	34946880	0.00246299	-36.5217	-	INTERGENIC
chr1	34956933	0.0125576	32.6975	-	INTERGENIC
chr1	34964398	0.00725379	31.4663	-	INTERGENIC
chr1	35020986	0.00150603	-30.9365	-	INTERGENIC
chr1	35056291	0.0120298	-32.1658	ENSBTAG00000026156	INTRON
chr1	35066063	0.00221871	-34.2432	ENSBTAG00000026156	INTRON
chr1	35083036	0.00359493	-31.9608	ENSBTAG00000026156	INTRON
chr1	35083250	0.00500907	-33.5175	ENSBTAG00000026156	INTRON
chr1	35084261	2.1881e-05	40.873	ENSBTAG00000026156	INTRON
chr1	35096829	4.73401e-06	48.2215	ENSBTAG00000026156	DOWNSTREAM
chr1	35096829	4.73401e-06	48.2215	ENSBTAG00000026156	INTRON
chr1	35105950	0.0111722	-29.9179	ENSBTAG00000026156	INTRON
chr1	35128106	0.0376183	28.7982	-	INTERGENIC
chr1	35137286	1.546e-08	55.119	-	INTERGENIC
chr1	35154005	5.30862e-06	-35.1801	-	INTERGENIC
chr1	35170633	0.0696561	29.9872	-	INTERGENIC
chr1	35176289	1.85421e-08	51.7665	-	INTERGENIC
chr1	35176487	1.96088e-10	58.3474	-	INTERGENIC
chr1	35176590	8.37313e-05	39.5905	-	INTERGENIC
chr1	35187586	1.82787e-05	-39.6104	-	INTERGENIC
chr1	35187987	0.0133033	30	-	INTERGENIC
chr1	35203742	0.00110528	36.9048	-	INTERGENIC
chr1	35206045	0.0649976	27.5641	-	INTERGENIC
chr1	35285539	0.0503607	-24.4444	-	INTERGENIC
chr1	35305626	0.0529212	29.0941	-	INTERGENIC
chr1	35306323	0.000533794	33.0952	-	INTERGENIC
chr1	35323163	0.00414558	-26.8398	-	INTERGENIC
chr1	35329092	0.00437329	32.2765	-	INTERGENIC
chr1	35343690	0.0646486	22.4964	-	INTERGENIC
chr1	35363374	0.0209822	-25.0169	-	INTERGENIC
chr1	35375931	0.0698331	-27.9661	-	INTERGENIC
chr1	35404464	0.0608295	25.3035	ENSBTAG00000007939	INTRON
chr1	35441911	0.0860837	29.4571	-	INTERGENIC
chr1	35453248	0.00105354	-42.2605	-	INTERGENIC
chr1	35453595	0.000484562	-38.0228	-	INTERGENIC
chr1	35491423	4.64624e-05	-40.2254	-	INTERGENIC
chr1	35495676	0.0202663	25.9751	-	INTERGENIC
chr1	35538176	0.000661313	-32.7468	-	INTERGENIC
chr1	35540424	0.0901502	-21.747	-	INTERGENIC
chr1	35597571	0.0412039	-28.6616	-	INTERGENIC
chr1	35598075	9.80682e-05	26.9231	-	INTERGENIC
chr1	35610431	0.013482	33.3333	-	INTERGENIC
chr1	35641556	0.00641325	38.172	-	INTERGENIC
chr1	35678010	0.000221522	-36.5744	-	INTERGENIC
chr1	35687654	0.0251537	-31.7782	-	INTERGENIC
chr1	35822139	0.000425347	29.4503	-	INTERGENIC
chr1	35829054	0.00153343	30.8149	-	INTERGENIC
chr1	35839385	6.89766e-08	-49.1807	-	INTERGENIC
chr1	35843788	0.0146754	28.7724	-	INTERGENIC
chr1	35870489	0.00338736	30.4762	-	INTERGENIC
chr1	35872237	1.39021e-05	42.3077	-	INTERGENIC
chr1	35873755	0.0106318	-25.8398	-	INTERGENIC
chr1	35884296	0.0827345	23.3681	-	INTERGENIC
chr1	35967150	0.0379949	-24.3923	-	INTERGENIC
chr1	36015386	0.0338141	25.7457	-	INTERGENIC
chr1	36036733	0.000321086	40.0725	-	INTERGENIC
chr1	36122507	0.04013	-20.8024	ENSBTAG00000023675	INTRON
chr1	36154658	0.0175424	-22.964	ENSBTAG00000007970	UPSTREAM
chr1	36166363	0.0054456	22.2603	ENSBTAG00000007970	DOWNSTREAM
chr1	36169825	0.0239766	20.2917	-	INTERGENIC
chr1	36202345	0.0498696	20.1399	-	INTERGENIC
chr1	36229558	0.00134581	33.8907	-	INTERGENIC
chr1	36263419	0.0363101	-30.9222	-	INTERGENIC
chr1	36286886	3.3497e-05	36.3179	-	INTERGENIC
chr1	36309100	0.000884889	-27.6995	-	INTERGENIC
chr1	36310166	0.0082391	23.8084	-	INTERGENIC
chr1	36312147	0.0192912	29.9248	-	INTERGENIC
chr1	36320591	0.000349139	42.5783	-	INTERGENIC
chr1	36331157	3.00892e-10	44.6429	-	INTERGENIC
chr1	36332942	4.03757e-06	51.3736	-	INTERGENIC
chr1	36334528	0.0727646	30.9764	-	INTERGENIC
chr1	36348254	0.0189144	-24.7619	-	INTERGENIC
chr1	36364932	0.000816188	36.4103	-	INTERGENIC
chr1	36371756	0.00238859	-35.1648	-	INTERGENIC
chr1	36377827	0.0282204	-24.6753	-	INTERGENIC
chr1	36381400	0.000554371	-41.2281	-	INTERGENIC
chr1	36386321	0.000463858	35.6009	-	INTERGENIC
chr1	36421162	0.0530692	21.2818	ENSBTAG00000050305	DOWNSTREAM
chr1	36475305	0.016888	30.7734	-	INTERGENIC
chr1	36488152	0.00011319	41.9539	ENSBTAG00000045590	1st_EXON
chr1	36488822	0.00358485	-22.6429	ENSBTAG00000045590	1st_EXON
chr1	36494263	0.0488355	31.8323	ENSBTAG00000045590	DOWNSTREAM
chr1	36501876	0.00450908	37.4584	-	INTERGENIC
chr1	36529164	0.000347167	-36.8067	-	INTERGENIC
chr1	36536850	0.0220193	-24.8239	-	INTERGENIC
chr1	36556842	0.0967924	-24	-	INTERGENIC
chr1	36582749	0.0524904	-28.8655	-	INTERGENIC
chr1	36642625	0.00528651	-37.7743	-	INTERGENIC
chr1	36657606	0.00690438	20.7547	-	INTERGENIC
chr1	36660070	0.0226215	30.5819	-	INTERGENIC
chr1	36682493	0.00334899	-25.08	-	INTERGENIC
chr1	36712309	0.0113771	-33.0144	-	INTERGENIC
chr1	36717946	7.66759e-05	32.7822	-	INTERGENIC
chr1	36749459	0.00921857	30.8992	-	INTERGENIC
chr1	36773513	0.0680835	-20.8136	-	INTERGENIC
chr1	36801420	0.000249332	42.013	-	INTERGENIC
chr1	36810568	0.00912815	34.9084	-	INTERGENIC
chr1	36841527	0.0702982	25.7664	-	INTERGENIC
chr1	36862044	0.000713166	-25.1741	-	INTERGENIC
chr1	36871144	0.0407752	23.1884	-	INTERGENIC
chr1	36885567	0.0014608	37.4521	-	INTERGENIC
chr1	36941427	0.00063034	40	-	INTERGENIC
chr1	36957550	5.6751e-05	42.0154	-	INTERGENIC
chr1	36962232	3.47803e-05	41.6467	-	INTERGENIC
chr1	36965498	0.0139061	-34.5833	-	INTERGENIC
chr1	36991139	3.7823e-06	43.8528	-	INTERGENIC
chr1	36994716	6.93755e-16	72.155	-	INTERGENIC
chr1	37012076	0.0475357	-27.0563	-	INTERGENIC
chr1	37052223	9.62658e-05	-47.7089	-	INTERGENIC
chr1	37083771	0.029099	-31.0256	-	INTERGENIC
chr1	37152003	0.013242	-31.108	ENSBTAG00000006811	INTRON
chr1	37174566	0.0763124	-28	ENSBTAG00000006811	INTRON
chr1	37223730	0.0591815	24.8116	ENSBTAG00000006811	INTRON
chr1	37303000	0.0513408	30.9677	ENSBTAG00000006811	INTRON
chr1	37307013	0.050571	-27.6346	ENSBTAG00000006811	INTRON
chr1	37315595	0.0621773	25.0187	ENSBTAG00000006811	INTRON
chr1	37377479	0.0765604	-25.891	ENSBTAG00000006811	INTRON
chr1	37380818	0.0674382	25.8987	ENSBTAG00000006811	INTRON
chr1	37387386	0.000973003	-29.0274	ENSBTAG00000006811	INTRON
chr1	37408585	0.0989021	-20.8225	ENSBTAG00000006811	INTRON
chr1	37420055	0.023143	-24.8683	ENSBTAG00000006811	INTRON
chr1	37436046	6.91629e-06	-32.924	ENSBTAG00000006811	INTRON
chr1	37451392	0.00691709	37.1849	ENSBTAG00000006811	INTRON
chr1	37491589	0.068854	-28.2313	ENSBTAG00000006811	INTRON
chr1	37522867	1.47463e-05	-39.3407	ENSBTAG00000006811	DOWNSTREAM
chr1	37525978	0.00162446	-28.9623	-	INTERGENIC
chr1	37529001	0.038156	-20.9508	-	INTERGENIC
chr1	37586148	0.000380912	25.4507	-	INTERGENIC
chr1	37587620	0.0759917	-25.8148	-	INTERGENIC
chr1	37600726	0.0523867	-29.7101	-	INTERGENIC
chr1	37600732	0.0729703	-27.8032	-	INTERGENIC
chr1	37622464	0.00373506	31.185	-	INTERGENIC
chr1	37623785	0.0114655	26.0284	-	INTERGENIC
chr1	37749847	0.000249198	38.4271	-	INTERGENIC
chr1	37750490	0.0672143	-21.3453	-	INTERGENIC
chr1	37769973	0.00788586	23.6932	-	INTERGENIC
chr1	37772603	0.06706	-24.5817	-	INTERGENIC
chr1	37927233	0.0226283	31.7101	-	INTERGENIC
chr1	37936818	0.00548036	-21.9838	-	INTERGENIC
chr1	37940674	0.000918105	31.9704	-	INTERGENIC
chr1	37951058	0.0270768	-28.2792	-	INTERGENIC
chr1	37986795	0.000100037	32.294	-	INTERGENIC
chr1	37989145	0.0255765	20.1935	-	INTERGENIC
chr1	37991977	0.00500072	37.9699	-	INTERGENIC
chr1	37997291	2.40029e-07	54.2208	-	INTERGENIC
chr1	37997777	1.22985e-06	32.7869	-	INTERGENIC
chr1	38069920	0.00158897	-28.5895	-	INTERGENIC
chr1	38075092	7.30643e-05	39.4961	-	INTERGENIC
chr1	38088122	0.0181104	-25.5965	-	INTERGENIC
chr1	38092804	0.00139198	-42.1733	-	INTERGENIC
chr1	38092805	0.0475319	-30.4388	-	INTERGENIC
chr1	38104353	0.000339999	40.1623	-	INTERGENIC
chr1	38127605	0.0747968	26.4424	-	INTERGENIC
chr1	38133500	0.0112548	-28.0455	-	INTERGENIC
chr1	38143869	2.67433e-05	39.4928	-	INTERGENIC
chr1	38152933	0.0306563	-25.7952	-	INTERGENIC
chr1	38184760	0.00238993	24.3175	-	INTERGENIC
chr1	38263686	0.0339406	-26.6061	ENSBTAG00000023652	INTRON
chr1	38266136	0.0337033	-29.0196	ENSBTAG00000023652	INTRON
chr1	38286024	0.00684156	-25.873	ENSBTAG00000005155	INTRON
chr1	38293239	0.0252628	-23.8467	ENSBTAG00000005155	INTRON
chr1	38293395	3.6287e-05	-30.9658	ENSBTAG00000005155	INTRON
chr1	38305833	0.0125603	-36.3732	ENSBTAG00000005155	INTRON
chr1	38317179	0.0558166	-28.6765	ENSBTAG00000005155	INTRON
chr1	38317179	0.0558166	-28.6765	ENSBTAG00000005162	INTRON
chr1	38321236	0.0896939	-21.5217	ENSBTAG00000005155	INTRON
chr1	38321236	0.0896939	-21.5217	ENSBTAG00000005162	INTRON
chr1	38369979	0.0478514	-26.8438	ENSBTAG00000015728	INTRON
chr1	38379454	0.00938764	-31.181	ENSBTAG00000015728	INTRON
chr1	38381059	0.00549512	-26.2989	ENSBTAG00000015728	INTRON
chr1	38398460	0.0409533	-21.5594	ENSBTAG00000015728	INTRON
chr1	38443452	0.0205762	-27.904	-	INTERGENIC
chr1	38501497	0.0967005	24.1792	-	INTERGENIC
chr1	38514411	0.069465	-21.9683	-	INTERGENIC
chr1	38521336	0.0951786	-25.8197	-	INTERGENIC
chr1	38523099	4.17006e-05	-29.386	-	INTERGENIC
chr1	38523203	0.00344803	-28.1896	-	INTERGENIC
chr1	38525126	0.00988714	-32.3327	-	INTERGENIC
chr1	38526390	0.0175741	-28.2716	-	INTERGENIC
chr1	38568108	0.0350321	-29.6296	-	INTERGENIC
chr1	38602210	0.098979	-23.8633	-	INTERGENIC
chr1	38651813	0.00679511	30.6426	-	INTERGENIC
chr1	38683692	0.0543929	-28.0193	-	INTERGENIC
chr1	38737718	0.0422305	-29.4949	-	INTERGENIC
chr1	38746068	0.000172902	43.6939	-	INTERGENIC
chr1	38748573	0.048638	-29.5195	-	INTERGENIC
chr1	38762092	0.008414	-29.3367	-	INTERGENIC
chr1	38773922	0.0256726	-23.515	-	INTERGENIC
chr1	38801641	0.00306416	-25.5495	-	INTERGENIC
chr1	38819196	0.0903189	-27.3744	-	INTERGENIC
chr1	38840663	0.0559568	-32.1776	-	INTERGENIC
chr1	38850623	0.0286762	-32.2524	-	INTERGENIC
chr1	38891291	0.0303395	26.0759	-	INTERGENIC
chr1	38918460	0.0312588	-24	-	INTERGENIC
chr1	38920629	0.018435	-34.7857	-	INTERGENIC
chr1	38974242	0.065007	-22.6244	-	INTERGENIC
chr1	39063556	0.000936305	32.7439	-	INTERGENIC
chr1	39070792	0.000714696	36.748	-	INTERGENIC
chr1	39080277	0.0418638	22.9288	-	INTERGENIC
chr1	39085968	0.0488215	23.7968	-	INTERGENIC
chr1	39105381	0.01359	-35.0698	-	INTERGENIC
chr1	39155568	0.000932715	-30.3432	-	INTERGENIC
chr1	39252972	9.44093e-05	43.924	-	INTERGENIC
chr1	39285927	0.0076089	-31.7604	-	INTERGENIC
chr1	39290320	0.0308663	28.5325	-	INTERGENIC
chr1	39305122	0.0374991	-30.6288	-	INTERGENIC
chr1	39333099	0.0971176	-25.0947	-	INTERGENIC
chr1	39344565	0.0186656	-26.1538	-	INTERGENIC
chr1	39504128	0.0491097	20.5152	-	INTERGENIC
chr1	39572113	0.00291364	-31.563	-	INTERGENIC
chr1	39586134	0.00786387	-24.3964	-	INTERGENIC
chr1	39724779	0.0961692	28.202	-	INTERGENIC
chr1	39742375	0.0616743	-29.435	-	INTERGENIC
chr1	39887677	0.0208515	26.2531	-	INTERGENIC
chr1	39910481	0.0226855	31.2416	-	INTERGENIC
chr1	39943135	0.000489651	36.2055	-	INTERGENIC
chr1	39975966	4.28762e-07	42.7272	-	INTERGENIC
chr1	39978923	0.0194766	28.371	-	INTERGENIC
chr1	39984314	0.0192375	34.7527	-	INTERGENIC
chr1	39992691	0.00244478	37.6429	-	INTERGENIC
chr1	40012981	0.0252638	31.9048	-	INTERGENIC
chr1	40023703	0.000239258	38.1119	-	INTERGENIC
chr1	40049695	0.00144271	40.9524	-	INTERGENIC
chr1	40140216	0.00115589	35.9649	-	INTERGENIC
chr1	40141940	0.0792435	26.7472	-	INTERGENIC
chr1	40197009	0.0952924	28.145	-	INTERGENIC
chr1	40218969	0.00705038	31.99	-	INTERGENIC
chr1	40226499	0.0703504	26.578	-	INTERGENIC
chr1	40398861	0.0559469	21.1111	-	INTERGENIC
chr1	40482879	0.00358856	36.0434	-	INTERGENIC
chr1	40536235	0.0714143	22.3063	-	INTERGENIC
chr1	40575405	0.023805	-31.044	-	INTERGENIC
chr1	40578988	9.58875e-06	50.9259	-	INTERGENIC
chr1	40819762	0.00125698	39.1156	-	INTERGENIC
chr1	40835474	0.0155264	29.1604	-	INTERGENIC
chr1	40888451	0.00772209	-32.0737	-	INTERGENIC
chr1	40890504	0.0426123	-24.0906	-	INTERGENIC
chr1	40986674	0.0662201	-25.5309	ENSBTAG00000050258	INTRON
chr1	41023208	0.00320589	-40.6738	ENSBTAG00000050258	INTRON
chr1	41060105	0.0012251	29.5505	ENSBTAG00000050258	INTRON
chr1	41073291	0.0339406	28.0952	ENSBTAG00000050258	INTRON
chr1	41079565	0.0297506	24.8038	ENSBTAG00000050258	INTRON
chr1	41084688	0.0190855	-28.0241	ENSBTAG00000050258	INTRON
chr1	41174177	0.0302888	26.7181	ENSBTAG00000050258	INTRON
chr1	41234673	0.0373771	29.3021	-	INTERGENIC
chr1	41235248	0.0423399	28.9911	-	INTERGENIC
chr1	41242530	0.0221184	26.7881	-	INTERGENIC
chr1	41264890	0.0333263	-32.5763	-	INTERGENIC
chr1	41313019	0.00356777	-37.4421	-	INTERGENIC
chr1	41366620	0.0919241	26.6092	-	INTERGENIC
chr1	41371082	0.00676248	32.939	-	INTERGENIC
chr1	41383526	0.0187169	-28.3473	-	INTERGENIC
chr1	41384754	0.00231139	-35.3842	-	INTERGENIC
chr1	41423771	0.0519706	-24.232	ENSBTAG00000044111	INTRON
chr1	41501165	0.00184277	-23.6883	ENSBTAG00000044111	INTRON
chr1	41581806	0.0128033	-24.0981	ENSBTAG00000042804	PROMOTER
chr1	41581806	0.0128033	-24.0981	ENSBTAG00000044111	INTRON
chr1	41671979	0.0172876	-24.1651	ENSBTAG00000044111	INTRON
chr1	41675753	0.000599564	33.4627	ENSBTAG00000044111	INTRON
chr1	41726707	0.00109903	35	ENSBTAG00000044111	INTRON
chr1	41728692	0.0667356	25.7497	ENSBTAG00000044111	INTRON
chr1	41733373	0.0319454	25.0733	ENSBTAG00000044111	INTRON
chr1	41800091	0.0199787	23.75	ENSBTAG00000044111	INTRON
chr1	41913947	0.000568157	-36.4773	ENSBTAG00000044111	INTRON
chr1	41943782	0.0603375	21.7358	ENSBTAG00000044111	INTRON
chr1	41948373	0.0176515	-28.8862	ENSBTAG00000044111	INTRON
chr1	41971735	0.0988226	-29.7778	ENSBTAG00000044111	INTRON
chr1	42037562	0.000190482	43.0425	ENSBTAG00000010091	INTRON
chr1	42102914	0.00280487	-27.381	ENSBTAG00000047147	INTRON
chr1	42131852	0.00133606	-34.1667	ENSBTAG00000047147	INTRON
chr1	42157782	0.076462	-26.6622	ENSBTAG00000047147	INTRON
chr1	42159378	0.0892088	25.8285	ENSBTAG00000047147	INTRON
chr1	42172440	0.000127515	31.5789	ENSBTAG00000047147	INTRON
chr1	42182028	0.0420682	28.8312	ENSBTAG00000047147	INTRON
chr1	42211529	0.000342107	-26.1618	ENSBTAG00000015546	INTRON
chr1	42260881	8.52407e-10	-48.9688	ENSBTAG00000001416	INTRON
chr1	42268981	0.000152307	38.1215	ENSBTAG00000001416	INTRON
chr1	42269298	0.0762613	-25.6486	ENSBTAG00000001416	INTRON
chr1	42274671	0.0014457	34.9841	ENSBTAG00000001416	INTRON
chr1	42284543	0.0508052	-29.206	ENSBTAG00000001416	INTRON
chr1	42302472	0.0322093	32.196	-	INTERGENIC
chr1	42343058	0.0117589	37.2024	ENSBTAG00000052028	DOWNSTREAM
chr1	42369837	0.00903583	26.3725	ENSBTAG00000054232	INTRON
chr1	42373314	0.0101661	35.4189	ENSBTAG00000054232	INTRON
chr1	42499192	0.0246287	-32.9762	-	INTERGENIC
chr1	42503419	0.0644517	-22.4819	-	INTERGENIC
chr1	42507448	0.0801337	30.3154	-	INTERGENIC
chr1	42507919	0.057813	27.2581	-	INTERGENIC
chr1	42519492	0.0551232	25.6226	-	INTERGENIC
chr1	42519518	0.0942057	23.1928	-	INTERGENIC
chr1	42536800	0.0200925	-31.3049	-	INTERGENIC
chr1	42551244	0.00696303	-36.4092	ENSBTAG00000051784	DOWNSTREAM
chr1	42551410	2.97267e-11	-49.9191	ENSBTAG00000051784	DOWNSTREAM
chr1	42561658	0.000210803	-41.8116	-	INTERGENIC
chr1	42562458	6.57143e-06	-40.7296	-	INTERGENIC
chr1	42596437	1.10086e-05	45.119	ENSBTAG00000033437	DOWNSTREAM
chr1	42664285	0.000208692	37.9571	ENSBTAG00000050543	INTRON
chr1	42676790	0.0659804	27.0677	ENSBTAG00000050543	DOWNSTREAM
chr1	42693702	0.00266674	-36.2745	ENSBTAG00000044603	DOWNSTREAM
chr1	42696620	0.000191894	-46.0932	ENSBTAG00000044603	DOWNSTREAM
chr1	42696628	1.37855e-05	-50.9317	ENSBTAG00000044603	DOWNSTREAM
chr1	42701837	0.0055216	-39.2157	-	INTERGENIC
chr1	42712057	0.0227581	-31.9328	ENSBTAG00000049354	1st_EXON
chr1	42730542	0.00233675	36.2105	-	INTERGENIC
chr1	42757207	0.0751956	28.5296	-	INTERGENIC
chr1	42760844	0.0160048	-26.7544	-	INTERGENIC
chr1	42780852	0.00535218	-27.5974	-	INTERGENIC
chr1	42781972	0.0428979	-22.0621	-	INTERGENIC
chr1	42805958	0.0860412	29.2381	-	INTERGENIC
chr1	42811894	0.0688802	-25.9882	-	INTERGENIC
chr1	42826442	0.0681106	-22.2855	ENSBTAG00000020996	INTRON
chr1	42845239	0.0945473	-26.6667	-	INTERGENIC
chr1	42875465	0.00981474	-29.9865	-	INTERGENIC
chr1	42881419	0.0186278	-29.0467	-	INTERGENIC
chr1	42885012	2.48368e-05	-38.4615	ENSBTAG00000004124	DOWNSTREAM
chr1	42897903	0.0400278	-24.4301	ENSBTAG00000004124	INTRON
chr1	42942387	0.0121007	-32.4545	ENSBTAG00000023666	DOWNSTREAM
chr1	42965048	0.0767645	22.854	-	INTERGENIC
chr1	42972833	0.0287021	-32.6948	-	INTERGENIC
chr1	42988021	0.00447551	-33.8992	-	INTERGENIC
chr1	43010010	0.0531497	-26.5728	-	INTERGENIC
chr1	43014338	0.0472796	-28.6364	-	INTERGENIC
chr1	43018393	0.00353688	-31.3684	-	INTERGENIC
chr1	43036058	0.0212026	20.9605	-	INTERGENIC
chr1	43041648	0.00781746	-26.6706	-	INTERGENIC
chr1	43122147	0.0537435	-24.6384	ENSBTAG00000014889	INTRON
chr1	43144565	0.00100773	-41.0714	ENSBTAG00000014889	INTRON
chr1	43145353	0.000516122	-43.2954	ENSBTAG00000014889	INTRON
chr1	43306619	0.00264647	29.374	-	INTERGENIC
chr1	43315563	0.0483845	-20.5004	-	INTERGENIC
chr1	43385219	0.012457	-32.134	-	INTERGENIC
chr1	43479803	0.0130055	-26.8621	-	INTERGENIC
chr1	43499638	0.0151536	29.7695	-	INTERGENIC
chr1	43518161	0.0110784	-28.7531	-	INTERGENIC
chr1	43528164	0.0289214	24.4828	-	INTERGENIC
chr1	43538764	0.0140934	23.4292	-	INTERGENIC
chr1	43575888	0.00997153	-21.5472	-	INTERGENIC
chr1	43577761	0.0816669	-29.0769	-	INTERGENIC
chr1	43583594	0.00992652	-32.3452	-	INTERGENIC
chr1	43607739	0.0709103	-27.0034	-	INTERGENIC
chr1	43641788	0.0449983	25.4902	-	INTERGENIC
chr1	43681755	5.55799e-05	47.5379	-	INTERGENIC
chr1	43713389	0.0231819	-26.6727	-	INTERGENIC
chr1	43713557	0.0112821	34.6939	-	INTERGENIC
chr1	43718456	2.40991e-08	-57.1563	-	INTERGENIC
chr1	43725333	0.000174472	-40.7172	-	INTERGENIC
chr1	43726217	0.000206278	40.1235	-	INTERGENIC
chr1	43730000	0.0032362	32.2857	-	INTERGENIC
chr1	43742870	0.04015	-28.6703	-	INTERGENIC
chr1	43750209	0.00335223	30.7146	-	INTERGENIC
chr1	43753567	1.47596e-05	42.1472	-	INTERGENIC
chr1	43771594	0.0442262	26.527	-	INTERGENIC
chr1	43774128	1.33364e-06	50.2155	-	INTERGENIC
chr1	43824429	0.0282099	25.2399	-	INTERGENIC
chr1	43827092	0.00705049	30.7798	-	INTERGENIC
chr1	43836991	0.0634097	-28.9386	-	INTERGENIC
chr1	43843473	0.0722287	-23.8636	-	INTERGENIC
chr1	43855243	0.00154885	34.8151	-	INTERGENIC
chr1	43855565	7.9757e-05	46.1538	-	INTERGENIC
chr1	43879811	0.0197777	33.1189	-	INTERGENIC
chr1	43926829	0.00288688	-36.7724	ENSBTAG00000013662	INTRON
chr1	43960736	0.00192815	-28.865	ENSBTAG00000013662	INTRON
chr1	43963695	0.000515405	25.2332	ENSBTAG00000013662	INTRON
chr1	43971584	0.000896212	-36.1111	ENSBTAG00000013662	INTRON
chr1	43982510	0.0328008	-21.7238	ENSBTAG00000013662	INTRON
chr1	44022913	0.000106381	35.7509	ENSBTAG00000013662	INTRON
chr1	44026600	0.0347448	25.873	ENSBTAG00000013662	INTRON
chr1	44083329	0.091573	-23.6928	ENSBTAG00000013663	UPSTREAM
chr1	44201760	0.056087	27.0658	ENSBTAG00000013663	INTRON
chr1	44201760	0.056087	27.0658	ENSBTAG00000013664	INTRON
chr1	44228568	0.0533538	-24.0537	ENSBTAG00000013663	INTRON
chr1	44228568	0.0533538	-24.0537	ENSBTAG00000013664	INTRON
chr1	44234060	0.00901202	-32.0837	ENSBTAG00000013663	INTRON
chr1	44234060	0.00901202	-32.0837	ENSBTAG00000013664	INTRON
chr1	44239221	0.0467288	-21.7857	ENSBTAG00000013663	INTRON
chr1	44239221	0.0467288	-21.7857	ENSBTAG00000013664	INTRON
chr1	44251362	0.0367139	-30.206	ENSBTAG00000013663	INTRON
chr1	44251362	0.0367139	-30.206	ENSBTAG00000013664	INTRON
chr1	44283724	0.0320458	-20.3402	ENSBTAG00000013663	INTRON
chr1	44283724	0.0320458	-20.3402	ENSBTAG00000013664	INTRON
chr1	44292389	0.0484789	-27.6923	ENSBTAG00000013663	INTRON
chr1	44292389	0.0484789	-27.6923	ENSBTAG00000013664	INTRON
chr1	44315510	0.0170573	-33.6957	ENSBTAG00000013663	INTRON
chr1	44315510	0.0170573	-33.6957	ENSBTAG00000013664	INTRON
chr1	44354075	0.00385227	-35.4167	ENSBTAG00000013663	INTRON
chr1	44354075	0.00385227	-35.4167	ENSBTAG00000013664	INTRON
chr1	44355092	0.0756041	23.4223	ENSBTAG00000013663	INTRON
chr1	44355092	0.0756041	23.4223	ENSBTAG00000013664	INTRON
chr1	44378476	0.0028637	-31.8056	ENSBTAG00000013663	INTRON
chr1	44378476	0.0028637	-31.8056	ENSBTAG00000013664	INTRON
chr1	44403981	0.0463304	-24.5423	ENSBTAG00000013664	UPSTREAM
chr1	44403981	0.0463304	-24.5423	ENSBTAG00000013663	INTRON
chr1	44442344	0.0136394	-32.8495	ENSBTAG00000013663	INTRON
chr1	44460840	0.00695463	27.013	ENSBTAG00000013663	INTRON
chr1	44474468	7.86587e-06	-51.25	ENSBTAG00000013663	INTRON
chr1	44508883	0.0462726	-22.2222	ENSBTAG00000013667	DOWNSTREAM
chr1	44508883	0.0462726	-22.2222	ENSBTAG00000013667	GENE_BODY
chr1	44621593	0.0341052	25.4982	ENSBTAG00000004833	INTRON
chr1	44624974	2.39509e-06	-47.1886	ENSBTAG00000004833	INTRON
chr1	44647915	9.9225e-06	-40.9917	ENSBTAG00000014302	DOWNSTREAM
chr1	44648178	2.84196e-06	-40.1054	ENSBTAG00000014302	DOWNSTREAM
chr1	44662500	4.97088e-06	-38.7755	ENSBTAG00000014302	INTRON
chr1	44698631	0.0215305	-30.2035	ENSBTAG00000034442	INTRON
chr1	44709092	0.0033049	-29.243	ENSBTAG00000034442	INTRON
chr1	44732819	0.000209176	-35.9056	ENSBTAG00000034442	DOWNSTREAM
chr1	44735158	0.0253391	-35.4167	-	INTERGENIC
chr1	44742894	0.0599227	-23.7812	-	INTERGENIC
chr1	44751182	0.0158628	27.1207	ENSBTAG00000013321	1st_EXON
chr1	44841187	0.0700673	25	ENSBTAG00000013321	INTRON
chr1	44893328	0.00341905	-36.7937	-	INTERGENIC
chr1	44895862	0.00915818	34.9376	-	INTERGENIC
chr1	44912671	0.034443	-20.1108	-	INTERGENIC
chr1	44930268	0.0488977	-28.5714	-	INTERGENIC
chr1	44932929	0.0204377	-30.2315	-	INTERGENIC
chr1	44933763	0.00709716	30.8419	-	INTERGENIC
chr1	44937595	0.00232743	31.1688	-	INTERGENIC
chr1	44940753	9.60261e-05	-38.3971	-	INTERGENIC
chr1	44943675	1.5254e-07	49.3697	-	INTERGENIC
chr1	44947406	0.0025315	-34.7458	ENSBTAG00000004459	PROMOTER
chr1	44952459	0.0506079	-24.9778	ENSBTAG00000004459	INTRON
chr1	44954188	0.0920706	-28.3932	ENSBTAG00000004459	INTRON
chr1	44956504	0.0054309	38.9266	ENSBTAG00000004459	INTRON
chr1	44976221	0.00747025	22.2293	ENSBTAG00000004459	UPSTREAM
chr1	44976221	0.00747025	22.2293	ENSBTAG00000004459	INTRON
chr1	44982650	0.00252341	-36.5385	ENSBTAG00000004459	INTRON
chr1	45010940	0.00480631	-25.1777	ENSBTAG00000004459	INTRON
chr1	45022602	0.0155742	31.1905	ENSBTAG00000004459	INTRON
chr1	45059812	0.0156469	-24.8125	ENSBTAG00000004459	DOWNSTREAM
chr1	45059812	0.0156469	-24.8125	ENSBTAG00000004459	INTRON
chr1	45063039	0.0793249	-27.6453	ENSBTAG00000004459	DOWNSTREAM
chr1	45074683	0.0552841	25.6944	-	INTERGENIC
chr1	45080093	0.00626854	-33.2794	ENSBTAG00000012140	UPSTREAM
chr1	45089104	0.0677066	21.9152	ENSBTAG00000012140	INTRON
chr1	45150563	0.0492068	-29.906	-	INTERGENIC
chr1	45153143	1.04595e-09	-53.166	ENSBTAG00000016363	UPSTREAM
chr1	45196869	3.30202e-07	-44.4563	-	INTERGENIC
chr1	45202965	0.0449388	-30.3728	-	INTERGENIC
chr1	45209376	0.00020461	-38.7784	-	INTERGENIC
chr1	45228190	0.0342112	-31.1625	-	INTERGENIC
chr1	45296181	0.00734583	-32.1759	ENSBTAG00000026836	INTRON
chr1	45388248	0.0109178	-26.0523	ENSBTAG00000026836	INTRON
chr1	45390010	0.0130171	34.7826	ENSBTAG00000026836	INTRON
chr1	45420832	0.00040416	35.57	ENSBTAG00000026836	INTRON
chr1	45445468	0.00302336	32.6786	ENSBTAG00000026836	INTRON
chr1	45450827	0.0065326	28.7514	ENSBTAG00000026836	INTRON
chr1	45450850	0.00741281	29.614	ENSBTAG00000026836	INTRON
chr1	45450858	0.000232114	28.2967	ENSBTAG00000026836	INTRON
chr1	45511450	0.0665998	25.6716	-	INTERGENIC
chr1	45515826	0.0168888	22.8723	-	INTERGENIC
chr1	45517045	0.0726211	23.2253	-	INTERGENIC
chr1	45519666	0.0617969	20.3474	-	INTERGENIC
chr1	45547157	0.0121541	25.3136	-	INTERGENIC
chr1	45569760	0.0524341	24.9795	-	INTERGENIC
chr1	45576074	0.00874653	-31.1381	-	INTERGENIC
chr1	45579492	0.0632189	-28.5498	-	INTERGENIC
chr1	45610032	0.000535353	38.8636	-	INTERGENIC
chr1	45610062	0.00934157	33.3817	-	INTERGENIC
chr1	45654370	0.013277	-34.6154	-	INTERGENIC
chr1	45657374	3.5266e-05	51.5849	-	INTERGENIC
chr1	45700124	0.000852717	-29.6176	-	INTERGENIC
chr1	45734172	0.0562519	30.7181	-	INTERGENIC
chr1	45777085	0.0171135	20.1605	ENSBTAG00000015662	INTRON
chr1	45777132	0.00589778	26.7867	ENSBTAG00000015662	INTRON
chr1	45777541	6.68672e-05	26.3158	ENSBTAG00000015662	INTRON
chr1	45788659	0.00438915	37.5	ENSBTAG00000015662	INTRON
chr1	45825302	0.0445072	23.0305	ENSBTAG00000016932	INTRON
chr1	45857380	0.0128145	25.0627	ENSBTAG00000016932	INTRON
chr1	45875290	0.00101044	30.4255	ENSBTAG00000016932	INTRON
chr1	45889084	0.000349895	22.9508	ENSBTAG00000016932	INTRON
chr1	45944397	0.0771198	22.54	ENSBTAG00000016932	INTRON
chr1	45974158	0.0029554	32.9365	ENSBTAG00000016932	INTRON
chr1	45989088	0.0158139	36.8421	ENSBTAG00000016932	PROMOTER
chr1	45989088	0.0158139	36.8421	ENSBTAG00000024027	INTRON
chr1	46069615	0.00545933	35.1403	ENSBTAG00000013461	UPSTREAM
chr1	46070379	0.002326	38.8525	ENSBTAG00000013461	UPSTREAM
chr1	46105431	0.0115876	-32.9529	-	INTERGENIC
chr1	46107187	0.0219849	26.9597	-	INTERGENIC
chr1	46121967	0.0394881	22.2542	ENSBTAG00000013465	INTRON
chr1	46158165	0.0940991	-22.7807	ENSBTAG00000013465	INTRON
chr1	46163720	8.98569e-06	-38.0746	ENSBTAG00000013465	INTRON
chr1	46181924	0.000136049	-36.9274	-	INTERGENIC
chr1	46194016	0.0496707	-28.4692	ENSBTAG00000010987	GENE_BODY
chr1	46242901	6.15469e-05	-46.6404	-	INTERGENIC
chr1	46243414	0.018025	25.8233	-	INTERGENIC
chr1	46288603	0.0208825	-27.5626	ENSBTAG00000054676	INTRON
chr1	46302623	0.000161891	-31.8858	ENSBTAG00000054676	DOWNSTREAM
chr1	46304543	0.0107905	-27.5194	-	INTERGENIC
chr1	46309898	0.000108489	-39.9874	-	INTERGENIC
chr1	46319666	0.090546	27.5862	-	INTERGENIC
chr1	46347294	0.050749	22.619	-	INTERGENIC
chr1	46353319	0.0147205	-21.443	-	INTERGENIC
chr1	46368441	0.000407316	25.7159	-	INTERGENIC
chr1	46372471	0.0141636	-28.5879	-	INTERGENIC
chr1	46421902	2.32461e-05	-41.9355	-	INTERGENIC
chr1	46427020	0.0912448	22.9697	-	INTERGENIC
chr1	46511472	3.59932e-09	-54.0486	-	INTERGENIC
chr1	46556581	9.4687e-07	-43.8134	-	INTERGENIC
chr1	46606006	0.000226547	-47.0909	-	INTERGENIC
chr1	46609642	0.00551591	-26.5105	-	INTERGENIC
chr1	46609664	0.0121106	-21.6916	-	INTERGENIC
chr1	46625897	0.00180824	41.0985	-	INTERGENIC
chr1	46632263	0.00614742	-27.544	-	INTERGENIC
chr1	46642265	0.0093666	-31.8881	-	INTERGENIC
chr1	46657303	0.0465781	-24.0886	-	INTERGENIC
chr1	46759693	0.00382081	-39.5553	-	INTERGENIC
chr1	46850299	0.0743942	24.7605	-	INTERGENIC
chr1	46894362	0.00441784	35.3325	ENSBTAG00000003666	INTRON
chr1	46894422	0.0401079	-25.9027	ENSBTAG00000003666	INTRON
chr1	46906103	0.0439903	24.3096	ENSBTAG00000003666	INTRON
chr1	46910655	0.00238379	34.5655	ENSBTAG00000003666	INTRON
chr1	46910685	0.0713387	21.0448	ENSBTAG00000003666	INTRON
chr1	46945203	0.0982449	-24.944	-	INTERGENIC
chr1	46951455	0.0559775	29.1114	-	INTERGENIC
chr1	46966176	0.0593979	26.1111	-	INTERGENIC
chr1	46988669	0.0647291	27.4359	-	INTERGENIC
chr1	46990362	0.00298495	37.2827	-	INTERGENIC
chr1	47001404	0.00618785	22.5328	-	INTERGENIC
chr1	47016051	0.0954958	24.4158	-	INTERGENIC
chr1	47035663	0.0534928	-28.2398	-	INTERGENIC
chr1	47041251	1.37006e-05	-39.2047	-	INTERGENIC
chr1	47050030	0.000380368	43.6364	-	INTERGENIC
chr1	47051594	1.56169e-06	-44.5551	-	INTERGENIC
chr1	47057816	0.0708564	-28.9855	-	INTERGENIC
chr1	47060436	1.73224e-05	41.3986	-	INTERGENIC
chr1	47064510	0.00701836	31.0458	-	INTERGENIC
chr1	47069712	1.24678e-05	-46.0565	-	INTERGENIC
chr1	47148207	0.00262101	-38.2189	-	INTERGENIC
chr1	47177719	0.00415732	-39.4958	-	INTERGENIC
chr1	47245897	1.76932e-06	-51.6667	-	INTERGENIC
chr1	47260942	0.00699232	-34.1364	-	INTERGENIC
chr1	47437531	0.0836697	-28.3751	-	INTERGENIC
chr1	47439633	0.0274964	-28.3618	-	INTERGENIC
chr1	47460834	0.0679639	-20.6897	-	INTERGENIC
chr1	47473242	0.0407473	-27.9412	-	INTERGENIC
chr1	47494955	0.0373211	-28.29	-	INTERGENIC
chr1	47631392	5.30798e-05	-48.4211	-	INTERGENIC
chr1	47647390	0.0187521	34.1991	-	INTERGENIC
chr1	47661645	0.0558345	-31.0706	-	INTERGENIC
chr1	47694231	0.00102231	28.3333	-	INTERGENIC
chr1	47720350	0.0266339	-27.2079	-	INTERGENIC
chr1	47802042	2.12765e-06	49.686	-	INTERGENIC
chr1	47831023	0.00983944	-27.9887	-	INTERGENIC
chr1	47904036	1.7474e-05	49.0611	-	INTERGENIC
chr1	47907967	0.0390235	21.1008	-	INTERGENIC
chr1	47982650	0.0460963	22.3351	-	INTERGENIC
chr1	47984747	0.00475605	30.66	-	INTERGENIC
chr1	47993233	0.0113951	33.0556	-	INTERGENIC
chr1	48035291	7.4287e-05	-23.2877	-	INTERGENIC
chr1	48035769	0.0628618	-27.4286	-	INTERGENIC
chr1	48038518	0.00870542	-30.7845	-	INTERGENIC
chr1	48044542	4.11464e-05	39.6232	-	INTERGENIC
chr1	48044586	0.0321251	-24.5971	-	INTERGENIC
chr1	48054076	6.10377e-07	61.7875	-	INTERGENIC
chr1	48058536	0.0148629	-28.7879	-	INTERGENIC
chr1	48073562	0.0199595	-33.014	-	INTERGENIC
chr1	48088453	0.00447034	33.5573	-	INTERGENIC
chr1	48088723	0.0429634	-30.303	-	INTERGENIC
chr1	48089934	0.0458895	-27.9107	-	INTERGENIC
chr1	48092445	0.0209148	-26.8058	-	INTERGENIC
chr1	48095536	0.0223853	-28.1515	-	INTERGENIC
chr1	48112327	0.000758058	42.3347	-	INTERGENIC
chr1	48120952	0.0535693	-28.5531	-	INTERGENIC
chr1	48121108	0.00390495	32.7885	-	INTERGENIC
chr1	48122972	0.0341621	32.7273	-	INTERGENIC
chr1	48171633	1.94188e-05	-49.9553	-	INTERGENIC
chr1	48195048	0.000476418	33.4824	-	INTERGENIC
chr1	48196202	0.0893342	-26.4446	-	INTERGENIC
chr1	48200917	0.000426231	-36.5854	-	INTERGENIC
chr1	48204477	1.41515e-06	-41.4103	-	INTERGENIC
chr1	48204710	0.000516122	-42.0514	-	INTERGENIC
chr1	48278878	0.0153995	23.1807	-	INTERGENIC
chr1	48299241	0.0271591	29.5816	-	INTERGENIC
chr1	48380089	0.00144382	-37.2441	-	INTERGENIC
chr1	48380103	0.0246994	-23.1884	-	INTERGENIC
chr1	48385025	0.0118667	-32.0106	-	INTERGENIC
chr1	48429480	0.0167611	-21.7159	-	INTERGENIC
chr1	48429602	0.0606764	29.5635	-	INTERGENIC
chr1	48471213	0.0671803	21.6999	-	INTERGENIC
chr1	48534544	8.92389e-05	43.2114	-	INTERGENIC
chr1	48538373	0.0177303	30.8642	-	INTERGENIC
chr1	48538402	0.000157922	38.4559	-	INTERGENIC
chr1	48565826	0.00467585	-40.4239	-	INTERGENIC
chr1	48590330	9.62885e-06	-43.8281	-	INTERGENIC
chr1	48604031	0.0332665	28.6046	-	INTERGENIC
chr1	48615634	0.0459647	25.7092	-	INTERGENIC
chr1	48621034	0.0576584	-24.7968	-	INTERGENIC
chr1	48633564	0.0111038	36.7021	-	INTERGENIC
chr1	48664940	0.0117519	-38.37	-	INTERGENIC
chr1	48665026	3.38257e-06	-43.0651	-	INTERGENIC
chr1	48667199	0.0222753	-32.8999	-	INTERGENIC
chr1	48668688	7.96585e-09	-51.0938	-	INTERGENIC
chr1	48668753	0.000706627	-26.7103	-	INTERGENIC
chr1	48672891	1.04102e-06	-47.583	-	INTERGENIC
chr1	48713633	0.000160333	43.0503	-	INTERGENIC
chr1	48769333	0.00581859	-31.2299	-	INTERGENIC
chr1	48774238	0.0066632	-28.0988	-	INTERGENIC
chr1	48802382	0.0405909	-30.3672	-	INTERGENIC
chr1	48805689	0.0255017	30.5263	-	INTERGENIC
chr1	48909611	0.0743025	27.0604	-	INTERGENIC
chr1	48916995	1.98233e-06	-49.7778	-	INTERGENIC
chr1	48919588	0.00112322	-26	-	INTERGENIC
chr1	48951185	0.0213038	-20.4365	-	INTERGENIC
chr1	48968521	0.0790998	-26.1498	-	INTERGENIC
chr1	48989311	0.0712135	28.9185	-	INTERGENIC
chr1	48993297	0.00243984	35.8209	-	INTERGENIC
chr1	49003573	0.0045238	37.1763	-	INTERGENIC
chr1	49003588	0.0300529	27.8822	-	INTERGENIC
chr1	49005124	0.000566768	-29.5513	-	INTERGENIC
chr1	49013291	0.00466205	-35.0902	-	INTERGENIC
chr1	49013901	0.0113807	29.8718	-	INTERGENIC
chr1	49016915	0.00745889	-29.6984	-	INTERGENIC
chr1	49036626	0.087819	-27.5	-	INTERGENIC
chr1	49053173	0.014586	26.3091	-	INTERGENIC
chr1	49090114	0.00541649	-33.2105	-	INTERGENIC
chr1	49105288	0.00205891	-38.9434	-	INTERGENIC
chr1	49120835	0.0781441	-26.3682	-	INTERGENIC
chr1	49125957	0.00350766	29.8196	-	INTERGENIC
chr1	49162393	0.0366061	26.342	-	INTERGENIC
chr1	49172313	0.00666532	-32.9346	-	INTERGENIC
chr1	49197297	0.0254146	-28.2971	-	INTERGENIC
chr1	49217275	0.000979345	-35.7143	-	INTERGENIC
chr1	49220869	0.000522342	-41.7497	-	INTERGENIC
chr1	49234491	3.59472e-09	-52.7915	-	INTERGENIC
chr1	49254557	0.00237687	27.3136	-	INTERGENIC
chr1	49270799	0.000847926	-33.7481	-	INTERGENIC
chr1	49299492	5.6127e-07	-32.8571	-	INTERGENIC
chr1	49329832	0.00343597	-24.359	-	INTERGENIC
chr1	49349873	0.0836344	-25.3731	-	INTERGENIC
chr1	49358321	0.023627	25.1769	-	INTERGENIC
chr1	49359875	0.0800322	21.8095	-	INTERGENIC
chr1	49400840	0.000102425	41.6049	-	INTERGENIC
chr1	49413381	0.00607453	-25.9804	-	INTERGENIC
chr1	49427277	0.000677804	-37.7027	-	INTERGENIC
chr1	49471052	0.0271636	23.8689	-	INTERGENIC
chr1	49488727	0.00127836	-37.1029	-	INTERGENIC
chr1	49529355	0.0384011	-25.8782	-	INTERGENIC
chr1	49529371	0.00317317	-28.0506	-	INTERGENIC
chr1	49556473	0.00271403	-30.6295	-	INTERGENIC
chr1	49559767	0.00491981	-25.0639	-	INTERGENIC
chr1	49565749	0.00762984	-33.0532	-	INTERGENIC
chr1	49572233	0.0973034	-22.4467	-	INTERGENIC
chr1	49766944	0.00290055	35.8138	-	INTERGENIC
chr1	49773874	0.0688229	-30.202	-	INTERGENIC
chr1	49792301	0.010495	-23.5369	-	INTERGENIC
chr1	49792311	1.39818e-05	-33.3333	-	INTERGENIC
chr1	49793484	0.0344308	24.0032	-	INTERGENIC
chr1	49833493	0.0237074	-30.5263	-	INTERGENIC
chr1	49850110	0.0988692	24.2915	-	INTERGENIC
chr1	49862956	0.0625638	23.7216	-	INTERGENIC
chr1	49867898	0.0537335	-29.2712	-	INTERGENIC
chr1	49893509	0.0898417	-25.6045	-	INTERGENIC
chr1	49909193	0.0153144	-31.914	-	INTERGENIC
chr1	49912295	4.55981e-05	-40.003	-	INTERGENIC
chr1	50031592	0.0150363	-35.989	ENSBTAG00000000088	INTRON
chr1	50055832	0.0579792	21.8638	ENSBTAG00000000088	INTRON
chr1	50067606	0.00853029	28.1602	ENSBTAG00000000088	INTRON
chr1	50094506	0.000300147	-36.1288	ENSBTAG00000000088	INTRON
chr1	50098301	0.000736236	-32.7273	ENSBTAG00000000088	INTRON
chr1	50185580	7.63119e-05	-35.0378	-	INTERGENIC
chr1	50190292	0.0091715	-35.8298	-	INTERGENIC
chr1	50194487	0.0006087	-35.1884	-	INTERGENIC
chr1	50207369	0.00030743	36.747	-	INTERGENIC
chr1	50212399	0.0439696	-25.2005	-	INTERGENIC
chr1	50220604	0.0653334	-29.0894	-	INTERGENIC
chr1	50228695	0.000965757	-34.0226	-	INTERGENIC
chr1	50231833	2.12708e-06	-50.8929	-	INTERGENIC
chr1	50236624	0.0339398	30.5458	-	INTERGENIC
chr1	50239808	0.000568877	42.3611	-	INTERGENIC
chr1	50240322	0.000206914	39.3655	-	INTERGENIC
chr1	50256051	0.0113575	26.5926	ENSBTAG00000013057	DOWNSTREAM
chr1	50289537	0.0107046	-33.6098	ENSBTAG00000013057	INTRON
chr1	50293742	0.0838789	-22.4367	ENSBTAG00000013057	INTRON
chr1	50316918	0.0323992	-27.3134	ENSBTAG00000013057	INTRON
chr1	50374225	0.00409295	-32.688	ENSBTAG00000013057	INTRON
chr1	50374640	0.0423198	-21.574	ENSBTAG00000013057	INTRON
chr1	50435267	0.00267019	-34.2891	ENSBTAG00000013057	INTRON
chr1	50466417	0.0163059	-26.0328	ENSBTAG00000013057	INTRON
chr1	50493348	0.00815462	35.5856	-	INTERGENIC
chr1	50493577	0.0106689	26.7871	-	INTERGENIC
chr1	50493682	0.00438239	32.5436	-	INTERGENIC
chr1	50497964	0.0231107	-28.6667	-	INTERGENIC
chr1	50499732	0.0658865	-26.9166	-	INTERGENIC
chr1	50503971	0.092123	-26.9003	-	INTERGENIC
chr1	50504575	0.018916	-32.4259	-	INTERGENIC
chr1	50504581	6.30433e-05	-43.4637	-	INTERGENIC
chr1	50515984	0.0979681	-20.7447	-	INTERGENIC
chr1	50527981	0.0148533	-23.4749	-	INTERGENIC
chr1	50528021	0.00360368	-24.7059	-	INTERGENIC
chr1	50540186	0.00341404	-26.738	-	INTERGENIC
chr1	50540451	0.00166301	-27.7217	-	INTERGENIC
chr1	50541178	0.0261273	-26.9554	-	INTERGENIC
chr1	50547853	0.050319	-25.4986	-	INTERGENIC
chr1	50549295	0.0310308	-28.3613	-	INTERGENIC
chr1	50551247	0.00083999	-29.8625	-	INTERGENIC
chr1	50551261	0.00664848	-26.2873	-	INTERGENIC
chr1	50564773	0.00204119	-28.5502	-	INTERGENIC
chr1	50582654	0.0241707	-35.7778	-	INTERGENIC
chr1	50586667	0.088132	-26.306	-	INTERGENIC
chr1	50653674	0.000555579	-33.1867	-	INTERGENIC
chr1	50675304	0.0601616	-28.5383	-	INTERGENIC
chr1	50698661	0.00906294	-24.9153	-	INTERGENIC
chr1	50734375	0.0348186	-26.2121	-	INTERGENIC
chr1	50737390	0.00180479	24.5899	-	INTERGENIC
chr1	50746064	0.00919805	-30.1308	-	INTERGENIC
chr1	50753306	0.072787	-25.6469	-	INTERGENIC
chr1	50760550	0.0526907	-20.1974	-	INTERGENIC
chr1	50760663	0.0614095	-20.4338	-	INTERGENIC
chr1	50830519	0.00388447	-27.759	-	INTERGENIC
chr1	50839697	0.0228085	-31.7857	-	INTERGENIC
chr1	50846522	0.0275617	23.419	-	INTERGENIC
chr1	50850993	0.00322066	-23.036	-	INTERGENIC
chr1	50851388	0.0138435	-32.2765	-	INTERGENIC
chr1	50852042	0.0304998	-33.1313	-	INTERGENIC
chr1	50854303	0.00261891	26.875	-	INTERGENIC
chr1	50855671	0.000462324	-41.3055	-	INTERGENIC
chr1	50858251	0.000113466	-36.2653	-	INTERGENIC
chr1	50889407	0.00108167	-29.5556	-	INTERGENIC
chr1	50925718	0.0246226	-29.4823	-	INTERGENIC
chr1	50941587	0.0351546	-22.584	-	INTERGENIC
chr1	50970920	0.0632207	-27.2388	-	INTERGENIC
chr1	50978002	0.0386257	-31.6494	-	INTERGENIC
chr1	50983269	0.00102139	-37.5661	-	INTERGENIC
chr1	50983390	5.40112e-06	-42.0779	-	INTERGENIC
chr1	50983456	0.0560747	-24.6405	-	INTERGENIC
chr1	51010258	0.0130728	29.3718	-	INTERGENIC
chr1	51027485	0.010393	-30.9033	-	INTERGENIC
chr1	51037971	0.0106867	33.4868	-	INTERGENIC
chr1	51046478	0.0090754	-30.8367	-	INTERGENIC
chr1	51050672	0.0167733	-28.614	-	INTERGENIC
chr1	51055543	8.51519e-06	-37.1765	-	INTERGENIC
chr1	51059986	0.068618	-23.6792	-	INTERGENIC
chr1	51068849	0.00215629	38.4363	-	INTERGENIC
chr1	51069372	0.0477087	-21.4762	-	INTERGENIC
chr1	51089716	0.033095	-22.5225	-	INTERGENIC
chr1	51102840	0.055965	-22.5735	-	INTERGENIC
chr1	51142029	0.0106266	-27.193	-	INTERGENIC
chr1	51169185	0.00667645	30.2288	-	INTERGENIC
chr1	51178897	0.00532203	28.4666	-	INTERGENIC
chr1	51187386	0.00823952	-31.2268	-	INTERGENIC
chr1	51187408	0.0833486	-20.6177	-	INTERGENIC
chr1	51196527	6.45604e-05	38.8009	-	INTERGENIC
chr1	51200450	0.0400407	-29.7257	-	INTERGENIC
chr1	51202763	0.00257403	-23.3333	-	INTERGENIC
chr1	51210899	0.0230021	-22.1179	-	INTERGENIC
chr1	51212001	0.0570709	-24.2186	-	INTERGENIC
chr1	51216650	0.0776815	-27.2727	-	INTERGENIC
chr1	51222856	1.64275e-05	-46.2816	-	INTERGENIC
chr1	51241746	0.0219365	-32.3243	-	INTERGENIC
chr1	51304287	0.00180614	-30.5045	-	INTERGENIC
chr1	51328265	0.00179096	-25.1513	-	INTERGENIC
chr1	51335713	0.0805028	24.0802	-	INTERGENIC
chr1	51353557	0.0017567	-30.0228	-	INTERGENIC
chr1	51370734	0.0228576	-25.8637	-	INTERGENIC
chr1	51391594	0.0176824	-21.8864	-	INTERGENIC
chr1	51401352	5.98939e-05	-42.1452	-	INTERGENIC
chr1	51411039	0.0817934	21.0345	-	INTERGENIC
chr1	51417771	1.79161e-05	40.7399	-	INTERGENIC
chr1	51420131	9.75207e-06	49.4105	-	INTERGENIC
chr1	51450249	0.0568202	-25.355	-	INTERGENIC
chr1	51465574	0.005812	25.5405	-	INTERGENIC
chr1	51486056	0.0933472	21.9048	-	INTERGENIC
chr1	51501468	0.0362074	26.428	-	INTERGENIC
chr1	51518813	0.0149374	-33.0189	-	INTERGENIC
chr1	51551146	0.0241482	-26.9476	-	INTERGENIC
chr1	51552463	1.7812e-08	-52.6244	-	INTERGENIC
chr1	51570205	0.076606	-21.5319	-	INTERGENIC
chr1	51575207	0.00666398	30.2098	-	INTERGENIC
chr1	51588857	0.0164602	23.4545	-	INTERGENIC
chr1	51590102	2.61422e-05	-44.2623	-	INTERGENIC
chr1	51615639	0.0822212	-21.9737	-	INTERGENIC
chr1	51617575	0.00290611	-26.1177	-	INTERGENIC
chr1	51617647	0.0160924	-25.8612	-	INTERGENIC
chr1	51631016	0.0693472	-25.5844	-	INTERGENIC
chr1	51631019	0.0185438	-31.36	-	INTERGENIC
chr1	51636223	0.00407261	-36.3834	-	INTERGENIC
chr1	51636317	0.000140884	-42.6667	-	INTERGENIC
chr1	51638694	0.0335148	-23.7633	-	INTERGENIC
chr1	51650512	0.0885405	-23.1884	-	INTERGENIC
chr1	51651595	0.00524557	-27.668	-	INTERGENIC
chr1	51657263	0.00018409	-42.7404	-	INTERGENIC
chr1	51670984	0.00942718	35.1724	-	INTERGENIC
chr1	51673044	6.39985e-07	46.1084	-	INTERGENIC
chr1	51681943	4.39986e-05	-27.8319	-	INTERGENIC
chr1	51686774	0.0252195	-29.2688	-	INTERGENIC
chr1	51686812	3.84292e-05	-38.4054	-	INTERGENIC
chr1	51690212	5.00756e-07	-48.0408	-	INTERGENIC
chr1	51694213	9.05639e-08	-45.7257	-	INTERGENIC
chr1	51702146	0.0618763	-25.7083	-	INTERGENIC
chr1	51703024	0.00211122	-29.6515	-	INTERGENIC
chr1	51707830	0.0838479	-23.9198	-	INTERGENIC
chr1	51710103	1.43892e-06	-41.29	-	INTERGENIC
chr1	51719042	0.00926968	-36.0566	-	INTERGENIC
chr1	51723967	0.0184374	-22.8723	-	INTERGENIC
chr1	51725521	0.0820052	-28.0172	-	INTERGENIC
chr1	51725816	0.00025221	-33.7302	-	INTERGENIC
chr1	51727800	0.0119926	32.9276	-	INTERGENIC
chr1	51727873	0.00909524	-27.1739	-	INTERGENIC
chr1	51733120	0.0175745	-25.1645	-	INTERGENIC
chr1	51740937	0.0447642	-30.2198	-	INTERGENIC
chr1	51744299	0.000935776	-43.3962	-	INTERGENIC
chr1	51745330	0.00115785	-29.3333	-	INTERGENIC
chr1	51746776	1.47492e-07	-41.7074	-	INTERGENIC
chr1	51749005	0.0181516	-29.5941	-	INTERGENIC
chr1	51759531	0.0338503	-26.0502	-	INTERGENIC
chr1	51762667	0.00132083	-33.1814	-	INTERGENIC
chr1	51792262	0.000116135	-44.8718	ENSBTAG00000045335	UPSTREAM
chr1	51795939	0.0592059	-32.8105	-	INTERGENIC
chr1	51812147	8.71616e-05	31.6471	-	INTERGENIC
chr1	51812879	5.57825e-07	-47.033	-	INTERGENIC
chr1	51814572	8.04082e-06	-39.0625	-	INTERGENIC
chr1	51815570	0.00417894	-36.0184	-	INTERGENIC
chr1	51821155	6.39846e-05	-41.4217	-	INTERGENIC
chr1	51823313	0.017478	-24.7807	-	INTERGENIC
chr1	51823609	0.0141497	-31.3405	-	INTERGENIC
chr1	51836999	0.0876914	27.4589	-	INTERGENIC
chr1	51840736	0.00874193	-36.9376	-	INTERGENIC
chr1	51841988	2.40772e-06	-49.2308	-	INTERGENIC
chr1	51845781	1.53265e-07	-44.3687	-	INTERGENIC
chr1	51866153	0.00131175	-31.5947	-	INTERGENIC
chr1	51874346	0.0326633	24.8422	-	INTERGENIC
chr1	51874433	0.0282485	26.0187	-	INTERGENIC
chr1	51888313	0.0028541	-31.8887	-	INTERGENIC
chr1	51888671	0.0244015	-27.6818	-	INTERGENIC
chr1	51894277	0.0334103	-27.0936	-	INTERGENIC
chr1	51894572	0.00558089	-30.2778	-	INTERGENIC
chr1	51918726	1.11525e-07	-45.6768	-	INTERGENIC
chr1	51924340	5.43958e-05	-31.1475	-	INTERGENIC
chr1	51928210	0.0927808	-24.3333	-	INTERGENIC
chr1	51931332	1.48266e-05	-38.9225	-	INTERGENIC
chr1	51933076	0.0505332	-32.9167	-	INTERGENIC
chr1	51934406	2.97262e-14	65.9811	-	INTERGENIC
chr1	51938321	0.0220192	-30.2423	ENSBTAG00000046313	UPSTREAM
chr1	51940696	0.0788843	-24.3171	ENSBTAG00000046313	1st_EXON
[truncated: 101,521 more rows]
