# Supplementary material for: Differential network analysis of bovine muscle reveals changes in gene coexpression patterns in response to changes in maternal nutrition
Source: BMC Genomics. 2020 Oct 2;21:684. doi: 10.1186/s12864-020-07068-x (PMC7531131; doi:10.1186/s12864-020-07068-x)
Supplement: Supplementary file 6 — Additional file 6. Gene Methylation level and Network Properties Measurements.xlsx: Summary of statistics at gene level including differential coexpression score, connectivity, module eigengenes, count of differentially methylated cytosines and methylation levels. [file 12864_2020_7068_MOESM6_ESM.xlsx]

## Sheet: Sheet 1
Gene	MdouleAssign	DCG	kTotal	kWithin	kMEindianred3	kMEturquoise	kMEblue2	kMEbrown	kMEcoral1	kMEdarkturquoise	kMEbrown1	kMEsienna3	kMEfloralwhite	kMEantiquewhite2	kMEdarkviolet	kMEblue	kMEviolet	kMEgrey	Count_Prpt	Count_Body	Count_All	Prop_Prpt	Prop_Body	Prop_All
ENSBTAG00000000010	coral1	0.123628	38.8792	0.192231	0.791469	0.683301	0.832596	0.7925	0.797733	0.718265	0.250082	0.277992	0.196081	0.500498	0.493719	0.0202496	-0.0660567	0.254249	0	0	0	0	0	0
ENSBTAG00000000013	coral1	0.0612377	8.80279	0.0301018	0.669067	0.0650189	0.131108	0.40586	0.61299	0.000226034	0.333466	0.0359546	0.490555	0.553074	0.781593	0.272075	0.308314	0.145934	0	0	0	0	0	0
ENSBTAG00000000014	coral1	0.080852	33.9613	0.156179	0.717555	0.532216	0.474405	0.800863	0.79232	0.531571	-0.0230639	0.032121	0.513077	0.736233	0.622247	0.358099	0.0355474	0.539278	0	0	0	0	0	0
ENSBTAG00000000019	coral1	0.0958074	41.2434	0.215276	0.600664	0.409108	0.396256	0.722215	0.870247	0.717904	-0.0747797	-0.0191457	0.584355	0.618438	0.551278	0.116801	-0.0669113	0.827958	1	2	3	0.0909091	0.03125	0.04
ENSBTAG00000000023	coral1	0.11363	74.6397	0.354755	0.773596	0.199757	0.398327	0.671641	0.889803	0.640761	0.349748	0.233494	0.454435	0.734338	0.778212	0.129273	0.115106	0.593408	0	5	5	0	0.0420168	0.0387597
ENSBTAG00000000024	coral1	0.108381	66.4731	0.348098	0.745154	0.218029	0.501078	0.602428	0.908998	0.784163	0.108343	0.130303	0.402908	0.590312	0.484815	0.0612452	-0.322121	0.528522	0	33	33	0	0.0126437	0.0126099
ENSBTAG00000000025	coral1	0.100418	29.1049	0.10742	0.522313	0.0361553	0.102217	0.567265	0.752751	0.46091	0.100144	0.119153	0.652709	0.801442	0.692709	0.331803	0.0119559	0.714939	0	2	2	0	0.00813008	0.00787402
ENSBTAG00000000033	sienna3	0.042961	4.84189	0.629507	-0.0100253	0.361561	0.684528	0.649572	0.439426	0.386459	0.603277	0.932166	0.587815	0.390339	0.515949	-0.28586	-0.0795025	0.151615	0	1	1	0	0.1	0.0588235
ENSBTAG00000000040	coral1	0.0486439	5.61167	0.0158669	0.468064	0.596425	0.648236	0.788812	0.591442	0.48988	0.521594	0.552217	0.321479	0.552613	0.696957	-0.0278494	0.362464	0.34581	0	0	0	0	0	0
ENSBTAG00000000044	coral1	0.102332	43.0111	0.216247	0.75389	0.418582	0.74586	0.771775	0.828148	0.634879	0.394832	0.387931	0.390702	0.583692	0.673907	-0.0224446	-0.00161309	0.260559	0	0	0	0	0	0
ENSBTAG00000000053	coral1	0.044555	11.9573	0.0297922	0.297212	0.858899	0.638644	0.711059	0.611252	0.670779	-0.290432	-0.0414266	0.403107	0.214532	0.139489	-0.097587	-0.208685	0.62143	0	33	33	0	0.0235378	0.0232394
ENSBTAG00000000056	turquoise	0.0261611	1.36947	0.0266262	-0.131913	0.807307	0.47323	0.658828	0.253515	0.283402	-0.115993	0.255085	0.503348	0.22546	0.197425	-0.0333452	0.066803	0.467537	0	6	6	0	0.0169492	0.0153453
ENSBTAG00000000065	coral1	0.0359773	4.87586	0.0135333	0.0854989	-0.0679011	0.00662368	0.49371	0.487627	0.411598	-0.00833124	0.262651	0.710548	0.718087	0.496024	0.26087	-0.0849747	0.761364	0	0	0	0	0	0
ENSBTAG00000000072	coral1	0.0525655	2.48471	0.00631223	0.177833	0.409283	0.352513	0.628797	0.54968	0.639689	-0.115609	0.299055	0.49509	0.625749	0.251099	0.245547	-0.361205	0.662735	0	3	3	0	0.0652174	0.0652174
ENSBTAG00000000073	darkviolet	0.105489	50.9521	0.435284	0.569265	0.282069	0.359382	0.763943	0.7177	0.379626	0.440806	0.36958	0.608809	0.781892	0.931131	0.179515	0.441132	0.546833	0	0	0	0	0	0
ENSBTAG00000000074	coral1	0.0797654	39.4143	0.213014	0.637051	0.559582	0.562789	0.519761	0.828936	0.610549	-0.114033	-0.152188	0.382937	0.197932	0.260623	-0.12025	-0.342048	0.424408	0	25	25	0	0.00406702	0.00403616
ENSBTAG00000000077	grey	0.0309288	0.432372	0.078399	-0.0448076	0.157507	0.287346	0.237459	-0.0211264	0.40809	-0.0300257	0.0898644	-0.160962	-0.0491039	-0.046007	-0.27902	0.179194	0.245342	0	3	3	0	0.0405405	0.0322581
ENSBTAG00000000078	antiquewhite2	0.063678	24.7081	0.41956	0.462126	-0.0627062	-0.0697097	0.412883	0.33151	-0.0565534	0.267032	0.264642	0.367527	0.907716	0.691383	0.754792	0.257505	0.12744	0	4	4	0	0.05	0.039604
ENSBTAG00000000080	coral1	0.0469623	11.4344	0.0586022	0.49798	0.234761	0.380446	0.561438	0.773949	0.785662	0.215159	0.138887	0.36005	0.403963	0.528577	-0.233346	0.101621	0.804259	0	0	0	0	0	0
ENSBTAG00000000081	coral1	0.132261	62.3326	0.338549	0.476636	0.252655	0.620925	0.408952	0.830035	0.769272	0.107437	0.0673261	0.39724	0.0148541	0.24034	-0.559465	-0.422181	0.447019	0	2	2	0	0.00420168	0.00419287
ENSBTAG00000000084	coral1	0.0332337	4.58145	0.0190966	0.00954157	0.302144	0.345371	0.329839	0.573095	0.66597	-0.379365	-0.0490054	0.548685	0.0418697	-0.102827	-0.286167	-0.723277	0.660637	0	0	0	0	0	0
ENSBTAG00000000087	violet	0.0776869	2.73334	0.0962613	0.00673093	-0.241585	-0.246268	0.187876	0.0157669	-0.196473	0.482409	0.272202	0.275953	0.404585	0.682157	0.105269	0.850847	0.287155	0	2	2	0	0.00210526	0.00206612
ENSBTAG00000000088	indianred3	0.0462001	12.6112	0.374929	0.937139	0.0636108	0.235461	0.285531	0.756039	0.426626	0.175744	-0.182217	0.0729137	0.411122	0.471219	0.167388	-0.0454722	0.207757	0	10	10	0	0.0222222	0.021692
ENSBTAG00000000090	coral1	0.0662419	14.8313	0.0562096	0.465399	0.785268	0.809294	0.665231	0.679477	0.529586	0.00497468	0.198686	0.391302	0.230611	0.22124	-0.0912132	-0.396975	0.153257	0	9	9	0	0.0403587	0.0394737
ENSBTAG00000000091	brown	0.0619376	26.4791	0.68601	0.215618	0.650772	0.603264	0.929164	0.526105	0.405472	0.112785	0.571631	0.704709	0.801768	0.570824	0.346619	-0.0435968	0.407901	1	0	1	0.0769231	0	0.037037
ENSBTAG00000000092	coral1	0.0903842	53.9162	0.289951	0.726613	0.366147	0.736081	0.596204	0.876556	0.632986	0.283469	0.240974	0.402516	0.341201	0.482477	-0.19795	-0.299662	0.189862	0	1	1	0	0.0454545	0.04
ENSBTAG00000000094	coral1	0.0540076	9.84236	0.0280175	0.135586	0.483243	0.577595	0.80735	0.718318	0.732188	0.173041	0.523116	0.760353	0.541957	0.518101	-0.173067	-0.14178	0.795941	0	0	0	0	0	0
ENSBTAG00000000097	darkviolet	0.0879027	42.1095	0.443533	0.597323	0.168167	0.464179	0.614761	0.748266	0.407714	0.681872	0.431114	0.487868	0.488417	0.909651	-0.224417	0.450006	0.383638	0	0	0	0	0	0
ENSBTAG00000000098	floralwhite	0.0529266	15.3469	0.555405	0.175482	0.451221	0.4604	0.741414	0.723091	0.418525	0.176591	0.394011	0.932465	0.516895	0.638738	-0.0864651	-0.0478432	0.648417	0	0	0	0	0	0
ENSBTAG00000000099	darkviolet	0.0664578	28.0555	0.205421	0.426505	0.43667	0.420038	0.833915	0.616715	0.356478	0.434338	0.5239	0.604547	0.827663	0.867165	0.259465	0.402588	0.506268	0	0	0	0	0	0
ENSBTAG00000000105	antiquewhite2	0.0608948	18.5094	0.259391	0.338066	-0.133266	-0.172486	0.380006	0.400203	-0.0977218	0.28714	0.232111	0.605649	0.829708	0.780404	0.579584	0.318321	0.324915	0	0	0	0	0	0
ENSBTAG00000000108	coral1	0.0868222	47.4563	0.180217	0.805978	0.193789	0.290895	0.601858	0.800139	0.348694	0.34584	0.0808653	0.46914	0.670204	0.853173	0.204024	0.332388	0.428874	0	0	0	0	0	0
ENSBTAG00000000111	brown	0.0557691	12.4705	0.292019	0.238229	0.80545	0.712043	0.802706	0.64327	0.590898	-0.254923	0.161344	0.653009	0.375379	0.218229	0.0147431	-0.401606	0.495796	1	7	8	0.0416667	0.0148305	0.016129
ENSBTAG00000000113	darkviolet	0.0953026	44.1369	0.519093	0.469638	0.317583	0.50023	0.767605	0.624184	0.250253	0.640803	0.653943	0.612478	0.75059	0.928984	0.135291	0.370938	0.24123	0	0	0	0	0	0
ENSBTAG00000000131	coral1	0.0983102	50.1952	0.190315	0.783997	0.302924	0.455172	0.708902	0.825044	0.512481	0.35532	0.331174	0.438373	0.82775	0.754301	0.334483	0.0241971	0.369239	0	0	0	0	0	0
ENSBTAG00000000132	antiquewhite2	0.0604869	24.6886	0.207789	0.547285	-0.20078	-0.0458953	0.368425	0.523323	0.115127	0.591681	0.314362	0.379472	0.741202	0.895404	0.293426	0.51002	0.343392	0	0	0	0	0	0
ENSBTAG00000000137	antiquewhite2	0.0931482	58.9056	0.0897956	0.660203	0.043712	0.272259	0.55673	0.815077	0.395276	0.577396	0.349318	0.552346	0.672937	0.913224	0.0391451	0.289427	0.479297	0	6	6	0	0.023622	0.0234375
ENSBTAG00000000139	coral1	0.111106	84.0544	0.431429	0.570234	0.172208	0.342374	0.594067	0.929918	0.5633	0.196926	0.131331	0.747287	0.547425	0.695543	-0.0615656	-0.0836228	0.688219	0	2	2	0	0.0208333	0.017094
ENSBTAG00000000140	grey	0.105821	0.106291	0.00516604	-0.321462	-0.220308	-0.084332	-0.00716678	-0.0601506	-0.330854	0.689643	0.628184	0.369527	0.0687499	0.44637	-0.243833	0.379244	-0.0851204	0	2	2	0	0.00896861	0.00869565
ENSBTAG00000000141	grey	0.00914058	0.274516	0.0354961	-0.235909	0.420753	0.177679	0.448491	0.245246	0.218889	-0.416371	0.182603	0.681881	0.4166	-0.0142864	0.330424	-0.564116	0.439786	0	1	1	0	0.0133333	0.0117647
ENSBTAG00000000146	coral1	0.0504571	6.77538	0.0266707	0.580561	0.36311	0.614629	0.654295	0.668292	0.850317	0.266233	0.371933	0.0995686	0.535708	0.404258	-0.0248761	-0.0788234	0.467073	0	31	31	0	0.0182246	0.0179606
ENSBTAG00000000147	coral1	0.114596	73.0554	0.373253	0.773954	0.118184	0.445567	0.616381	0.900861	0.711451	0.390412	0.249959	0.399908	0.633599	0.727208	-0.02388	0.0490319	0.557639	0	0	0	0	0	0
ENSBTAG00000000149	darkviolet	0.12005	17.2913	0.239889	0.481693	0.0868003	0.409408	0.591139	0.481655	0.189471	0.787603	0.662644	0.359125	0.644507	0.897953	0.0501245	0.515138	0.0799331	0	8	8	0	0.00507614	0.005
ENSBTAG00000000152	coral1	0.120103	118.332	0.641446	0.78493	0.330002	0.559541	0.549028	0.944793	0.680159	0.27631	0.0421196	0.38053	0.306569	0.575618	-0.266803	-0.04	0.482138	0	4	4	0	0.00854701	0.0083682
ENSBTAG00000000160	blue	0.0307456	5.89105	0.197494	0.117369	-0.325765	-0.448901	-0.0262061	-0.162168	-0.403291	-0.0282796	0.018292	0.0551113	0.625787	0.238923	0.887349	0.138084	-0.155369	0	0	0	0	0	0
ENSBTAG00000000162	antiquewhite2	0.0785137	10.9038	0.156822	0.458103	0.163612	0.131642	0.562333	0.344494	0.321388	0.236248	0.311807	0.137616	0.85587	0.583437	0.574282	0.337198	0.371532	0	0	0	0	0	0
ENSBTAG00000000163	antiquewhite2	0.0461226	8.71358	0.1425	0.24235	-0.229452	-0.0384519	0.32879	0.290012	-0.0283122	0.373891	0.502358	0.463395	0.822406	0.607959	0.560494	0.0208086	0.0649923	0	0	0	0	0	0
ENSBTAG00000000176	coral1	0.121305	90.5972	0.493531	0.556585	0.139133	0.401882	0.482598	0.922366	0.6879	0.113809	0.1058	0.603155	0.408783	0.46387	-0.156392	-0.385294	0.606459	0	0	0	0	0	0
ENSBTAG00000000182	darkturquoise	0.0631681	22.92	0.44056	0.623161	0.454038	0.697063	0.685538	0.84847	0.888493	0.274424	0.318567	0.284751	0.432469	0.457759	-0.208643	-0.156947	0.549897	0	0	0	0	0	0
ENSBTAG00000000191	coral1	0.064331	25.8342	0.0971935	0.386308	0.496293	0.619791	0.859103	0.802962	0.831348	0.0792145	0.434423	0.635795	0.712433	0.501521	0.0723434	-0.267259	0.735733	0	3	3	0	0.030303	0.0275229
ENSBTAG00000000199	darkviolet	0.0935008	5.77803	0.0537058	0.400988	-0.0773771	-0.0154583	0.322341	0.624077	0.165967	0.114522	-0.116908	0.661971	0.376252	0.648779	-0.0102548	0.216748	0.558299	0	0	0	0	0	0
ENSBTAG00000000201	coral1	0.094219	58.6628	0.320221	0.637143	0.372571	0.434902	0.425261	0.856136	0.680436	-0.095979	-0.208413	0.357874	0.179732	0.269331	-0.192747	-0.31933	0.562133	1	2	3	0.0666667	0.0183486	0.0241935
ENSBTAG00000000202	turquoise	0.0580771	0.568908	0.0136459	0.15922	-0.676178	-0.161448	-0.500646	-0.0322162	0.0731666	0.326285	-0.000592784	-0.44964	-0.289182	-0.141583	-0.342207	-0.164458	-0.307515	0	2	2	0	0.0212766	0.0169492
ENSBTAG00000000203	brown	0.0730805	30.88	0.397925	0.468475	0.582658	0.477448	0.875744	0.52933	0.406894	0.246312	0.430863	0.422637	0.857079	0.707181	0.431427	0.331114	0.44174	0	0	0	0	0	0
ENSBTAG00000000205	coral1	0.0407042	8.06143	0.0270931	0.177801	0.0832977	-0.015206	0.45962	0.610918	0.334247	-0.0744028	0.0714751	0.794129	0.612117	0.504766	0.233049	-0.110368	0.790438	0	6	6	0	0.047619	0.0416667
ENSBTAG00000000207	grey	0.124987	0.994499	0.0882325	0.290153	-0.123937	-0.0810555	0.230251	0.453149	0.289418	0.0950512	-0.193096	0.368466	0.20194	0.512933	-0.195048	0.439029	0.691394	0	12	12	0	0.0430108	0.0427046
ENSBTAG00000000210	darkviolet	0.0795207	44.3869	0.592222	0.376816	-0.0841624	0.118977	0.476514	0.653315	0.169047	0.586088	0.398862	0.732694	0.597451	0.934974	-0.0280931	0.396481	0.477468	0	12	12	0	0.0127796	0.0124481
ENSBTAG00000000212	coral1	0.0978913	57.3351	0.192138	0.662063	0.355709	0.536911	0.826288	0.797631	0.601822	0.483181	0.490744	0.483297	0.817864	0.854933	0.151237	0.250195	0.518896	0	0	0	0	0	0
ENSBTAG00000000215	darkviolet	0.0802023	29.6169	0.216267	0.530471	-0.0947217	0.134279	0.542035	0.677629	0.291734	0.433448	0.311797	0.624103	0.767187	0.88783	0.201705	0.300715	0.493813	0	0	0	0	0	0
ENSBTAG00000000218	brown	0.0347148	7.67125	0.14818	0.366396	0.8171	0.65616	0.794781	0.418744	0.325103	0.177067	0.444532	0.291782	0.583605	0.428993	0.315924	0.0767609	0.131839	1	34	35	0.0526316	0.028169	0.0285481
ENSBTAG00000000222	antiquewhite2	0.0882073	43.5336	0.267038	0.657792	0.139623	0.151325	0.614093	0.728361	0.354944	0.30754	0.152931	0.523479	0.804191	0.857358	0.332457	0.359024	0.594786	0	10	10	0	0.0184162	0.0183486
ENSBTAG00000000223	coral1	0.0423037	9.67801	0.0508962	0.846646	0.455428	0.34571	0.558053	0.730982	0.455615	-0.0706128	-0.274939	0.216544	0.481974	0.488508	0.268311	0.126299	0.428299	0	0	0	0	0	0
ENSBTAG00000000225	coral1	0.052468	6.56456	0.0152974	0.438187	0.729726	0.462488	0.727449	0.528303	0.333628	-0.22447	0.0881592	0.448995	0.661604	0.310346	0.554627	-0.231622	0.299085	0	0	0	0	0	0
ENSBTAG00000000231	grey	0.0631273	1.38708	0.196214	0.253806	0.211135	0.529172	0.169067	0.419409	0.0920459	0.40942	0.308284	0.286201	-0.148168	0.224538	-0.446604	-0.254825	-0.288329	0	1	1	0	0.00617284	0.00598802
ENSBTAG00000000236	grey	0.0307091	4.15091	0.116761	0.412478	-0.274576	0.151337	0.187245	0.555176	0.0561158	0.649175	0.467986	0.486365	0.422115	0.657958	-0.0276118	-0.0588112	-0.0395826	0	0	0	0	0	0
ENSBTAG00000000240	coral1	0.0977667	57.1615	0.298836	0.748617	0.526353	0.718488	0.73252	0.876959	0.549219	0.225071	0.249254	0.499481	0.532318	0.578016	0.0554531	-0.210177	0.230831	0	1	1	0	0.00421941	0.00414938
ENSBTAG00000000241	coral1	0.126103	116.87	0.60636	0.847005	0.210108	0.526282	0.642719	0.941076	0.627264	0.384587	0.213339	0.44883	0.598728	0.74849	-0.0143295	0.0172817	0.424367	0	0	0	0	0	0
ENSBTAG00000000246	turquoise	0.0512165	13.3856	0.526054	0.136069	0.951492	0.667983	0.531195	0.196299	0.435163	-0.356172	-0.0457506	-0.0242122	-0.0280961	-0.197723	-0.035165	-0.204388	0.141644	1	46	47	0.0555556	0.0397924	0.0400341
ENSBTAG00000000250	antiquewhite2	0.0193387	2.26803	0.0407221	0.0138164	-0.108096	-0.178896	0.183964	-0.0365626	-0.170453	0.133955	0.38589	0.196713	0.699495	0.279318	0.73539	-0.0158447	-0.042436	0	0	0	0	0	0
ENSBTAG00000000251	blue2	0.0319515	5.372	0.325889	0.23319	0.608996	0.883987	0.808901	0.547046	0.798859	0.236277	0.611457	0.328003	0.374274	0.31336	-0.264142	-0.172118	0.37003	2	0	2	0.222222	0	0.0666667
ENSBTAG00000000252	antiquewhite2	0.0345246	6.62116	0.107743	0.593581	0.00683855	0.0647564	0.391253	0.45347	0.307263	0.133041	0.159236	0.136199	0.807939	0.461562	0.632573	-0.0292664	0.241774	0	0	0	0	0	0
ENSBTAG00000000256	antiquewhite2	0.0580079	3.50049	0.0315914	0.263813	0.160065	0.605453	0.612375	0.542607	0.576452	0.316095	0.670049	0.457543	0.576258	0.39923	0.00490648	-0.372059	0.193168	0	12	12	0	0.023166	0.0231214
ENSBTAG00000000266	darkviolet	0.0868007	50.6068	0.416216	0.544626	0.246684	0.453647	0.671974	0.801107	0.339934	0.583437	0.523314	0.69706	0.667176	0.885033	0.0284372	0.148719	0.350243	0	0	0	0	0	0
ENSBTAG00000000267	coral1	0.102411	49.4997	0.255074	0.728421	0.551246	0.840229	0.778554	0.848889	0.642174	0.426831	0.473663	0.386334	0.53628	0.607393	-0.0513579	-0.141393	0.179882	0	2	2	0	0.00316957	0.00316456
ENSBTAG00000000274	coral1	0.129751	40.855	0.206827	0.63299	-0.0525598	0.327059	0.524282	0.857387	0.653045	0.343715	0.254729	0.513426	0.610473	0.685782	-0.0474046	-0.0577653	0.587119	0	0	0	0	0	0
ENSBTAG00000000283	darkviolet	0.0345573	5.69171	0.0644088	0.683437	0.327715	0.441197	0.553625	0.488317	0.0991263	0.655969	0.437977	0.163249	0.585602	0.782194	0.232728	0.464016	-0.103113	1	0	1	0.047619	0	0.00775194
ENSBTAG00000000285	grey	0.0670402	5.43314	0.439489	0.376617	0.779209	0.559993	0.770105	0.491068	0.696696	-0.358569	0.0433223	0.220041	0.560924	0.116459	0.361849	-0.246491	0.548639	0	4	4	0	0.0833333	0.08
ENSBTAG00000000286	coral1	0.126348	107.471	0.555936	0.666279	0.539591	0.717662	0.817842	0.949676	0.847636	0.0603946	0.219689	0.54616	0.585516	0.501936	-0.00697828	-0.309069	0.601992	2	2	4	0.0909091	0.00921659	0.0167364
ENSBTAG00000000288	darkviolet	0.0689277	6.81165	0.0597374	0.721974	0.026903	0.079228	0.382602	0.576707	0.337831	0.361703	-0.052852	0.112048	0.492902	0.722922	0.105439	0.594418	0.473899	0	8	8	0	0.0205128	0.0192771
ENSBTAG00000000289	coral1	0.110631	86.1562	0.455239	0.665593	0.577861	0.829688	0.744985	0.915235	0.763998	0.314084	0.356921	0.43648	0.398241	0.517651	-0.229897	-0.226527	0.373048	0	0	0	0	0	0
ENSBTAG00000000291	grey	0.0494938	0.743721	0.10443	-0.172498	0.509205	0.337056	0.183471	0.246453	0.135665	-0.229137	-0.0645116	0.425984	-0.30745	-0.133964	-0.400919	-0.351244	0.196806	0	12	12	0	0.0213904	0.0208696
ENSBTAG00000000292	blue	0.0637093	15.2868	0.337189	0.279644	-0.0223636	-0.207762	0.254917	0.0282842	-0.210291	-0.0702675	0.0568012	0.151035	0.782159	0.34173	0.950762	0.127044	-0.0260802	0	0	0	0	0	0
ENSBTAG00000000297	brown	0.0752409	4.03038	0.112393	0.124583	0.669188	0.467933	0.783804	0.410549	0.685875	-0.301625	0.177881	0.37647	0.569007	0.180637	0.243537	-0.117413	0.733456	0	2	2	0	0.0344828	0.03125
ENSBTAG00000000305	antiquewhite2	0.0492474	9.55817	0.0695907	0.294856	0.0245479	0.245786	0.617904	0.550961	0.5072	0.45856	0.495277	0.496464	0.684486	0.764231	-0.00124885	0.37237	0.664238	0	0	0	0	0	0
ENSBTAG00000000308	coral1	0.107869	96.5126	0.526952	0.646954	0.2449	0.527637	0.358862	0.872115	0.638499	0.182639	-0.020594	0.344268	0.0716881	0.34555	-0.418697	-0.30234	0.364823	0	0	0	0	0	0
ENSBTAG00000000310	darkviolet	0.0348697	6.10461	0.0764291	0.490808	-0.16655	-0.244163	0.139038	0.137705	-0.194938	0.466684	0.0468397	-0.0561115	0.529096	0.680159	0.440416	0.806872	0.0627754	0	0	0	0	0	0
ENSBTAG00000000312	brown	0.0668745	23.2741	0.417228	0.427662	0.704555	0.666672	0.866372	0.463835	0.302226	0.210251	0.510285	0.412746	0.742475	0.554199	0.419336	0.0705158	0.0963916	0	0	0	0	0	0
ENSBTAG00000000315	coral1	0.0418928	6.70694	0.0349622	0.410194	-0.143206	0.373194	0.312986	0.695009	0.503959	0.554334	0.522365	0.421485	0.379844	0.508855	-0.243961	-0.287068	0.227966	0	1	1	0	0.0178571	0.0175439
ENSBTAG00000000320	coral1	0.0971913	54.4343	0.28084	0.399471	0.171953	0.397067	0.589179	0.89287	0.597938	0.210492	0.291356	0.817394	0.510415	0.607473	-0.143975	-0.26278	0.672055	0	0	0	0	0	0
ENSBTAG00000000322	coral1	0.0686261	10.5218	0.0434923	0.529112	0.0137491	0.122959	0.262501	0.713429	0.155219	0.335185	-0.0420391	0.554753	0.222605	0.66214	-0.188482	0.185693	0.362819	0	6	6	0	0.0180723	0.0165746
ENSBTAG00000000329	darkviolet	0.0504003	9.36422	0.0842249	0.684529	-0.136808	0.279306	0.203319	0.641884	0.116826	0.682185	0.23117	0.278691	0.237657	0.706592	-0.210946	0.199587	-0.0786288	0	39	39	0	0.0315789	0.0310757
ENSBTAG00000000330	darkviolet	0.0509778	4.42921	0.0265061	0.0400169	-0.210546	-0.0443404	0.369549	0.187821	-0.062767	0.310994	0.527813	0.567474	0.764326	0.591225	0.466762	0.111586	0.150221	0	2	2	0	0.047619	0.047619
ENSBTAG00000000340	coral1	0.121167	60.8136	0.270537	0.653099	0.0728142	0.389375	0.489628	0.879399	0.465852	0.576175	0.323853	0.5438	0.45822	0.797534	-0.206584	0.104632	0.415385	0	1	1	0	0.0102041	0.00952381
ENSBTAG00000000342	darkviolet	0.061476	19.2986	0.269535	0.361879	-0.0850228	0.0940097	0.336877	0.580555	0.06193	0.590438	0.253512	0.618584	0.341851	0.856432	-0.209922	0.492225	0.366405	0	0	0	0	0	0
ENSBTAG00000000357	coral1	0.117015	83.5241	0.392452	0.766979	0.260274	0.47727	0.657107	0.898614	0.443282	0.392463	0.21905	0.590294	0.602398	0.820394	0.0315751	0.110279	0.384539	0	4	4	0	0.0168067	0.0167364
ENSBTAG00000000359	coral1	0.0846794	26.1164	0.0780996	0.690094	-0.00674904	0.141422	0.527332	0.680646	0.483279	0.300171	0.169185	0.317118	0.798575	0.731266	0.334538	0.235822	0.547909	0	2	2	0	0.015625	0.0128205
ENSBTAG00000000362	coral1	0.109733	86.0655	0.466059	0.688749	0.439125	0.702518	0.508648	0.872482	0.69675	0.128293	0.0139149	0.323075	0.114099	0.33224	-0.372652	-0.302463	0.316139	0	6	6	0	0.00634921	0.00608519
ENSBTAG00000000363	coral1	0.103136	53.7369	0.289877	0.704905	0.13193	0.235334	0.395504	0.880072	0.535058	0.0858024	-0.18236	0.460809	0.34226	0.539533	-0.0959408	-0.0428911	0.614199	0	3	3	0	0.0357143	0.032967
ENSBTAG00000000365	coral1	0.0569896	7.98683	0.0308606	0.571637	-0.122387	0.182831	0.376233	0.687052	0.368806	0.403958	0.355815	0.430408	0.685673	0.619575	0.237048	-0.162111	0.272509	0	0	0	0	0	0
ENSBTAG00000000369	antiquewhite2	0.0903358	49.9022	0.38786	0.619042	0.119791	0.2133	0.635543	0.698862	0.314372	0.467893	0.374077	0.53462	0.869168	0.901633	0.353708	0.321989	0.457922	0	26	26	0	0.0216486	0.0208
ENSBTAG00000000371	antiquewhite2	0.0308266	1.75088	0.00845004	0.46655	0.0354791	0.211434	0.48853	0.410879	0.437384	0.187752	0.134113	0.155781	0.556551	0.532132	0.155213	0.34494	0.431941	1	0	1	0.166667	0	0.00943396
ENSBTAG00000000375	coral1	0.111526	87.0157	0.428694	0.708381	0.509146	0.753424	0.804271	0.899014	0.613088	0.472846	0.421689	0.521461	0.538496	0.76106	-0.136582	0.0791762	0.363688	0	0	0	0	0	0
ENSBTAG00000000382	coral1	0.0879388	29.1677	0.147243	0.495638	0.455105	0.482739	0.71986	0.862598	0.74872	0.119435	0.157029	0.581995	0.497764	0.577073	-0.12348	0.00478323	0.827559	1	14	15	0.0555556	0.0179257	0.0187735
ENSBTAG00000000385	coral1	0.141066	108.81	0.570273	0.811399	0.231972	0.457653	0.656288	0.944845	0.695277	0.198768	0.113839	0.475296	0.657167	0.665765	0.0956437	-0.0843878	0.571647	0	0	0	0	0	0
ENSBTAG00000000392	turquoise	0.0410736	10.4273	0.371308	0.191792	0.964275	0.59011	0.712486	0.311859	0.374581	-0.32069	0.0297546	0.257572	0.301937	0.0800761	0.224873	-0.0708354	0.313781	0	19	19	0	0.070632	0.0703704
ENSBTAG00000000393	coral1	0.0981404	30.8038	0.151811	0.65802	0.540844	0.504016	0.734712	0.837064	0.757481	-0.0923342	0.032966	0.418288	0.631214	0.430226	0.21735	-0.209022	0.671075	0	0	0	0	0	0
ENSBTAG00000000395	grey	0.013357	0.148688	0.0224136	0.0241548	0.253556	0.20936	0.0819145	0.266498	0.185958	-0.557274	-0.373205	0.336268	-0.198058	-0.282343	-0.124108	-0.636982	0.139125	0	32	32	0	0.0528053	0.0526316
ENSBTAG00000000396	turquoise	0.0267518	4.17744	0.115696	0.267425	0.867962	0.810532	0.657976	0.389966	0.562762	-0.252614	0.071597	0.153339	0.0941138	-0.0334048	-0.100339	-0.290257	0.167684	0	0	0	0	0	0
ENSBTAG00000000404	darkviolet	0.0995906	45.3675	0.261618	0.431298	0.22116	0.403211	0.779662	0.693682	0.361469	0.399557	0.574353	0.76083	0.896146	0.844319	0.301564	0.0807355	0.426929	0	0	0	0	0	0
ENSBTAG00000000405	coral1	0.117771	89.233	0.362099	0.65728	0.265158	0.620177	0.721097	0.888442	0.543365	0.624588	0.550235	0.594193	0.620936	0.858506	-0.118292	0.0878822	0.353438	0	0	0	0	0	0
ENSBTAG00000000409	antiquewhite2	0.0738227	5.97305	0.0345223	0.362939	0.155126	0.0478947	0.406409	0.654145	0.292774	0.0827641	0.030985	0.616508	0.508597	0.546954	0.160226	0.0103644	0.630373	0	2	2	0	0.0137931	0.0137931
ENSBTAG00000000411	coral1	0.0884006	52.3028	0.272158	0.764416	0.56827	0.828778	0.679136	0.83789	0.618199	0.325852	0.264749	0.300698	0.335213	0.503208	-0.174336	-0.142281	0.143318	0	0	0	0	0	0
ENSBTAG00000000415	coral1	0.0876907	53.5546	0.192023	0.588192	0.293749	0.369043	0.677103	0.863238	0.459406	0.359708	0.228531	0.690979	0.602435	0.840732	-0.0165101	0.231079	0.636223	2	19	21	0.0740741	0.0207197	0.0222458
ENSBTAG00000000417	antiquewhite2	0.0724032	4.90989	0.0724822	-0.224169	0.333752	0.258388	0.677076	0.191657	0.150448	0.112679	0.665155	0.73061	0.720893	0.450481	0.350061	0.00585743	0.399252	0	0	0	0	0	0
ENSBTAG00000000421	darkviolet	0.0937444	18.4685	0.249365	0.641015	0.238117	0.263504	0.569625	0.550089	0.208871	0.511663	0.202382	0.281088	0.569415	0.86536	0.122627	0.697409	0.331034	0	24	24	0	0.0215054	0.0212014
ENSBTAG00000000422	coral1	0.149806	154.164	0.818955	0.73354	0.255595	0.515744	0.6613	0.984285	0.650084	0.286145	0.217989	0.615821	0.591985	0.700791	-0.0340877	-0.140841	0.535985	0	9	9	0	0.0145161	0.0136364
ENSBTAG00000000429	coral1	0.144264	124.147	0.642751	0.802311	0.379556	0.593411	0.781046	0.944614	0.700271	0.258272	0.227183	0.509717	0.690781	0.72212	0.0839748	-0.0173735	0.532142	0	3	3	0	0.030303	0.030303
ENSBTAG00000000434	violet	0.0266141	4.73082	0.429097	0.090561	-0.162101	-0.306862	-0.107623	-0.273127	-0.551533	0.406064	-0.0278528	-0.182341	0.0490275	0.413553	0.153174	0.94516	-0.247304	0	0	0	0	0	0
ENSBTAG00000000451	grey	0.0371466	2.59339	0.202959	0.0142811	0.368817	0.0743631	0.553055	0.328705	0.127173	-0.288078	0.161049	0.707941	0.713925	0.293926	0.616104	-0.249058	0.474642	1	0	1	0.111111	0	0.0588235
ENSBTAG00000000455	antiquewhite2	0.0498684	4.93358	0.0849052	0.155151	-0.267607	-0.219866	0.166137	0.0410095	-0.209599	0.208995	0.343729	0.242364	0.759458	0.415242	0.753052	0.0505589	-0.0806242	1	0	1	0.0909091	0	0.0588235
ENSBTAG00000000458	coral1	0.0950795	29.9862	0.163417	0.54479	-0.202375	0.135507	0.126511	0.780637	0.475921	0.202747	-0.0899184	0.402821	0.140302	0.402267	-0.318237	-0.237736	0.448751	0	1	1	0	0.00909091	0.00862069
ENSBTAG00000000469	darkviolet	0.0875333	4.23466	0.0237845	0.191986	-0.387463	0.0429276	0.273559	0.417548	0.292458	0.678882	0.569579	0.39971	0.499914	0.711509	-0.151645	0.311616	0.394671	0	2	2	0	0.0289855	0.025974
ENSBTAG00000000480	coral1	0.0962593	38.8831	0.134101	0.708726	0.407325	0.5722	0.792268	0.734773	0.610355	0.12651	0.297463	0.386692	0.82454	0.574979	0.390741	-0.126711	0.349996	0	2	2	0	0.00833333	0.0075188
ENSBTAG00000000484	darkviolet	0.075312	38.3839	0.431928	0.352852	-0.145511	0.0285204	0.480469	0.50474	0.0607375	0.583114	0.505278	0.642559	0.810359	0.927367	0.297706	0.399291	0.344171	0	0	0	0	0	0
ENSBTAG00000000492	antiquewhite2	0.112114	13.1853	0.10847	0.250597	0.222056	0.447806	0.756732	0.621233	0.667868	0.155879	0.520004	0.626169	0.765834	0.542475	0.140427	-0.14408	0.644885	0	0	0	0	0	0
ENSBTAG00000000494	coral1	0.0706915	34.0332	0.180521	0.463461	0.487361	0.424802	0.522701	0.805519	0.700144	-0.294104	-0.228292	0.503825	0.22579	0.206745	-0.127329	-0.366538	0.724882	0	18	18	0	0.0193133	0.0190275
ENSBTAG00000000497	brown	0.0414216	6.87256	0.151743	0.162856	0.76803	0.721807	0.791814	0.252209	0.244298	0.273198	0.606173	0.299751	0.472222	0.413802	0.144523	0.182212	0.0120757	0	1	1	0	0.04	0.03125
ENSBTAG00000000505	coral1	0.0279608	4.00819	0.0209577	0.53555	-0.0737256	0.353122	0.290302	0.697635	0.657968	0.44703	0.316746	0.17061	0.317726	0.418269	-0.254343	-0.182238	0.355607	0	2	2	0	0.0222222	0.0222222
ENSBTAG00000000507	sienna3	0.0394527	2.16394	0.419393	-0.0156506	-0.174478	0.380004	0.195068	0.252601	0.164451	0.814268	0.862675	0.292983	0.159106	0.43355	-0.420083	-0.0262163	-0.147166	0	0	0	0	0	0
ENSBTAG00000000510	coral1	0.0653677	25.5083	0.0569913	0.57736	0.533705	0.490842	0.80339	0.640206	0.264073	0.276951	0.405483	0.553957	0.838	0.733617	0.472157	0.111205	0.230581	0	0	0	0	0	0
ENSBTAG00000000511	coral1	0.0961739	64.0224	0.349452	0.513862	0.0633234	0.336327	0.364903	0.862257	0.728054	0.0379073	-0.00149413	0.479203	0.279229	0.330081	-0.24163	-0.424467	0.630467	1	4	5	0.142857	0.0239521	0.0287356
ENSBTAG00000000512	coral1	0.0644743	17.0269	0.0770309	0.717789	0.52321	0.743675	0.743182	0.750082	0.757756	0.125038	0.322983	0.212307	0.632481	0.37599	0.204097	-0.33926	0.250225	1	1	2	0.0555556	0.02	0.0294118
ENSBTAG00000000526	coral1	0.071915	16.5704	0.0847847	0.437553	0.382725	0.699377	0.557152	0.779358	0.840775	-0.0918048	0.138367	0.415835	0.228561	0.136438	-0.266715	-0.632746	0.436664	0	7	7	0	0.0119863	0.0115321
ENSBTAG00000000527	coral1	0.128239	46.1008	0.181271	0.659296	0.0504358	0.217882	0.57672	0.828047	0.536021	0.352062	0.179241	0.526956	0.696259	0.815794	0.0916105	0.233049	0.684027	0	61	61	0	0.0291587	0.02902
ENSBTAG00000000529	grey	0.0196193	1.05166	0.0695559	0.464545	0.412275	0.617181	0.600136	0.574697	0.547948	-0.132043	0.138643	0.348151	0.425706	0.197443	0.136982	-0.449475	0.17729	1	32	33	0.1	0.0172507	0.0176944
ENSBTAG00000000536	blue2	0.0460728	12.4992	0.568855	0.394713	0.745786	0.946271	0.749526	0.619607	0.564111	0.337414	0.503171	0.350453	0.21669	0.386517	-0.319616	-0.112961	0.103508	1	4	5	0.0263158	0.0209424	0.0218341
ENSBTAG00000000539	antiquewhite2	0.0482888	14.6617	0.176638	0.313854	0.543079	0.521761	0.779648	0.486143	0.266573	0.185478	0.57623	0.568947	0.82098	0.526062	0.501138	-0.157388	0.153061	1	37	38	0.0454545	0.0308848	0.0311475
ENSBTAG00000000542	antiquewhite2	0.0511192	14.5141	0.261862	0.20529	-0.152105	-0.216108	0.341084	0.143529	-0.0026272	0.0846139	0.220586	0.3028	0.860815	0.509375	0.749553	0.245702	0.300354	0	0	0	0	0	0
ENSBTAG00000000545	coral1	0.0733812	25.1715	0.133879	0.739343	0.525692	0.560059	0.546673	0.81046	0.775605	-0.113865	-0.229709	0.168753	0.215769	0.271139	-0.149254	-0.141127	0.550754	0	2	2	0	0.0188679	0.0153846
ENSBTAG00000000546	coral1	0.0402121	2.85591	0.00886606	0.101552	-0.0116245	0.464751	0.452227	0.518947	0.487634	0.610012	0.824336	0.504249	0.434838	0.496666	-0.262271	-0.212069	0.251821	1	0	1	0.05	0	0.027027
ENSBTAG00000000548	coral1	0.102299	74.7633	0.394997	0.741119	0.377501	0.62273	0.582599	0.90798	0.869544	0.0282219	0.0383955	0.288252	0.38512	0.32959	-0.11125	-0.3927	0.506793	0	6	6	0	0.0185185	0.017341
ENSBTAG00000000550	brown	0.0757862	25.8992	0.771708	0.309086	0.738276	0.661677	0.964526	0.540661	0.552408	0.157022	0.514383	0.511052	0.741368	0.578036	0.236121	0.152618	0.511737	0	0	0	0	0	0
ENSBTAG00000000551	coral1	0.101409	38.5047	0.207657	0.412271	0.170569	0.417145	0.454061	0.838276	0.812683	0.125817	0.122924	0.479285	0.249438	0.367599	-0.383084	-0.277211	0.746366	0	0	0	0	0	0
ENSBTAG00000000555	coral1	0.108158	80.0802	0.429534	0.561427	0.258333	0.683598	0.567411	0.905805	0.850159	0.347921	0.312621	0.427419	0.253084	0.472801	-0.483823	-0.243299	0.516413	0	2	2	0	0.00653595	0.00626959
ENSBTAG00000000560	brown	0.0323891	6.4532	0.138018	0.479798	0.756384	0.645096	0.736115	0.477136	0.189585	0.180011	0.281025	0.361847	0.471445	0.50242	0.23285	0.142267	0.0205402	0	0	0	0	0	0
ENSBTAG00000000562	brown	0.0401253	6.40059	0.107442	0.181909	0.44205	0.53454	0.781791	0.520532	0.753026	-0.106185	0.399613	0.476849	0.670101	0.283243	0.186161	-0.290306	0.639384	0	0	0	0	0	0
ENSBTAG00000000565	antiquewhite2	0.0520228	15.0706	0.178149	0.194179	0.157856	0.0694309	0.644341	0.439948	0.168806	0.315895	0.424013	0.679727	0.832578	0.813768	0.365952	0.441349	0.605271	0	11	11	0	0.0491071	0.0464135
ENSBTAG00000000570	darkviolet	0.0588287	21.9291	0.206072	0.482562	0.110576	0.129703	0.484142	0.721198	0.241082	0.277843	0.0360138	0.685255	0.46881	0.79623	-0.0265359	0.348137	0.604946	0	2	2	0	0.028169	0.0263158
ENSBTAG00000000575	grey	0.102764	0.255834	0.0244851	0.157962	-0.217835	-0.300726	-0.303816	-0.0159927	-0.305384	0.236697	-0.395165	-0.143729	-0.378631	0.225013	-0.350955	0.674659	0.00455981	1	77	78	0.0714286	0.0227946	0.0229953
ENSBTAG00000000578	brown	0.0548903	12.0662	0.160842	0.516908	0.751963	0.64695	0.782209	0.701863	0.630459	-0.278062	-0.0561058	0.461448	0.435363	0.286853	0.131574	-0.228084	0.512037	0	0	0	0	0	0
ENSBTAG00000000579	coral1	0.0812031	21.6081	0.116412	0.570767	0.444604	0.419355	0.473674	0.805432	0.452775	0.0489996	-0.111124	0.494663	0.199484	0.43832	-0.177161	-0.086454	0.477217	0	5	5	0	0.0162866	0.0162338
ENSBTAG00000000588	grey	0.0808826	0.468188	0.0612018	-0.243938	0.106826	0.31038	0.0922225	-0.161877	-0.300212	0.660892	0.700316	0.106826	-0.0945412	0.241919	-0.303085	0.249027	-0.49999	0	1	1	0	0.0163934	0.012987
ENSBTAG00000000598	coral1	0.0283847	2.64186	0.00795738	0.504156	0.402988	0.273279	0.455162	0.489963	-0.0369686	0.293563	0.044353	0.413066	0.330937	0.65153	0.107481	0.413393	0.111305	1	0	1	0.0833333	0	0.0625
ENSBTAG00000000599	coral1	0.0731669	31.9767	0.144516	0.854073	0.126966	0.274577	0.515448	0.808857	0.413368	0.380987	0.130956	0.335152	0.689344	0.759691	0.257786	0.15298	0.356026	0	3	3	0	0.04	0.0344828
ENSBTAG00000000601	brown	0.00352622	4.34973	0.0717121	-0.177227	-0.455647	-0.354139	-0.653285	-0.0867523	-0.249308	-0.221251	-0.484623	-0.0480339	-0.666953	-0.417553	-0.428316	-0.415606	-0.18686	0	0	0	0	0	0
ENSBTAG00000000602	coral1	0.116719	50.0705	0.198042	0.725936	-0.0386633	0.26228	0.510052	0.822792	0.385898	0.459361	0.203512	0.539757	0.626495	0.857583	0.0453949	0.208808	0.420725	0	0	0	0	0	0
ENSBTAG00000000603	darkviolet	0.0558998	20.7288	0.241187	0.465216	-0.00739085	-0.0138008	0.434291	0.450221	-0.108302	0.430544	0.19561	0.540686	0.676062	0.888725	0.356485	0.569173	0.244438	0	3	3	0	0.00996678	0.00934579
ENSBTAG00000000605	antiquewhite2	0.0583081	20.1286	0.324357	0.0655755	0.26936	0.111045	0.657743	0.222364	0.0709258	0.24806	0.529218	0.540474	0.865417	0.661741	0.546715	0.385159	0.399222	0	0	0	0	0	0
ENSBTAG00000000607	antiquewhite2	0.035534	3.88822	0.0519402	0.586184	0.00822933	-0.158186	0.304319	0.400231	0.0993517	-0.232709	-0.307556	0.241992	0.699771	0.401313	0.742375	0.0676701	0.336748	0	3	3	0	0.0169492	0.015
ENSBTAG00000000608	coral1	0.109048	82.0937	0.340824	0.74354	0.142062	0.378214	0.68761	0.862156	0.585363	0.361698	0.288274	0.516243	0.803778	0.816542	0.196096	0.110433	0.553296	0	0	0	0	0	0
ENSBTAG00000000613	darkviolet	0.113979	29.0799	0.199397	0.546181	0.078993	0.372564	0.553854	0.800539	0.540146	0.619913	0.393326	0.503661	0.480165	0.842904	-0.274479	0.329819	0.579867	0	3	3	0	0.0272727	0.027027
ENSBTAG00000000622	antiquewhite2	0.031165	9.02913	0.163177	0.0306699	0.563025	0.369918	0.609158	-0.0482948	-0.0111624	0.0946328	0.514341	0.143972	0.627078	0.271768	0.591721	0.177268	-0.107374	0	0	0	0	0	0
ENSBTAG00000000630	coral1	0.141641	32.4811	0.147109	0.333553	0.026512	0.441765	0.505216	0.807973	0.493953	0.538538	0.53688	0.752649	0.411436	0.690899	-0.344386	-0.134255	0.450965	1	2	3	0.0588235	0.0114943	0.0157068
ENSBTAG00000000639	antiquewhite2	0.123495	17.7558	0.289826	0.00803536	0.375	0.340491	0.729942	0.271951	0.149109	0.341047	0.754792	0.60787	0.819228	0.612974	0.410135	0.16068	0.27186	0	0	0	0	0	0
ENSBTAG00000000640	antiquewhite2	0.0641559	17.5086	0.229289	0.468494	0.166567	0.125216	0.598274	0.668372	0.334033	0.151349	0.234864	0.635958	0.855297	0.690797	0.465174	0.029673	0.577862	1	1	2	0.0909091	0.0416667	0.0571429
ENSBTAG00000000647	coral1	0.0893884	42.0744	0.215725	0.778554	0.546957	0.512223	0.766806	0.840547	0.559784	0.149234	0.0508751	0.43407	0.620475	0.689262	0.164707	0.187366	0.543933	0	0	0	0	0	0
ENSBTAG00000000650	coral1	0.118671	35.0429	0.174797	0.713412	-0.0335281	0.399434	0.523074	0.828053	0.658619	0.408642	0.286775	0.373449	0.598201	0.672996	-0.0402289	-0.0275571	0.45119	0	1	1	0	0.0222222	0.0222222
ENSBTAG00000000653	darkviolet	0.095877	66.8711	0.643811	0.538587	0.153491	0.402628	0.719758	0.714183	0.314182	0.568143	0.591033	0.67013	0.850575	0.925097	0.23227	0.199831	0.320404	0	7	7	0	0.0338164	0.0331754
ENSBTAG00000000656	coral1	0.0772639	35.6548	0.183599	0.685236	0.285467	0.484099	0.644862	0.859939	0.773745	-0.0595303	0.0166444	0.441858	0.576816	0.435869	0.0984541	-0.289337	0.606059	0	2	2	0	0.00542005	0.00536193
ENSBTAG00000000662	coral1	0.107033	42.338	0.219063	0.369408	0.268754	0.480526	0.633138	0.880747	0.708716	0.259321	0.352812	0.728186	0.458082	0.580572	-0.256574	-0.196071	0.735067	0	9	9	0	0.00869565	0.00863724
ENSBTAG00000000666	brown	0.0637459	14.5915	0.212947	0.328469	0.543195	0.542177	0.766511	0.421696	0.411226	0.160186	0.582732	0.345056	0.820335	0.41685	0.510971	-0.158883	0.181464	0	0	0	0	0	0
ENSBTAG00000000668	coral1	0.0468444	9.41446	0.0470428	0.594237	0.319793	0.387233	0.470292	0.724099	0.754418	-0.211955	-0.0778567	0.22332	0.457578	0.14913	0.180096	-0.500438	0.525598	0	3	3	0	0.0384615	0.0322581
ENSBTAG00000000676	coral1	0.0609663	23.8091	0.128774	0.255156	0.0628809	0.43802	0.342922	0.764939	0.650027	0.311592	0.313679	0.557798	0.110854	0.361258	-0.555922	-0.35193	0.524405	0	36	36	0	0.036	0.035964
ENSBTAG00000000678	coral1	0.124714	40.8121	0.210217	0.885402	0.135473	0.437249	0.533583	0.840276	0.682665	0.321503	0.0785908	0.180572	0.530967	0.628836	-0.000928091	0.0921652	0.433619	1	1	2	0.0416667	0.00689655	0.0118343
ENSBTAG00000000683	coral1	0.0977089	46.8118	0.219409	0.315031	0.527337	0.750777	0.76334	0.86062	0.803234	0.114283	0.373616	0.725965	0.347897	0.423756	-0.352435	-0.36283	0.64274	0	6	6	0	0.0594059	0.0560748
ENSBTAG00000000684	coral1	0.127856	99.618	0.436716	0.638335	0.279894	0.484995	0.75296	0.91736	0.526499	0.335283	0.347643	0.747386	0.736042	0.818546	0.0990411	-0.0164116	0.531151	0	4	4	0	0.00425532	0.00421941
ENSBTAG00000000694	antiquewhite2	0.0578193	22.4525	0.379824	0.174538	0.387194	0.199729	0.659955	0.152644	0.0340374	0.243245	0.50244	0.329785	0.844801	0.589559	0.64247	0.402689	0.190144	0	0	0	0	0	0
ENSBTAG00000000695	coral1	0.126022	130.561	0.70876	0.616563	0.321564	0.697239	0.629922	0.954956	0.813492	0.2599	0.299403	0.520786	0.379571	0.483851	-0.295331	-0.371429	0.479698	0	6	6	0	0.00913242	0.00883652
ENSBTAG00000000696	coral1	0.0820951	17.4092	0.079219	0.59473	0.557288	0.852227	0.664996	0.720507	0.504512	0.479969	0.430726	0.332014	0.247807	0.541659	-0.315561	-0.00495185	0.0546379	0	0	0	0	0	0
ENSBTAG00000000698	coral1	0.0820107	41.3973	0.190125	0.662536	0.767972	0.83388	0.740393	0.786427	0.719712	-0.0293416	0.0594042	0.294513	0.288019	0.297752	-0.109859	-0.24846	0.328507	0	9	9	0	0.00507614	0.00504202
ENSBTAG00000000699	darkviolet	0.0520493	2.47111	0.0298152	0.0192456	0.358716	0.332491	0.605926	0.21722	0.0693918	0.546802	0.604976	0.447746	0.436413	0.701469	-0.053171	0.65148	0.275848	0	30	30	0	0.0255754	0.0252525
ENSBTAG00000000700	darkviolet	0.0741192	43.2266	0.609641	0.350918	-0.0818104	0.132174	0.453054	0.596777	0.0608582	0.643691	0.466752	0.726307	0.589583	0.93475	0.00570717	0.387492	0.327036	0	9	9	0	0.00599201	0.00592495
ENSBTAG00000000705	brown	0.0723019	32.1873	0.774485	0.456549	0.833206	0.761787	0.937365	0.564007	0.504852	0.118645	0.452289	0.404658	0.700268	0.492385	0.318179	-0.00576222	0.271651	0	1	1	0	0.0138889	0.0131579
ENSBTAG00000000706	darkviolet	0.0315149	4.04043	0.0522959	0.204358	-0.338592	-0.318159	-0.000599161	0.116302	-0.400631	0.61502	0.139688	0.259848	0.270813	0.744038	0.0618229	0.82134	0.0475572	0	1	1	0	0.03125	0.02
ENSBTAG00000000710	darkviolet	0.114577	62.3442	0.755845	0.597309	-0.0854526	0.228218	0.513528	0.69299	0.258892	0.714001	0.470356	0.522051	0.693508	0.974741	0.0558591	0.415278	0.330398	1	0	1	0.04	0	0.00416667
ENSBTAG00000000711	violet	0.0395772	7.98771	0.328283	0.28878	0.0617893	-0.0710484	0.32488	0.109546	-0.165764	0.483935	0.201893	0.123483	0.477878	0.724964	0.265193	0.917644	0.167389	1	10	11	0.111111	0.0289855	0.0310734
ENSBTAG00000000712	coral1	0.0782732	9.65863	0.0420045	0.702276	0.34226	0.487211	0.699618	0.652504	0.455944	0.15586	0.154036	0.340631	0.667318	0.618177	0.273531	0.125507	0.296232	0	0	0	0	0	0
ENSBTAG00000000713	darkviolet	0.108325	8.90182	0.136007	0.249346	-0.192013	0.0996373	0.24169	0.356631	-0.0484383	0.796454	0.435164	0.402649	0.249649	0.826346	-0.296938	0.661815	0.128643	0	2	2	0	0.02	0.0183486
ENSBTAG00000000731	coral1	0.0655498	27.0177	0.145367	0.860708	0.536566	0.529939	0.57744	0.826279	0.603994	-0.0288626	-0.177298	0.20949	0.386379	0.401595	0.0974129	-0.102617	0.380835	0	1	1	0	0.1	0.0833333
ENSBTAG00000000742	coral1	0.0980207	65.6092	0.179838	0.655781	0.0206707	0.366281	0.564287	0.821669	0.401486	0.661521	0.482796	0.561275	0.674211	0.90548	0.00277947	0.178058	0.348536	1	0	1	0.0588235	0	0.0125
ENSBTAG00000000744	antiquewhite2	0.0582322	11.4147	0.10932	0.454045	0.278214	0.265133	0.693007	0.651312	0.470213	-0.154445	0.0750573	0.633983	0.796416	0.516669	0.451073	-0.131597	0.615109	0	2	2	0	0.0540541	0.0512821
ENSBTAG00000000745	grey	0.0820425	0.173044	0.0308627	-0.263645	0.269517	0.0559869	0.283813	0.0394109	-0.0896071	0.0898937	0.0987335	0.461949	-0.0200004	0.327795	-0.260168	0.510739	0.381555	0	0	0	0	0	0
ENSBTAG00000000746	coral1	0.101138	68.5062	0.364022	0.703702	0.623495	0.69034	0.673289	0.890591	0.665304	0.0152754	0.0380181	0.435535	0.365698	0.394341	-0.05117	-0.306047	0.399307	0	18	18	0	0.00652647	0.00644699
ENSBTAG00000000753	coral1	0.108203	67.8879	0.357616	0.731879	0.415606	0.731457	0.720585	0.915812	0.822254	0.202868	0.308697	0.397465	0.563441	0.47977	-0.0175229	-0.362035	0.399751	0	0	0	0	0	0
ENSBTAG00000000754	coral1	0.0947229	15.2871	0.0597769	0.249047	0.321748	0.545637	0.798824	0.740003	0.686499	0.165976	0.468649	0.784527	0.62277	0.592917	-0.0883455	-0.13137	0.714358	1	4	5	0.047619	0.0240964	0.026738
ENSBTAG00000000759	antiquewhite2	0.0427129	8.17934	0.104677	0.214775	0.661165	0.366283	0.757991	0.379419	0.214394	-0.233505	0.213859	0.576278	0.756165	0.346649	0.643219	-0.145661	0.333909	0	1	1	0	0.0526316	0.0333333
ENSBTAG00000000770	coral1	0.0707563	29.6405	0.161221	0.613775	-0.0444431	0.311167	0.244407	0.790222	0.748039	0.101831	-0.0668598	0.202583	0.185677	0.266589	-0.290513	-0.340295	0.510228	0	0	0	0	0	0
ENSBTAG00000000771	coral1	0.0916841	42.3875	0.216482	0.486811	0.257664	0.593286	0.695686	0.888833	0.777018	0.182533	0.403381	0.657191	0.603835	0.51196	-0.0588273	-0.422893	0.567206	0	4	4	0	0.00552486	0.00541272
ENSBTAG00000000773	grey	0.0345407	0.250765	0.0458878	0.0185403	-0.0566977	0.305626	0.0316962	0.110459	0.32092	0.0195953	0.354968	-0.0502885	0.0978279	-0.247645	0.00832204	-0.748551	-0.224643	0	6	6	0	0.0638298	0.0625
ENSBTAG00000000778	coral1	0.0396012	8.49659	0.0338722	0.684238	0.460436	0.440752	0.564391	0.662549	0.16852	0.311883	0.0773903	0.405243	0.406212	0.683675	0.0868716	0.283816	0.14483	0	0	0	0	0	0
ENSBTAG00000000781	coral1	0.0829532	33.4883	0.151827	0.4122	0.0986519	0.326156	0.515203	0.828279	0.391131	0.279482	0.214466	0.828328	0.421531	0.691499	-0.186661	-0.0637081	0.541676	0	5	5	0	0.0114943	0.0113122
ENSBTAG00000000782	darkviolet	0.0684472	18.2045	0.129716	0.45084	0.422465	0.4893	0.701519	0.683562	0.192755	0.406695	0.40327	0.727583	0.566252	0.792474	0.0657495	0.182354	0.256845	0	2	2	0	0.0143885	0.0138889
ENSBTAG00000000784	grey	0.118475	2.31492	0.290638	-0.0695571	0.0948831	-0.167181	0.35611	0.269895	0.00862021	-0.161821	0.138922	0.70444	0.640168	0.349475	0.523065	-0.112418	0.521084	0	0	0	0	0	0
ENSBTAG00000000789	brown	0.047006	12.6292	0.265395	0.241516	0.526264	0.638366	0.826766	0.444498	0.481883	0.407243	0.792925	0.40159	0.758233	0.552322	0.232196	0.0307725	0.258904	0	0	0	0	0	0
ENSBTAG00000000797	brown	0.0951918	58.5065	0.787698	0.509923	0.649966	0.751174	0.964364	0.82124	0.662496	0.223313	0.51759	0.674219	0.76848	0.658098	0.153344	-0.123976	0.502348	0	0	0	0	0	0
ENSBTAG00000000801	antiquewhite2	0.0983649	3.22307	0.044108	0.246852	-0.0863116	-0.0355015	0.328825	0.255316	0.446595	-0.139636	0.0544967	0.109153	0.634183	0.213707	0.441916	-0.04885	0.51491	0	0	0	0	0	0
ENSBTAG00000000803	coral1	0.0540317	18.5062	0.0970735	0.574146	0.0822721	0.0367788	0.308423	0.745443	0.446355	-0.100552	-0.272669	0.437811	0.399444	0.409952	0.119578	-0.11985	0.662339	0	1	1	0	0.0147059	0.0128205
ENSBTAG00000000804	coral1	0.0177749	1.93812	0.00889478	0.404845	0.348757	0.172998	0.310475	0.508781	0.542144	-0.182329	-0.208945	0.0951637	0.233189	0.116066	0.0624573	-0.123238	0.580004	0	22	22	0	0.0176849	0.0174326
ENSBTAG00000000806	coral1	0.0570713	12.4424	0.0476913	0.296933	0.372571	0.392477	0.774945	0.712841	0.690938	-0.120236	0.187772	0.719128	0.677344	0.488944	0.136373	-0.143391	0.85673	0	1	1	0	0.0163934	0.0153846
ENSBTAG00000000808	darkviolet	0.0584849	22.1167	0.0949483	0.321207	0.314141	0.465158	0.827392	0.572331	0.524431	0.446281	0.681788	0.547891	0.853842	0.766254	0.196791	0.238217	0.538627	0	0	0	0	0	0
ENSBTAG00000000810	antiquewhite2	0.0754458	37.1291	0.549259	0.553783	0.320159	0.427371	0.730985	0.51006	0.361129	0.307335	0.514871	0.327222	0.938115	0.638615	0.578091	0.0526261	0.175894	0	3	3	0	0.0322581	0.0322581
ENSBTAG00000000811	coral1	0.093708	51.9209	0.222966	0.745471	0.371752	0.554213	0.803888	0.78421	0.672084	0.242288	0.284733	0.371497	0.785092	0.691142	0.237061	0.0966707	0.489635	0	0	0	0	0	0
ENSBTAG00000000813	antiquewhite2	0.0632448	23.7667	0.370465	0.696304	0.16598	0.175257	0.555231	0.489868	0.248725	0.108695	0.1239	0.218217	0.888704	0.589512	0.716678	0.124318	0.201803	0	0	0	0	0	0
ENSBTAG00000000815	coral1	0.0902672	52.913	0.189603	0.525108	0.432309	0.670959	0.809913	0.836745	0.496601	0.529357	0.616281	0.702418	0.661772	0.808324	-0.0313954	0.0107548	0.354295	0	2	2	0	0.0285714	0.0188679
ENSBTAG00000000817	grey	0.0443991	4.58262	0.681207	0.0304126	0.174408	-0.0193468	0.262753	0.49469	0.432619	-0.315172	-0.254081	0.559502	0.123146	0.153799	-0.157153	-0.140069	0.879544	0	2	2	0	0.00277008	0.0027137
ENSBTAG00000000820	antiquewhite2	0.0538359	18.8173	0.231108	0.266755	0.195228	0.219331	0.621797	0.428996	0.0029441	0.40214	0.585934	0.682212	0.859997	0.76444	0.500527	0.152548	0.161336	0	0	0	0	0	0
ENSBTAG00000000825	antiquewhite2	0.0590845	8.54748	0.0847048	0.378367	-0.110312	0.154966	0.445768	0.277246	0.226461	0.602122	0.568979	0.121627	0.734295	0.699966	0.289417	0.46394	0.164104	0	0	0	0	0	0
ENSBTAG00000000833	darkviolet	0.0791229	42.4826	0.474652	0.631897	0.00431655	0.299854	0.513667	0.674919	0.150399	0.685661	0.498284	0.523895	0.705642	0.916769	0.178093	0.2553	0.10622	0	1	1	0	0.166667	0.142857
ENSBTAG00000000837	coral1	0.144257	71.7533	0.379308	0.449535	0.486065	0.778951	0.611589	0.859207	0.718295	0.277154	0.319447	0.531474	0.14949	0.408082	-0.506152	-0.300725	0.407856	0	4	4	0	0.0229885	0.0217391
ENSBTAG00000000838	coral1	0.119577	102.383	0.548416	0.608827	0.472062	0.54607	0.702377	0.945453	0.760121	-0.053507	0.0131102	0.618284	0.470982	0.47372	-0.0604975	-0.268553	0.71863	0	6	6	0	0.0075	0.00727273
ENSBTAG00000000841	coral1	0.0537974	18.3171	0.0637575	0.445613	0.275723	0.698439	0.636248	0.668695	0.437122	0.808332	0.765065	0.44239	0.422803	0.7615	-0.319379	0.170675	0.118397	0	3	3	0	0.00892857	0.00810811
ENSBTAG00000000843	darkviolet	0.0449889	4.96173	0.0600773	0.281562	-0.0476394	-0.0679938	0.408874	0.48995	0.204749	0.196318	0.0159149	0.574482	0.489107	0.721539	0.0409359	0.515474	0.710895	0	0	0	0	0	0
ENSBTAG00000000848	coral1	0.122392	104.155	0.560891	0.825534	0.5101	0.75898	0.671009	0.915902	0.696245	0.260414	0.163192	0.32582	0.376864	0.521563	-0.151675	-0.158036	0.289784	0	2	2	0	0.03125	0.0298507
ENSBTAG00000000855	coral1	0.103229	69.1274	0.294147	0.853731	0.104897	0.372566	0.58632	0.850167	0.49728	0.501413	0.257829	0.370608	0.701754	0.841999	0.132689	0.211212	0.383542	2	6	8	0.0952381	0.0102389	0.0131796
ENSBTAG00000000871	coral1	0.0801271	19.5174	0.0747321	0.340067	0.587032	0.555264	0.814402	0.793565	0.718222	-0.0419879	0.295267	0.708155	0.630105	0.447264	0.0962952	-0.298344	0.745252	0	0	0	0	0	0
ENSBTAG00000000874	brown	0.0653513	9.76886	0.112782	0.427821	0.801404	0.671351	0.663539	0.64075	0.491827	-0.247976	-0.0703918	0.447107	0.210512	0.185752	-0.021297	-0.294212	0.335746	1	62	63	0.0217391	0.0197767	0.0198051
ENSBTAG00000000878	coral1	0.11849	108.262	0.579933	0.673385	0.537774	0.645279	0.699848	0.944537	0.82931	0.0154697	0.0511384	0.464636	0.411811	0.42878	-0.126028	-0.268774	0.637945	0	6	6	0	0.0324324	0.029703
ENSBTAG00000000879	coral1	0.0825225	7.57805	0.0396528	0.795399	0.503164	0.483835	0.417267	0.707551	0.657501	-0.176541	-0.328245	-0.0200712	0.183196	0.143689	0.00870385	-0.21466	0.346693	0	0	0	0	0	0
ENSBTAG00000000880	antiquewhite2	0.0619484	17.9399	0.262645	0.659015	0.130805	0.229789	0.538133	0.413588	0.183421	0.336465	0.337297	0.139982	0.88112	0.642715	0.661378	0.212408	0.0311621	0	0	0	0	0	0
ENSBTAG00000000911	coral1	0.0843007	40.7832	0.221078	0.549361	0.132409	0.572962	0.451189	0.858641	0.687008	0.486164	0.392457	0.415921	0.275003	0.514441	-0.413308	-0.242931	0.366986	0	1	1	0	0.00369004	0.00359712
ENSBTAG00000000913	antiquewhite2	0.0527442	19.0968	0.267751	0.0180482	0.370411	0.365266	0.782462	0.304457	0.262566	0.315466	0.728843	0.608358	0.825137	0.63452	0.342317	0.222773	0.404088	0	0	0	0	0	0
ENSBTAG00000000917	antiquewhite2	0.0447161	3.03985	0.0190317	0.141979	-0.341957	-0.0527082	0.210403	0.450023	0.129145	0.660041	0.516719	0.55074	0.460761	0.72756	-0.11599	0.255776	0.383893	0	0	0	0	0	0
ENSBTAG00000000937	darkviolet	0.0560141	8.22913	0.103822	0.376995	-0.115203	-0.197358	0.252177	0.11897	-0.357207	0.440145	0.199254	0.222494	0.673703	0.751608	0.59922	0.690715	-0.0469751	0	8	8	0	0.0190024	0.0182648
ENSBTAG00000000939	coral1	0.134806	122.85	0.670983	0.638251	0.129571	0.49865	0.418142	0.922644	0.707195	0.280112	0.130247	0.435696	0.243208	0.462209	-0.364429	-0.296427	0.466022	1	123	124	0.0333333	0.0182466	0.0183134
ENSBTAG00000000940	coral1	0.0944313	49.2654	0.206737	0.384496	0.424266	0.650622	0.824656	0.859268	0.62484	0.411687	0.54506	0.807284	0.563883	0.75684	-0.219575	0.00551733	0.612092	0	0	0	0	0	0
ENSBTAG00000000941	coral1	0.108238	50.2684	0.255217	0.551967	0.482432	0.586206	0.726987	0.90013	0.793298	0.123826	0.112735	0.553194	0.390192	0.559698	-0.26273	-0.000282449	0.777265	0	14	14	0	0.05	0.0469799
ENSBTAG00000000948	coral1	0.107114	41.6022	0.149456	0.678836	0.331243	0.272441	0.721637	0.772708	0.464438	0.131765	0.096855	0.539228	0.824338	0.75914	0.390247	0.208989	0.642572	0	7	7	0	0.0157303	0.0150862
ENSBTAG00000000950	antiquewhite2	0.0329436	6.56073	0.122284	-0.0959126	0.280205	0.15455	0.580408	0.0880718	0.082368	-0.109694	0.448502	0.511671	0.781556	0.28688	0.656992	-0.112925	0.23428	0	0	0	0	0	0
ENSBTAG00000000957	grey	0.0344945	0.61916	0.0173969	0.31537	-0.0121667	-0.307926	0.100807	0.31444	-0.09852	0.0351886	-0.256165	0.296628	0.341088	0.45576	0.30829	0.372464	0.411742	0	0	0	0	0	0
ENSBTAG00000000961	coral1	0.100998	67.0701	0.255955	0.637599	0.530753	0.577204	0.871567	0.847567	0.593104	0.0805488	0.281577	0.651465	0.822879	0.649745	0.334152	-0.148498	0.519604	0	0	0	0	0	0
ENSBTAG00000000967	coral1	0.122933	99.4648	0.518312	0.668554	0.437768	0.654575	0.807383	0.948716	0.801571	0.133129	0.228476	0.590691	0.611846	0.604036	-0.0287284	-0.17719	0.633673	0	0	0	0	0	0
ENSBTAG00000000974	coral1	0.0736987	28.2914	0.153944	0.553686	0.3877	0.511127	0.348161	0.774436	0.54667	-0.109794	-0.14654	0.36398	0.0608088	0.13584	-0.217668	-0.537468	0.280395	0	2	2	0	0.0136054	0.0131579
ENSBTAG00000000977	coral1	0.0275802	3.30862	0.0167309	0.761942	0.549865	0.538294	0.357806	0.589435	0.387167	-0.0675886	-0.30123	-0.0341622	0.0291716	0.162707	-0.0583888	-0.100637	0.0240504	0	11	11	0	0.00820283	0.008
ENSBTAG00000000978	antiquewhite2	0.10208	40.2317	0.295511	0.64528	0.398795	0.517672	0.7538	0.817068	0.676192	-0.0106301	0.220243	0.515825	0.792333	0.490104	0.361414	-0.344252	0.497583	2	0	2	0.0588235	0	0.0151515
ENSBTAG00000000979	brown	0.0586106	4.80433	0.0738951	0.512392	0.634731	0.747319	0.753103	0.579868	0.730029	0.120066	0.439316	0.13636	0.595203	0.275382	0.204749	-0.285288	0.248438	0	2	2	0	0.0246914	0.020202
ENSBTAG00000000985	coral1	0.129126	55.153	0.300984	0.492162	0.0625275	0.283024	0.348618	0.849175	0.65888	-0.0480675	-0.0732263	0.54009	0.28483	0.312867	-0.176288	-0.457298	0.628943	0	1	1	0	0.00460829	0.00434783
ENSBTAG00000000990	antiquewhite2	0.0804597	6.1004	0.0950806	0.151698	0.274776	0.500809	0.663198	0.384494	0.567064	0.1298	0.638072	0.365908	0.717312	0.296324	0.283372	-0.32708	0.295658	0	1	1	0	0.037037	0.037037
ENSBTAG00000000993	brown	0.0665698	27.5731	0.413876	0.348874	0.56847	0.741012	0.891188	0.728109	0.500344	0.437427	0.709978	0.736432	0.6694	0.713739	-0.000334992	-0.0422226	0.358667	0	0	0	0	0	0
ENSBTAG00000001003	coral1	0.0818172	25.6693	0.081826	0.341498	0.371226	0.474032	0.823596	0.795838	0.603597	0.332419	0.497022	0.797178	0.710269	0.778813	-0.0204578	0.104594	0.762535	0	0	0	0	0	0
ENSBTAG00000001004	darkviolet	0.0664782	29.9853	0.426249	0.351795	0.22043	0.392381	0.628047	0.550756	0.0938606	0.689999	0.61865	0.650441	0.590702	0.915648	0.00285438	0.433257	0.188112	0	0	0	0	0	0
ENSBTAG00000001009	blue	0.0925711	5.07999	0.151586	0.504331	0.115322	-0.177956	0.221574	0.0515163	-0.198256	-0.098332	-0.20128	-0.0991304	0.638902	0.326109	0.900246	0.342632	-0.0619645	0	0	0	0	0	0
ENSBTAG00000001013	coral1	0.0648902	16.903	0.0790534	0.237692	0.615539	0.57662	0.634212	0.729894	0.768948	-0.126747	0.106828	0.546253	0.219345	0.211605	-0.276631	-0.335446	0.746661	0	0	0	0	0	0
ENSBTAG00000001015	coral1	0.135462	30.58	0.128369	0.623778	-0.0583426	0.0724072	0.473204	0.779583	0.354128	0.188365	0.0337941	0.627673	0.699303	0.753926	0.244179	0.0955866	0.591895	0	2	2	0	0.0108696	0.00966184
ENSBTAG00000001016	darkturquoise	0.0647359	3.81729	0.143488	0.323665	0.0634376	0.493006	0.329426	0.633375	0.816754	-0.00968861	0.18487	0.245462	0.177078	0.0415987	-0.299886	-0.650356	0.403403	0	0	0	0	0	0
ENSBTAG00000001017	coral1	0.063176	25.717	0.127502	0.341863	0.663366	0.816041	0.606738	0.739063	0.828107	-0.0665624	0.188235	0.380005	0.0914277	0.074641	-0.384345	-0.571764	0.427253	0	1	1	0	0.0078125	0.00757576
ENSBTAG00000001021	brown	0.0179904	1.40651	0.0174986	-0.0833617	0.332486	0.116604	0.599328	0.0717049	0.140924	-0.0567897	0.268365	0.413442	0.600286	0.400095	0.373527	0.387117	0.486768	0	0	0	0	0	0
ENSBTAG00000001022	darkviolet	0.0980558	42.4983	0.393445	0.685327	0.269918	0.404163	0.717665	0.647258	0.354154	0.584173	0.455636	0.355847	0.804076	0.912877	0.258901	0.484971	0.31914	0	6	6	0	0.0461538	0.0461538
ENSBTAG00000001023	coral1	0.142146	147.633	0.789556	0.759566	0.381544	0.66214	0.66682	0.96443	0.671767	0.399787	0.249163	0.483198	0.4208	0.681892	-0.237469	-0.0266554	0.434465	0	0	0	0	0	0
ENSBTAG00000001024	coral1	0.107223	53.6255	0.28533	0.748374	0.28739	0.63863	0.448145	0.85139	0.5485	0.432142	0.155487	0.289293	0.151259	0.527857	-0.395565	-0.0683414	0.177286	0	0	0	0	0	0
ENSBTAG00000001027	darkviolet	0.068911	6.75586	0.101687	0.141829	-0.330198	-0.181348	0.156284	0.251599	-0.175959	0.665975	0.319979	0.450453	0.351277	0.822523	-0.0875199	0.73511	0.259713	0	0	0	0	0	0
ENSBTAG00000001029	blue	0.0493474	17.9399	0.660783	0.162678	-0.0318485	-0.345641	0.12266	-0.168872	-0.411924	-0.113327	-0.0466972	0.0343704	0.64932	0.25624	0.970234	0.279159	-0.127283	0	0	0	0	0	0
ENSBTAG00000001030	coral1	0.0999364	69.8525	0.366951	0.670246	0.497125	0.865933	0.736643	0.880492	0.740432	0.397779	0.415132	0.409866	0.376254	0.553873	-0.293319	-0.167816	0.280741	1	80	81	0.0384615	0.02442	0.0245306
ENSBTAG00000001035	coral1	0.124312	89.0321	0.46914	0.842942	0.197215	0.41398	0.610048	0.923493	0.666559	0.187272	0.0448286	0.417243	0.626635	0.655613	0.101618	-0.0384562	0.551375	0	0	0	0	0	0
ENSBTAG00000001036	floralwhite	0.0640859	10.6533	0.797298	0.0468228	0.347096	0.429577	0.763286	0.639842	0.492989	0.13746	0.565948	0.933665	0.679444	0.563998	0.0614692	-0.218104	0.671229	0	3	3	0	0.006	0.00591716
ENSBTAG00000001037	antiquewhite2	0.0528469	15.303	0.244498	0.235168	0.232101	-0.0820193	0.477663	0.163196	-0.0405375	-0.205658	0.0455361	0.364409	0.843248	0.386498	0.905966	0.117292	0.269647	0	0	0	0	0	0
ENSBTAG00000001038	brown	0.109309	21.0036	0.354922	0.338375	0.72233	0.584521	0.855259	0.389179	0.249824	0.0856703	0.428652	0.436763	0.738484	0.504078	0.48335	0.0997254	0.158777	0	0	0	0	0	0
ENSBTAG00000001055	coral1	0.0835664	28.6781	0.0818706	0.460169	0.323631	0.61922	0.817787	0.740613	0.470889	0.459488	0.631132	0.706585	0.742613	0.790073	0.0704682	0.0145481	0.339647	0	0	0	0	0	0
ENSBTAG00000001060	darkviolet	0.0916494	61.0078	0.835619	0.498135	0.0384644	0.265694	0.579739	0.606611	0.108438	0.675812	0.544492	0.617	0.739796	0.972224	0.177193	0.40459	0.211334	1	0	1	0.0833333	0	0.0416667
ENSBTAG00000001061	coral1	0.0978826	53.979	0.292409	0.749862	0.0807143	0.474239	0.402425	0.883994	0.613672	0.209318	0.032704	0.375795	0.303289	0.460047	-0.196155	-0.297486	0.314578	0	18	18	0	0.009	0.00885391
ENSBTAG00000001078	coral1	0.0920565	41.3666	0.220376	0.501769	0.45608	0.760291	0.470893	0.790844	0.685817	0.119767	0.173766	0.352035	0.052674	0.184464	-0.418655	-0.539616	0.210497	0	0	0	0	0	0
ENSBTAG00000001081	coral1	0.128329	118.531	0.641971	0.544974	0.381593	0.73847	0.636491	0.933435	0.779267	0.260935	0.329058	0.565473	0.31375	0.45948	-0.362512	-0.387873	0.451086	1	59	60	0.142857	0.0159287	0.0161681
ENSBTAG00000001083	coral1	0.113774	79.6816	0.426289	0.650726	0.494433	0.707588	0.575898	0.887	0.842527	0.130913	0.0623589	0.29181	0.167869	0.338633	-0.39258	-0.239323	0.508303	0	8	8	0	0.00537996	0.00532978
ENSBTAG00000001093	coral1	0.0673639	23.2932	0.110679	0.494829	-0.0352768	0.427758	0.349194	0.768464	0.347139	0.565564	0.347064	0.564651	0.224462	0.649508	-0.403913	-0.062857	0.18714	0	6	6	0	0.0193548	0.0183486
ENSBTAG00000001094	sienna3	0.0247211	3.45946	0.743083	0.0812058	-0.0854459	0.418861	0.319278	0.288327	0.234334	0.758803	0.903554	0.274358	0.376007	0.462696	-0.175833	-0.0727999	-0.121006	1	34	35	0.037037	0.0145985	0.0148557
ENSBTAG00000001105	antiquewhite2	0.080612	11.0376	0.0920009	0.288606	0.122267	-0.0445261	0.470399	0.407773	-0.122522	0.310434	0.226885	0.651827	0.694536	0.806641	0.418149	0.468995	0.35303	1	8	9	0.0263158	0.0276817	0.0275229
ENSBTAG00000001107	darkviolet	0.0729127	3.73673	0.0358358	-0.0158321	-0.0752377	0.171473	0.470873	0.40299	0.243047	0.640163	0.766099	0.647313	0.58101	0.728228	-0.0889942	0.250669	0.450358	1	1	2	0.0344828	0.027027	0.030303
ENSBTAG00000001108	darkviolet	0.108186	68.3913	0.721573	0.613708	0.171027	0.364885	0.690209	0.700045	0.251255	0.568482	0.464086	0.599936	0.790819	0.960199	0.21788	0.364894	0.303434	0	0	0	0	0	0
ENSBTAG00000001109	brown	0.089387	9.21851	0.12253	0.266241	0.144253	0.321154	0.68224	0.426826	0.487118	0.271005	0.489201	0.409671	0.759034	0.611965	0.219006	0.231331	0.518498	0	1	1	0	0.0175439	0.0151515
ENSBTAG00000001110	coral1	0.0965366	39.568	0.186015	0.468559	0.417645	0.598113	0.809598	0.862513	0.869896	0.0924356	0.357652	0.60735	0.669843	0.515059	0.00769258	-0.267633	0.756372	1	1	2	0.0588235	0.0138889	0.0224719
ENSBTAG00000001114	coral1	0.0968376	62.2666	0.337365	0.711832	0.394513	0.558803	0.584612	0.921075	0.673418	0.175825	0.129684	0.440113	0.437162	0.486604	-0.0606016	-0.277081	0.45128	0	4	4	0	0.0127389	0.0125786
ENSBTAG00000001116	grey	0.0130414	0.336893	0.0307115	0.120072	0.0648799	0.22301	0.0440773	0.039747	-0.277835	0.608358	0.256049	0.0431321	-0.201282	0.398798	-0.401494	0.54227	-0.354181	0	6	6	0	0.0428571	0.0387097
ENSBTAG00000001120	coral1	0.098421	54.1717	0.264648	0.847128	0.0299199	0.404062	0.533312	0.84486	0.597145	0.466024	0.241939	0.292109	0.626963	0.739727	0.0391243	0.0929754	0.372623	0	0	0	0	0	0
ENSBTAG00000001126	coral1	0.0576117	20.3744	0.101218	0.768664	0.118464	0.189667	0.484945	0.738979	0.61444	0.0280668	-0.103138	0.216507	0.646182	0.511677	0.293342	0.024576	0.602762	0	8	8	0	0.0189573	0.0187793
ENSBTAG00000001133	grey	0.0382552	3.11915	0.0862616	0.132822	0.645905	0.703392	0.458928	0.49085	0.596799	-0.0213535	0.0629517	0.272148	-0.238686	0.0432322	-0.65605	-0.162844	0.374491	0	183	183	0	0.0632999	0.0627787
ENSBTAG00000001134	coral1	0.10313	69.7172	0.317177	0.79773	0.165628	0.429029	0.557862	0.886047	0.462648	0.440383	0.14073	0.477656	0.481689	0.803889	-0.103938	0.199723	0.394619	0	0	0	0	0	0
ENSBTAG00000001137	brown	0.0783613	24.8431	0.662332	0.360896	0.752487	0.708616	0.925599	0.55237	0.393692	0.306421	0.582125	0.536027	0.690605	0.6444	0.209851	0.163279	0.288133	0	0	0	0	0	0
ENSBTAG00000001139	blue	0.0178523	2.12886	0.0793964	0.510154	0.23394	-0.157213	0.189759	0.0893551	-0.120179	-0.256114	-0.35352	-0.142313	0.520077	0.181223	0.846601	0.211742	0.00805677	1	0	1	0.25	0	0.0175439
ENSBTAG00000001141	darkviolet	0.0898569	49.0168	0.281355	0.517141	-0.0400635	0.211976	0.47987	0.832211	0.381529	0.47474	0.292967	0.716229	0.560369	0.835263	-0.0877944	0.124372	0.558315	1	2	3	0.0434783	0.0165289	0.0208333
ENSBTAG00000001143	indianred3	0.11496	1.5867	0.152194	0.852474	0.415714	0.362371	0.417234	0.467214	0.322912	-0.123266	-0.236974	-0.147345	0.460871	0.230982	0.50327	-0.0484125	-0.0221114	1	2	3	0.142857	0.0740741	0.0882353
ENSBTAG00000001144	antiquewhite2	0.0531786	8.30595	0.0768188	0.0227874	0.438796	0.263744	0.778562	0.446801	0.42616	-0.124247	0.341495	0.755481	0.772909	0.469757	0.365787	-0.0179448	0.761674	1	1	2	0.0666667	0.0222222	0.0333333
ENSBTAG00000001146	grey	0.0461792	4.93655	0.439065	0.111871	0.477649	0.371511	0.577208	0.63066	0.612662	-0.461717	-0.0710701	0.721052	0.325762	0.10075	0.00898299	-0.539307	0.760523	0	3	3	0	0.0234375	0.0223881
ENSBTAG00000001151	darkviolet	0.0799989	22.2875	0.112435	0.689708	0.239326	0.681653	0.646924	0.718356	0.488553	0.721219	0.586594	0.295803	0.516393	0.77784	-0.152849	0.206947	0.0901808	0	0	0	0	0	0
ENSBTAG00000001164	blue2	0.0360377	6.54225	0.750779	0.271399	0.7937	0.951768	0.747754	0.524567	0.738892	0.162527	0.543072	0.207378	0.257112	0.147887	-0.219538	-0.344016	0.1852	0	0	0	0	0	0
ENSBTAG00000001168	coral1	0.123549	14.5825	0.0719723	0.394117	0.334166	0.473906	0.613671	0.7937	0.8168	0.0845055	0.264886	0.49405	0.484461	0.384198	-0.101936	-0.306766	0.732911	0	1	1	0	0.015625	0.0147059
ENSBTAG00000001171	coral1	0.0856462	35.988	0.157434	0.63163	0.75789	0.706119	0.846453	0.810138	0.781499	-0.155874	0.0639329	0.413289	0.56133	0.359712	0.162115	-0.252096	0.574317	0	2	2	0	0.015625	0.0155039
ENSBTAG00000001173	darkviolet	0.087465	18.7256	0.266708	0.518008	0.0838094	0.179042	0.414951	0.584943	0.136316	0.551434	0.152162	0.431761	0.352002	0.850887	-0.151903	0.635696	0.364771	0	13	13	0	0.018705	0.0184922
ENSBTAG00000001174	grey	0.0546412	0.674829	0.0686072	0.012038	0.0254807	0.300446	0.3294	0.483042	0.684937	0.179496	0.216304	0.374007	0.022469	0.266721	-0.63008	0.0170421	0.7439	1	0	1	0.0714286	0	0.0285714
ENSBTAG00000001176	grey	0.00803266	0.348651	0.0552593	-0.219339	-0.195866	-0.217994	-0.142899	0.217088	0.208219	-0.055364	-0.120504	0.321377	-0.19848	-0.00793295	-0.4247	-0.13015	0.575771	0	0	0	0	0	0
ENSBTAG00000001179	darkviolet	0.0599748	15.0689	0.146091	0.784143	0.000419528	0.235918	0.418627	0.617402	0.111378	0.576856	0.189296	0.287508	0.559245	0.857235	0.160765	0.451424	0.062141	1	1	2	0.0588235	0.0147059	0.0235294
ENSBTAG00000001181	coral1	0.102993	41.5007	0.2163	0.862583	0.175989	0.561365	0.488656	0.869028	0.677471	0.475121	0.218981	0.166242	0.398769	0.593258	-0.178884	-0.0242967	0.278255	0	20	20	0	0.0122775	0.0122249
ENSBTAG00000001182	darkviolet	0.10892	30.7401	0.241193	0.49605	-0.156981	0.184886	0.514636	0.661477	0.331996	0.570726	0.519695	0.57119	0.805186	0.857854	0.194723	0.163821	0.385088	0	5	5	0	0.0124069	0.0120773
ENSBTAG00000001183	coral1	0.122222	102.765	0.553544	0.854314	0.509929	0.721904	0.68617	0.920521	0.720224	0.238432	0.11253	0.302235	0.407382	0.54796	-0.122327	-0.0768453	0.365148	0	2	2	0	0.0666667	0.0588235
ENSBTAG00000001185	coral1	0.125648	117.184	0.63828	0.686314	0.229872	0.451965	0.501264	0.941626	0.737367	0.0695143	0.00452019	0.466459	0.392872	0.432657	-0.120139	-0.347827	0.579057	0	5	5	0	0.00771605	0.00770416
ENSBTAG00000001189	coral1	0.107454	15.0802	0.0783162	0.421921	0.257738	0.642922	0.634774	0.806317	0.727689	0.173769	0.315508	0.59894	0.364593	0.451123	-0.297529	-0.310459	0.492625	2	9	11	0.0571429	0.0559006	0.0561224
ENSBTAG00000001193	blue	0.0817722	12.8387	0.299852	0.381459	0.0445982	-0.157316	0.281942	0.0780851	-0.139039	-0.128169	-0.0345599	0.0867291	0.767576	0.317843	0.953639	0.118958	-0.00749776	1	0	1	0.0416667	0	0.027027
ENSBTAG00000001199	coral1	0.0773274	23.5198	0.121913	0.289672	0.350629	0.620654	0.450371	0.747202	0.844837	-0.03616	0.0565029	0.415959	-0.0344619	0.125373	-0.609416	-0.431557	0.609723	0	4	4	0	0.0139373	0.0132013
ENSBTAG00000001204	darkviolet	0.0645221	27.0048	0.327485	0.370648	0.155452	0.520067	0.640398	0.586002	0.263438	0.818596	0.794814	0.563103	0.58953	0.88724	-0.119355	0.318851	0.147004	2	6	8	0.08	0.0229885	0.027972
ENSBTAG00000001209	darkviolet	0.0435342	11.6591	0.156784	0.33508	0.143459	0.371984	0.554564	0.469023	0.0667506	0.774058	0.766558	0.517207	0.655846	0.842506	0.123786	0.302929	0.0186838	1	109	110	0.0588235	0.0394784	0.0395968
ENSBTAG00000001212	antiquewhite2	0.0527284	18.3187	0.238701	0.178679	0.135989	0.222604	0.583847	0.264579	-0.0131597	0.571701	0.754392	0.488749	0.834889	0.754186	0.44732	0.321735	0.0633644	0	0	0	0	0	0
ENSBTAG00000001219	blue	0.0497321	19.8283	0.810213	0.0304812	-0.0502142	-0.412708	0.0518898	-0.267162	-0.457258	-0.216436	-0.085937	0.0218857	0.580702	0.134064	0.974414	0.206741	-0.130197	0	1	1	0	0.25	0.25
ENSBTAG00000001225	coral1	0.1192	101.668	0.52598	0.640142	0.108715	0.438285	0.615123	0.948818	0.672527	0.385712	0.303495	0.625877	0.588069	0.743126	-0.127673	-0.0587785	0.621348	0	0	0	0	0	0
ENSBTAG00000001244	darkviolet	0.131836	8.66119	0.0717424	0.305844	0.211708	0.608475	0.594666	0.479052	0.267628	0.862188	0.873165	0.400865	0.467351	0.759981	-0.20691	0.278763	-0.00530864	0	0	0	0	0	0
ENSBTAG00000001246	darkviolet	0.0321335	4.10667	0.0464252	0.217925	-0.269016	-0.358923	0.0830412	0.17134	-0.237119	0.467718	0.0627258	0.267152	0.386795	0.722881	0.164611	0.807859	0.306704	1	8	9	0.0454545	0.0169492	0.0182186
ENSBTAG00000001254	darkturquoise	0.0799841	8.29321	0.589727	0.316472	0.423248	0.563355	0.579949	0.684452	0.942266	-0.175289	0.139738	0.31798	0.330682	0.0823014	-0.147048	-0.520178	0.695091	1	1	2	0.0555556	0.00240385	0.00460829
ENSBTAG00000001257	darkviolet	0.0195418	0.987335	0.00610694	0.299795	-0.129102	0.186162	0.0145746	0.406681	0.194178	0.693394	0.215721	0.0723645	-0.17558	0.466906	-0.666619	0.384778	0.126103	0	12	12	0	0.0121457	0.0120361
ENSBTAG00000001258	coral1	0.0751936	22.0778	0.0719868	0.501172	0.100775	0.156547	0.562157	0.749668	0.308569	0.100967	0.165238	0.760096	0.782596	0.67875	0.38428	-0.126092	0.518343	1	0	1	0.0625	0	0.0075188
ENSBTAG00000001274	coral1	0.0437116	6.37817	0.0311935	0.266688	0.236738	0.440023	0.179462	0.600562	0.45109	0.236945	0.0218995	0.292545	-0.278449	0.196162	-0.731176	-0.140505	0.308047	0	12	12	0	0.0138889	0.0136986
ENSBTAG00000001282	coral1	0.0498745	10.5524	0.0452337	0.081942	0.148714	0.239858	0.436672	0.695233	0.525463	-0.137598	0.0769882	0.847199	0.284837	0.303657	-0.208568	-0.422188	0.763612	0	12	12	0	0.0182094	0.0182094
ENSBTAG00000001283	coral1	0.0816425	28.3157	0.153584	0.368098	0.00154751	0.18421	0.203516	0.752363	0.590153	0.0236675	-0.156499	0.458492	0.0291724	0.284249	-0.447297	-0.235092	0.680591	0	0	0	0	0	0
ENSBTAG00000001289	grey	0.0740925	0.223821	0.031306	-0.444315	-0.174813	-0.143025	0.260399	0.0944088	0.0376265	0.145368	0.413515	0.735392	0.335517	0.393174	-0.0823167	0.166598	0.586434	0	1	1	0	0.05	0.05
ENSBTAG00000001294	turquoise	0.0421047	10.9094	0.372621	0.338748	0.950596	0.785752	0.654441	0.427927	0.579078	-0.147031	0.0848684	0.0643059	0.110439	0.021268	-0.0859866	-0.171453	0.217675	0	0	0	0	0	0
ENSBTAG00000001296	antiquewhite2	0.112073	29.3647	0.510382	0.197966	0.115969	-0.045853	0.541015	0.220925	-0.0707575	0.15293	0.335942	0.514882	0.911578	0.660286	0.738932	0.339901	0.288797	0	1	1	0	0.0322581	0.0263158
ENSBTAG00000001298	violet	0.0322053	1.69306	0.0672831	0.237056	0.0807876	0.304817	0.326994	0.528755	0.468542	-0.215242	0.132392	0.471813	0.3988	0.042103	0.175744	-0.793503	0.251255	0	3	3	0	0.00669643	0.00650759
ENSBTAG00000001302	coral1	0.101184	21.376	0.0886998	0.265018	0.615776	0.651416	0.69973	0.754172	0.498801	0.10818	0.293539	0.766296	0.28699	0.449512	-0.249295	-0.226595	0.483132	0	0	0	0	0	0
ENSBTAG00000001303	grey	0.0103664	0.572599	0.142694	0.203168	0.0682052	0.132059	-0.0226627	0.123312	-0.349126	0.402179	0.229694	0.129897	0.0199731	0.243109	0.0476182	-0.0223257	-0.504515	0	0	0	0	0	0
ENSBTAG00000001305	coral1	0.033054	1.03187	0.00540974	0.623593	-0.165809	0.112413	-0.079459	0.519563	0.14006	0.0592494	-0.353799	0.0803416	-0.09698	0.175888	-0.189378	-0.221373	-0.0719708	0	15	15	0	0.0128535	0.0127877
ENSBTAG00000001306	grey	0.0278092	3.08867	0.149799	0.289788	0.491531	0.250221	0.443576	0.52424	0.676752	-0.557655	-0.317832	0.2603	0.281546	-0.0567189	0.155629	-0.407096	0.743415	0	1	1	0	0.015625	0.0140845
ENSBTAG00000001329	coral1	0.0331626	3.58376	0.0183746	0.70999	0.51776	0.398062	0.537682	0.671745	0.292963	0.122187	0.00417647	0.293958	0.484548	0.499678	0.280387	0.0234664	0.210455	0	0	0	0	0	0
ENSBTAG00000001332	coral1	0.118821	100.197	0.494135	0.82046	0.238559	0.568149	0.599811	0.925895	0.601267	0.525771	0.267046	0.395669	0.462671	0.766147	-0.194665	0.12012	0.373338	0	5	5	0	0.0209205	0.0199203
ENSBTAG00000001335	coral1	0.0590383	14.4658	0.0744041	0.750831	0.0879882	0.394938	0.376552	0.777621	0.760415	0.242016	-0.047939	0.069505	0.24327	0.435052	-0.2847	0.0466492	0.518905	1	60	61	0.0217391	0.0165198	0.0165851
ENSBTAG00000001344	grey	0.0291198	1.20709	0.0490418	-0.114526	-0.33621	-0.363155	0.110133	0.25598	-0.108604	-0.0360282	0.0774791	0.762561	0.480473	0.40436	0.294165	-0.0739926	0.474955	0	1	1	0	0.0196078	0.0172414
ENSBTAG00000001349	coral1	0.113092	90.368	0.467237	0.653911	0.573111	0.756484	0.773713	0.918314	0.642816	0.181634	0.257698	0.599326	0.473306	0.557307	-0.085021	-0.243181	0.384769	0	3	3	0	0.025641	0.0243902
ENSBTAG00000001352	antiquewhite2	0.0748897	6.28561	0.104915	0.311374	0.0166782	0.049005	0.487128	0.458483	0.231373	-0.122307	0.125453	0.595276	0.799928	0.447873	0.583917	-0.194388	0.411333	1	0	1	1	0	0.0588235
ENSBTAG00000001353	brown	0.107268	20.6638	0.641855	0.319965	0.765286	0.682614	0.956263	0.54506	0.5561	-0.00386851	0.397331	0.530008	0.70103	0.481374	0.266363	0.0151882	0.483085	0	1	1	0	0.0416667	0.0416667
ENSBTAG00000001356	coral1	0.103755	57.5856	0.311148	0.672784	0.0853431	0.479346	0.491405	0.89483	0.810708	0.208988	0.158921	0.371312	0.430006	0.457678	-0.177224	-0.308919	0.536532	0	4	4	0	0.0454545	0.034188
ENSBTAG00000001360	antiquewhite2	0.0590242	23.0526	0.393806	0.26609	0.493286	0.340473	0.680477	0.135089	0.078033	0.219679	0.481997	0.1753	0.784797	0.501768	0.634123	0.347753	0.0372751	0	2	2	0	0.02	0.017094
ENSBTAG00000001368	turquoise	0.0895507	15.7513	0.512911	0.223914	0.951322	0.78265	0.752707	0.311021	0.384131	0.0360936	0.345062	0.179973	0.278392	0.198221	0.0480021	0.0252269	0.096677	1	0	1	0.0666667	0	0.0294118
ENSBTAG00000001387	coral1	0.0867076	15.2411	0.0816585	0.772814	-0.022408	0.324841	0.26428	0.775132	0.640831	0.0519725	-0.181993	0.140862	0.23854	0.304225	-0.13002	-0.274462	0.347202	0	0	0	0	0	0
ENSBTAG00000001394	antiquewhite2	0.0983311	19.0109	0.228154	0.419457	-0.0426433	0.0781778	0.567394	0.541325	0.373178	0.370466	0.350737	0.471265	0.831534	0.799512	0.29908	0.386681	0.614905	3	1	4	0.5	0.333333	0.444444
ENSBTAG00000001396	grey	0.025738	1.53723	0.0523889	-0.155326	-0.0385852	0.0249096	0.3183	0.280606	-0.138076	0.393842	0.422606	0.82109	0.298446	0.637172	-0.141572	0.296504	0.314938	0	5	5	0	0.0151515	0.0136612
ENSBTAG00000001398	brown	0.0538288	18.1119	0.256749	0.263162	0.541066	0.655264	0.70748	0.77134	0.795499	0.123353	0.260071	0.59436	0.223138	0.42016	-0.469871	-0.0794737	0.768977	0	4	4	0	0.00702988	0.00693241
ENSBTAG00000001400	coral1	0.119013	49.6003	0.253201	0.395598	0.53431	0.618036	0.580786	0.828112	0.707307	0.00751368	0.0352125	0.558321	0.104269	0.326102	-0.44241	-0.240305	0.631513	1	0	1	0.0285714	0	0.00384615
ENSBTAG00000001405	darkviolet	0.0205235	1.96598	0.0266804	0.430534	-0.279425	-0.202484	-0.0172333	0.386195	0.00472732	0.479114	-0.124616	0.134751	0.0895786	0.620436	-0.222299	0.64585	0.325122	2	14	16	0.125	0.0714286	0.0754717
ENSBTAG00000001407	coral1	0.118834	21.5147	0.111293	0.509236	0.164201	0.666406	0.613488	0.812116	0.801895	0.363266	0.489574	0.442534	0.464664	0.485471	-0.248698	-0.326281	0.403513	0	0	0	0	0	0
ENSBTAG00000001419	coral1	0.115824	55.3212	0.297157	0.578377	0.311051	0.373974	0.618772	0.89798	0.73761	-0.0915605	-0.0749577	0.593881	0.490662	0.480903	-0.0225111	-0.184821	0.820226	0	6	6	0	0.105263	0.0952381
ENSBTAG00000001420	darkviolet	0.0609217	6.06203	0.0855009	0.516562	-0.000590057	-0.0121221	0.289724	0.258469	-0.286586	0.582568	0.239636	0.20318	0.567962	0.802897	0.409529	0.676198	-0.127745	4	47	51	0.166667	0.109557	0.112583
ENSBTAG00000001424	coral1	0.0625519	16.6928	0.0861435	0.628356	0.502817	0.59232	0.498461	0.761787	0.463972	0.191346	-0.038422	0.344553	0.0784575	0.449837	-0.344544	0.0425456	0.297954	0	1	1	0	0.0131579	0.0108696
ENSBTAG00000001425	coral1	0.145145	138.621	0.715798	0.732465	0.354724	0.610645	0.715112	0.963958	0.648901	0.420416	0.286448	0.563901	0.518608	0.771789	-0.174883	0.0649733	0.515089	0	2	2	0	0.00806452	0.00746269
ENSBTAG00000001429	darkviolet	0.0345205	7.26817	0.0578824	0.163994	0.38438	0.455157	0.675005	0.49205	0.0759357	0.418343	0.634826	0.789825	0.601989	0.695075	0.138659	0.0587533	0.147354	0	1	1	0	0.0103093	0.00900901
ENSBTAG00000001444	darkviolet	0.0393697	6.63921	0.0958023	0.616301	-0.155874	-0.0370762	0.166923	0.46365	0.0783894	0.608448	0.0394844	0.0879951	0.312168	0.760306	-0.0552116	0.700764	0.242398	1	1	2	0.05	0.00961538	0.016129
ENSBTAG00000001455	grey	0.0816883	5.24722	0.649036	0.0495579	0.576159	0.336357	0.602973	0.55516	0.62993	-0.440123	-0.0735879	0.626287	0.30531	0.108707	-0.0128642	-0.323594	0.875742	1	0	1	0.047619	0	0.0322581
ENSBTAG00000001460	coral1	0.041148	4.99413	0.0243136	0.156033	0.298446	0.337687	0.390114	0.630274	0.700329	-0.00253228	0.0697414	0.424748	0.0928999	0.200199	-0.415325	-0.206368	0.771454	1	0	1	0.125	0	0.0555556
ENSBTAG00000001463	coral1	0.112835	108.597	0.587666	0.60009	0.502527	0.686316	0.548038	0.88736	0.752613	0.00942404	0.000853304	0.413475	0.143397	0.276732	-0.340813	-0.402742	0.451469	1	13	14	0.0833333	0.0526316	0.0540541
ENSBTAG00000001465	coral1	0.0554047	11.8464	0.0631275	0.227417	0.149694	0.555423	0.423666	0.730283	0.69076	0.07291	0.298306	0.594693	0.176162	0.198517	-0.396032	-0.649561	0.42045	0	0	0	0	0	0
ENSBTAG00000001468	coral1	0.128392	114.491	0.620748	0.707622	0.251733	0.51724	0.525832	0.943917	0.722244	0.279788	0.061715	0.427236	0.28488	0.572672	-0.347007	-0.0449533	0.579352	0	6	6	0	0.0040568	0.0040107
ENSBTAG00000001470	coral1	0.0683737	27.1147	0.139331	0.58176	0.398004	0.776612	0.536223	0.780878	0.509508	0.4569	0.388216	0.393775	0.183388	0.47936	-0.379798	-0.217168	0.0511314	1	3	4	0.0238095	0.0140187	0.015625
ENSBTAG00000001475	grey	0.0393488	1.36196	0.163165	-0.224964	0.336697	0.3469	0.541059	0.443954	0.576903	-0.281254	0.217534	0.768266	0.249622	0.103585	-0.208552	-0.423363	0.778799	0	0	0	0	0	0
ENSBTAG00000001478	coral1	0.092449	20.6288	0.110237	0.214367	0.187863	0.437534	0.500585	0.787089	0.718885	0.000333752	0.250736	0.718502	0.333263	0.2914	-0.255517	-0.562329	0.673465	0	2	2	0	0.00881057	0.00843882
ENSBTAG00000001483	coral1	0.075996	25.7551	0.0775024	0.620548	0.172127	0.273485	0.560954	0.712983	0.157722	0.384717	0.175242	0.628879	0.592151	0.853941	0.142152	0.305186	0.308202	0	36	36	0	0.0100503	0.0100503
ENSBTAG00000001489	brown1	0.0382967	2.59566	0.252446	0.26664	-0.35982	0.207666	0.188094	0.411437	0.241971	0.888013	0.681653	0.245742	0.31498	0.667281	-0.336928	0.250615	0.0736295	0	0	0	0	0	0
ENSBTAG00000001497	coral1	0.0612343	23.914	0.102218	0.44285	-0.0176434	0.42666	0.529642	0.786244	0.54893	0.623745	0.61456	0.590081	0.569274	0.734862	-0.183082	-0.0657932	0.417887	0	12	12	0	0.0220994	0.0214286
ENSBTAG00000001499	coral1	0.0887703	53.1737	0.265753	0.601003	0.0252276	0.307512	0.466107	0.88797	0.607426	0.386096	0.142099	0.537438	0.395826	0.708273	-0.285439	0.101745	0.667767	0	4	4	0	0.00689655	0.00672269
ENSBTAG00000001503	coral1	0.145834	121.529	0.662621	0.610841	0.267156	0.533499	0.469014	0.914852	0.80087	0.0430137	-0.0391169	0.422008	0.184182	0.335989	-0.367556	-0.346992	0.592419	0	0	0	0	0	0
ENSBTAG00000001504	floralwhite	0.0834992	1.08083	0.0648382	0.210979	-0.045622	-0.101582	0.328119	0.470409	0.16831	-0.275118	-0.174015	0.689397	0.512082	0.372238	0.328351	-0.145331	0.577147	0	0	0	0	0	0
ENSBTAG00000001505	coral1	0.0717216	28.1621	0.115096	0.402476	0.238422	0.392529	0.67933	0.813581	0.41942	0.204523	0.28969	0.884155	0.605052	0.721494	0.00935634	-0.0655812	0.578313	1	29	30	0.027027	0.0328426	0.0326087
ENSBTAG00000001506	darkviolet	0.0983562	39.8003	0.209354	0.457294	0.0190734	0.15686	0.620157	0.729421	0.339383	0.326248	0.337854	0.768674	0.833675	0.855413	0.266058	0.153612	0.608402	0	10	10	0	0.00614628	0.006035
ENSBTAG00000001509	darkviolet	0.0779561	49.4024	0.636115	0.41196	0.132351	0.302546	0.647058	0.592999	0.141062	0.642591	0.638468	0.672438	0.802887	0.940718	0.234631	0.326188	0.255818	0	6	6	0	0.012931	0.012685
ENSBTAG00000001510	brown	0.0508376	11.3119	0.131642	0.442367	0.442302	0.479911	0.783488	0.667457	0.44252	0.424409	0.570916	0.559816	0.791387	0.747314	0.235907	0.13775	0.442869	0	4	4	0	0.0101266	0.0100251
ENSBTAG00000001511	grey	0.00749845	0.220166	0.0489307	-0.286434	-0.39153	-0.000407964	-0.0796959	-0.0258151	0.11973	0.546483	0.651068	0.0868729	0.0596295	0.135311	-0.315867	-0.0620823	0.0155264	0	5	5	0	0.025	0.0240385
ENSBTAG00000001512	coral1	0.0393747	1.71023	0.00833836	0.376875	0.326922	0.383477	0.474578	0.660764	0.406188	-0.278944	-0.110018	0.624917	0.314629	0.222617	0.069952	-0.479638	0.379391	0	1	1	0	0.0119048	0.010989
ENSBTAG00000001521	antiquewhite2	0.0824608	26.9057	0.503363	0.161921	0.19668	0.0323953	0.591932	0.250181	0.174615	-0.0462077	0.305862	0.457491	0.92297	0.471487	0.746367	0.0897531	0.435461	0	0	0	0	0	0
ENSBTAG00000001522	coral1	0.0465585	6.584	0.0153322	0.160609	0.402252	0.470744	0.697861	0.619173	0.359643	0.490424	0.568529	0.750699	0.450101	0.748515	-0.234049	0.274173	0.542782	0	2	2	0	0.0377358	0.0338983
ENSBTAG00000001523	darkviolet	0.0539444	21.5883	0.297362	0.31741	-0.0431178	0.140483	0.41235	0.5582	-0.0285127	0.606057	0.480721	0.732885	0.566486	0.856842	0.0730042	0.248534	0.1893	0	0	0	0	0	0
ENSBTAG00000001528	coral1	0.135066	15.2243	0.0809716	0.766081	0.131833	0.226228	0.276462	0.785515	0.415872	0.0107985	-0.220215	0.28582	0.330444	0.363224	0.106003	-0.275534	0.303598	0	1	1	0	0.00552486	0.00526316
ENSBTAG00000001529	coral1	0.12258	89.4313	0.4136	0.722668	0.407272	0.545225	0.810718	0.887104	0.525707	0.270713	0.27994	0.640365	0.75754	0.793828	0.19498	0.0454029	0.471903	0	4	4	0	0.00480769	0.00475059
ENSBTAG00000001538	grey	0.0161369	0.114433	0.00921251	0.675228	-0.129014	0.105044	0.00533503	0.265129	0.24107	0.230826	-0.273875	-0.408454	-0.00209504	0.249223	-0.121008	0.392284	-0.0249584	0	0	0	0	0	0
ENSBTAG00000001539	coral1	0.0314947	3.79742	0.0164025	0.139287	-0.00306117	0.148659	0.439947	0.610746	0.607495	0.225632	0.289817	0.573003	0.424207	0.508112	-0.220464	0.0419221	0.857534	0	3	3	0	0.05	0.0441176
ENSBTAG00000001546	darkviolet	0.0974801	64.1858	0.858902	0.570077	0.0138961	0.302724	0.566386	0.689775	0.284096	0.739567	0.499	0.522274	0.644601	0.985402	-0.0300694	0.487203	0.352677	0	0	0	0	0	0
ENSBTAG00000001548	coral1	0.10789	84.0346	0.42525	0.792265	0.205204	0.617658	0.666504	0.904801	0.694164	0.509683	0.386227	0.388372	0.58453	0.742571	-0.111616	0.0231891	0.379095	0	0	0	0	0	0
ENSBTAG00000001551	darkviolet	0.0403751	4.83176	0.0537213	0.0502962	-0.0798675	-0.212937	0.34029	0.21058	-0.24991	0.306041	0.241283	0.656128	0.602351	0.755998	0.341564	0.574815	0.358076	1	1	2	0.0217391	0.00480769	0.00787402
ENSBTAG00000001552	coral1	0.064717	22.4789	0.114095	0.55621	0.598502	0.473312	0.729153	0.81021	0.716287	-0.14525	-0.0243864	0.489198	0.541506	0.41514	0.132072	-0.144103	0.754274	1	24	25	0.047619	0.0193392	0.0198098
ENSBTAG00000001553	coral1	0.0655967	27.3884	0.102781	0.640725	0.575773	0.532919	0.84199	0.686529	0.393127	0.242315	0.245978	0.490517	0.713381	0.765138	0.265941	0.326902	0.406075	0	1	1	0	0.0147059	0.0144928
ENSBTAG00000001562	blue	0.0559464	22.9916	0.978995	0.0626847	-0.0315777	-0.400342	0.0142397	-0.275916	-0.393282	-0.344077	-0.195457	-0.0738495	0.525876	0.00565725	0.986639	0.0908003	-0.140212	0	0	0	0	0	0
ENSBTAG00000001564	coral1	0.107198	85.8346	0.452847	0.550253	0.565885	0.78549	0.614927	0.866599	0.70846	0.139472	0.171565	0.463179	0.157133	0.342152	-0.384949	-0.354533	0.361543	0	15	15	0	0.00656168	0.00650759
ENSBTAG00000001565	brown	0.116772	13.5557	0.199617	0.341332	0.370287	0.666175	0.786917	0.615923	0.630832	0.399126	0.767757	0.479727	0.754033	0.544501	0.133882	-0.211923	0.311816	0	0	0	0	0	0
ENSBTAG00000001567	coral1	0.104607	2.5621	0.00500612	0.368941	0.15505	0.452986	0.519097	0.395547	0.284299	0.841601	0.775265	0.166578	0.526528	0.727148	-0.0582653	0.425238	0.0550857	1	10	11	0.0526316	0.044843	0.0454545
ENSBTAG00000001568	coral1	0.0672475	1.46683	0.00524873	-0.165822	0.240378	0.47278	0.416795	0.46197	0.408339	0.390005	0.533461	0.660667	-0.016436	0.36956	-0.690185	-0.0400496	0.464267	0	0	0	0	0	0
ENSBTAG00000001573	darkviolet	0.0729625	14.577	0.104295	0.485304	0.0496332	0.0874305	0.483281	0.715453	0.292209	0.146249	-0.0341653	0.688146	0.525699	0.739056	0.0612662	0.254496	0.65899	0	22	22	0	0.02657	0.0261283
ENSBTAG00000001575	coral1	0.0527992	14.4047	0.0685487	0.48686	-0.193373	0.0161481	0.353006	0.738041	0.353206	0.143561	0.0674048	0.662167	0.619336	0.621009	0.177079	-0.132266	0.56268	0	0	0	0	0	0
ENSBTAG00000001576	grey	0.0260027	2.73644	0.240582	0.456413	0.56404	0.262186	0.607045	0.503732	0.588898	-0.380361	-0.213947	0.198843	0.542639	0.205637	0.401062	-0.0319443	0.691575	0	1	1	0	0.0243902	0.0192308
ENSBTAG00000001579	coral1	0.0544297	16.887	0.0887641	0.245783	0.237493	0.388806	0.348168	0.731589	0.464504	-0.0800148	0.00945295	0.692115	0.0882006	0.213759	-0.3141	-0.539712	0.451569	1	2	3	0.0322581	0.00447427	0.00627615
ENSBTAG00000001585	darkviolet	0.0704036	30.5181	0.409565	0.467908	-0.1078	0.0558859	0.413518	0.449226	-0.103414	0.649419	0.452491	0.505586	0.735681	0.92422	0.342838	0.468167	0.0722409	0	1	1	0	0.00210084	0.00199601
ENSBTAG00000001586	blue2	0.0822102	38.7608	0.455075	0.630017	0.53322	0.876684	0.57329	0.790871	0.757701	0.246412	0.247686	0.202748	0.116089	0.27602	-0.411602	-0.341878	0.167691	0	2	2	0	0.0113636	0.0104167
ENSBTAG00000001589	coral1	0.116574	87.2048	0.453972	0.755609	0.259448	0.4176	0.601677	0.935847	0.492075	0.264706	0.123614	0.600696	0.58273	0.71644	0.0666295	-0.0608419	0.461879	1	3	4	0.0666667	0.0223881	0.0268456
ENSBTAG00000001592	grey	0.0125461	0.373731	0.0871573	-0.300654	0.117977	0.259453	0.0763596	-0.273912	0.317177	-0.0182465	0.226019	-0.337508	-0.207374	-0.291681	-0.32942	0.0438353	0.0389659	2	0	2	0.08	0	0.0363636
ENSBTAG00000001594	antiquewhite2	0.0692897	17.0212	0.257691	0.0463807	0.354518	0.212882	0.730205	0.237641	0.116457	0.154151	0.5106	0.597281	0.840527	0.619217	0.512413	0.312187	0.401731	0	0	0	0	0	0
ENSBTAG00000001597	coral1	0.065257	8.46255	0.0310871	0.100754	0.347202	0.695303	0.660793	0.644283	0.494836	0.514377	0.770485	0.738463	0.348032	0.552096	-0.394619	-0.189183	0.316607	0	27	27	0	0.020914	0.0207373
ENSBTAG00000001602	coral1	0.0461401	12.2228	0.0600407	0.749222	0.69015	0.709241	0.568122	0.674465	0.458222	0.078784	-0.0195109	0.122213	0.213995	0.310456	-0.0180708	-0.107702	0.0510514	0	2	2	0	0.00694444	0.00657895
ENSBTAG00000001603	turquoise	0.0398384	2.56326	0.0566205	0.164344	0.816011	0.651401	0.637032	0.471524	0.55702	-0.388488	0.119294	0.392179	0.292542	-0.0793704	0.148132	-0.642996	0.31312	1	0	1	0.125	0	0.025
ENSBTAG00000001607	grey	0.100153	0.495713	0.0455082	0.159641	0.256303	0.480758	0.205996	0.383862	0.793405	-0.127447	0.0898503	-0.0937412	-0.0775477	-0.258257	-0.366844	-0.599122	0.328055	0	1	1	0	0.025641	0.0217391
ENSBTAG00000001609	coral1	0.0458721	12.1242	0.0500714	0.438882	0.596762	0.387521	0.727387	0.738435	0.475518	-0.222705	-0.0706616	0.695107	0.546277	0.464013	0.216693	-0.0981538	0.691941	2	18	20	0.0606061	0.0227273	0.0242424
ENSBTAG00000001616	coral1	0.109743	84.4335	0.446313	0.520653	0.381566	0.567194	0.738921	0.941016	0.828792	0.044592	0.214724	0.678356	0.562954	0.509415	-0.078328	-0.326811	0.75427	0	8	8	0	0.0222222	0.0212766
ENSBTAG00000001618	coral1	0.0351345	5.65611	0.0267661	0.449302	0.634213	0.538021	0.545776	0.619386	0.772661	-0.520035	-0.302564	0.211833	0.186631	-0.0623151	0.00468698	-0.473189	0.571797	0	0	0	0	0	0
ENSBTAG00000001629	coral1	0.0934694	60.026	0.285796	0.652822	0.519649	0.704088	0.822829	0.890509	0.725593	0.0580896	0.269871	0.57904	0.662306	0.514544	0.135686	-0.34392	0.460831	0	27	27	0	0.0206107	0.0203927
ENSBTAG00000001632	coral1	0.118391	106.386	0.576099	0.555067	0.478132	0.61093	0.553658	0.898174	0.703267	0.00348956	-0.00228664	0.519011	0.188987	0.333852	-0.304731	-0.364291	0.529191	0	0	0	0	0	0
ENSBTAG00000001634	antiquewhite2	0.0854405	40.2986	0.197186	0.604342	-0.166478	0.0773444	0.440889	0.608136	0.171141	0.631892	0.394238	0.446785	0.778103	0.931248	0.267792	0.40957	0.295618	0	0	0	0	0	0
ENSBTAG00000001635	brown	0.062789	24.3923	0.261582	0.449116	0.432938	0.646381	0.875274	0.731688	0.680726	0.41726	0.546072	0.552565	0.664278	0.7567	-0.083525	0.22683	0.601276	0	0	0	0	0	0
ENSBTAG00000001640	coral1	0.124346	85.0656	0.449191	0.476194	0.44231	0.736238	0.628655	0.893675	0.767849	0.288786	0.291813	0.543655	0.187643	0.468286	-0.517706	-0.213593	0.523549	1	12	13	0.04	0.0104076	0.0110357
ENSBTAG00000001644	coral1	0.114633	83.3212	0.435245	0.61671	0.554845	0.74165	0.660719	0.901809	0.896712	0.0656899	0.113048	0.359505	0.266193	0.329984	-0.3065	-0.316321	0.571219	0	0	0	0	0	0
ENSBTAG00000001645	coral1	0.134269	26.674	0.131503	0.58115	0.0776307	0.23903	0.575952	0.788665	0.687713	0.0486776	0.0546459	0.487476	0.66616	0.57264	0.136917	-0.0412934	0.770197	0	2	2	0	0.0166667	0.0166667
ENSBTAG00000001648	antiquewhite2	0.0522403	20.7644	0.375544	0.143898	0.471157	0.317425	0.655693	0.0777548	0.0449056	0.196173	0.550737	0.222621	0.781692	0.442543	0.646887	0.251389	0.0178322	0	1	1	0	0.0285714	0.0232558
ENSBTAG00000001651	brown	0.0489696	11.5233	0.171746	0.444678	0.598944	0.417602	0.798708	0.385301	0.3421	0.114924	0.259052	0.251025	0.742592	0.582817	0.451876	0.425741	0.384272	1	0	1	0.0833333	0	0.0227273
ENSBTAG00000001652	grey	0.0535079	0.688219	0.0353898	0.526681	0.386448	0.363408	0.49929	0.466336	0.48086	-0.421166	-0.178223	0.172947	0.506388	0.0658859	0.471784	-0.420989	0.252834	0	44	44	0	0.0244309	0.0242291
ENSBTAG00000001654	coral1	0.0644282	3.14736	0.01522	0.609888	0.13584	0.319254	0.168736	0.63285	0.335878	0.436578	-0.0402133	0.0903217	-0.0636293	0.442864	-0.457838	0.204008	0.19177	0	0	0	0	0	0
ENSBTAG00000001657	coral1	0.0917978	60.0959	0.277181	0.63471	0.0982761	0.331167	0.473586	0.881897	0.477328	0.411325	0.112456	0.572468	0.361499	0.754957	-0.269367	0.169085	0.554844	0	6	6	0	0.0044843	0.00442152
ENSBTAG00000001659	coral1	0.0852246	47.1152	0.206959	0.592751	0.434846	0.489223	0.842889	0.835561	0.575811	0.126497	0.219759	0.690688	0.755874	0.739005	0.192172	0.0744458	0.654914	0	0	0	0	0	0
ENSBTAG00000001665	coral1	0.115716	73.6015	0.398977	0.779771	0.248783	0.401251	0.475377	0.913575	0.652007	0.126321	-0.139309	0.365361	0.309201	0.526805	-0.179835	-0.0272612	0.580175	0	0	0	0	0	0
ENSBTAG00000001671	coral1	0.0942745	56.9609	0.262133	0.786709	0.489665	0.70032	0.800437	0.839825	0.585497	0.516499	0.429291	0.374589	0.640597	0.791916	0.0210441	0.195763	0.31262	0	2	2	0	0.0206186	0.0192308
ENSBTAG00000001673	darkviolet	0.116475	37.0951	0.492453	0.490585	-0.153982	0.256333	0.389858	0.659297	0.21827	0.808342	0.498219	0.51627	0.448519	0.911404	-0.2343	0.38977	0.244278	0	12	12	0	0.0163934	0.0161943
ENSBTAG00000001692	coral1	0.109267	78.7295	0.417927	0.608149	0.386852	0.733918	0.648524	0.903122	0.633021	0.505301	0.443397	0.524314	0.353667	0.639058	-0.3471	-0.117687	0.32356	1	8	9	0.0588235	0.0220994	0.0237467
ENSBTAG00000001693	coral1	0.0987303	43.6799	0.231358	0.887072	0.277941	0.433441	0.485486	0.874132	0.489657	0.153166	-0.12695	0.328662	0.385327	0.562272	0.00850863	-0.0312884	0.322603	0	0	0	0	0	0
ENSBTAG00000001697	grey	0.0653816	2.51217	0.242764	-0.112845	0.0308297	0.258556	0.511643	0.284098	0.478404	0.33365	0.582909	0.452361	0.431969	0.46479	-0.203853	0.223321	0.609083	0	0	0	0	0	0
ENSBTAG00000001698	coral1	0.132635	82.6127	0.416812	0.751497	0.0732696	0.379309	0.59911	0.911013	0.650578	0.363057	0.223354	0.49003	0.661996	0.75544	0.0202559	0.0326508	0.579261	0	0	0	0	0	0
ENSBTAG00000001700	darkviolet	0.10966	12.8591	0.0328406	0.360191	0.0647346	0.178493	0.579848	0.74278	0.53193	0.10617	0.121472	0.736223	0.587503	0.668744	-0.0111354	0.0948229	0.844324	0	14	14	0	0.0657277	0.0562249
ENSBTAG00000001706	grey	0.0349074	0.733526	0.0790901	0.0287714	0.216587	-0.152801	0.282689	0.169011	-0.225244	-0.285029	-0.0512958	0.579429	0.536968	0.242811	0.672004	-0.132906	0.20055	0	2	2	0	0.00888889	0.00862069
ENSBTAG00000001708	coral1	0.0954508	10.5812	0.0488757	0.694614	-0.0681896	0.373909	0.453729	0.724012	0.524922	0.444492	0.225186	0.297518	0.474755	0.673586	-0.113286	0.134395	0.324856	1	1	2	0.125	0.111111	0.117647
ENSBTAG00000001721	antiquewhite2	0.0605175	13.1742	0.199154	0.655098	0.319402	0.264453	0.598102	0.518972	0.314403	-0.126877	0.0113145	0.282658	0.81883	0.429759	0.713517	-0.105639	0.232761	1	6	7	0.0714286	0.0160858	0.0180879
ENSBTAG00000001724	coral1	0.103846	57.9655	0.308073	0.916728	0.440954	0.592382	0.635287	0.890877	0.640789	0.233338	0.069112	0.243884	0.515581	0.573525	0.0735661	-0.0434655	0.334943	0	0	0	0	0	0
ENSBTAG00000001725	brown	0.12005	1.75981	0.0268812	0.0679654	-0.0389356	-0.0920719	-0.417358	-0.142394	-0.451347	-0.108822	-0.318998	-0.195475	-0.427803	-0.308348	-0.00652137	-0.30055	-0.635086	0	0	0	0	0	0
ENSBTAG00000001727	antiquewhite2	0.0506177	5.98238	0.0624453	-0.0739734	0.492735	0.496764	0.774485	0.302487	0.430273	0.217694	0.76394	0.534491	0.694625	0.41543	0.211692	-0.0382544	0.418807	0	0	0	0	0	0
ENSBTAG00000001729	sienna3	0.0109178	0.566891	0.0666257	-0.288407	-0.178579	0.129331	-0.287999	-0.341626	-0.372121	0.470455	0.502193	-0.198477	-0.317545	-0.153886	-0.265034	-0.145774	-0.777442	0	2	2	0	0.0185185	0.0168067
ENSBTAG00000001731	coral1	0.147	150.877	0.815755	0.606559	0.337484	0.605276	0.666763	0.977549	0.721829	0.181347	0.219964	0.66971	0.461569	0.562422	-0.178766	-0.311153	0.566904	0	3	3	0	0.00795756	0.0078534
ENSBTAG00000001736	coral1	0.0839937	46.1602	0.23984	0.683749	0.0371604	0.331769	0.556809	0.869031	0.696428	0.245896	0.128054	0.464179	0.59181	0.662807	-0.030523	0.0069603	0.664971	0	2	2	0	0.0145985	0.0136986
ENSBTAG00000001737	coral1	0.0606811	17.8813	0.090554	0.755144	0.679879	0.635392	0.68674	0.76643	0.72126	-0.048781	-0.107743	0.165365	0.355029	0.365697	-0.00124521	0.00210321	0.492672	0	0	0	0	0	0
ENSBTAG00000001741	grey	0.0241672	1.04907	0.154493	0.131794	0.670363	0.217372	0.511546	0.360383	0.20454	-0.558998	-0.249494	0.514828	0.339229	0.0593216	0.387244	-0.259623	0.46831	0	12	12	0	0.0102477	0.00995851
ENSBTAG00000001745	violet	0.0462759	7.94264	0.378538	0.148479	-0.254008	-0.183303	0.0452638	-0.0395826	-0.262461	0.725774	0.320829	-0.0424674	0.244114	0.651521	-0.00356986	0.942115	-0.0183173	1	0	1	0.125	0	0.0526316
ENSBTAG00000001748	darkturquoise	0.103908	1.25646	0.177643	-0.0764832	0.508812	0.459925	0.566593	0.304975	0.760481	-0.281776	0.133575	0.245218	0.174886	-0.0286518	-0.213225	-0.164434	0.738176	3	0	3	0.1875	0	0.0697674
ENSBTAG00000001749	coral1	0.0992561	63.1625	0.247167	0.599808	0.0335806	0.265301	0.59735	0.867193	0.493523	0.373106	0.299244	0.690992	0.736475	0.824429	0.105517	0.0466838	0.609456	0	1	1	0	0.016129	0.0138889
ENSBTAG00000001754	coral1	0.0724699	26.2345	0.107973	0.532509	0.413965	0.554919	0.839117	0.775949	0.752486	0.191844	0.305904	0.514612	0.678651	0.665493	0.0212915	0.133589	0.724959	0	21	21	0	0.0232816	0.0217391
ENSBTAG00000001762	antiquewhite2	0.0561556	3.71037	0.060529	-0.241988	-0.0949047	-0.220289	0.292159	-0.14781	-0.26254	0.0919504	0.435363	0.428977	0.702495	0.380066	0.652748	0.22885	0.126417	0	0	0	0	0	0
ENSBTAG00000001770	coral1	0.0696947	12.898	0.0683288	0.159828	-0.0849066	0.218721	0.303599	0.716872	0.509784	0.214116	0.176957	0.725879	0.151207	0.44927	-0.492976	-0.192872	0.675263	0	20	20	0	0.0655738	0.0607903
ENSBTAG00000001771	coral1	0.126706	86.1145	0.461808	0.710263	0.374683	0.525599	0.631924	0.94036	0.644245	0.0208057	0.0500952	0.573625	0.527618	0.490144	0.0697717	-0.361534	0.489186	0	14	14	0	0.017744	0.0173913
ENSBTAG00000001773	coral1	0.0370648	5.57185	0.0180126	0.139414	0.123844	0.359077	0.55719	0.627672	0.492176	0.568144	0.601688	0.655784	0.421754	0.707927	-0.35249	0.207753	0.637194	0	0	0	0	0	0
ENSBTAG00000001774	coral1	0.0289147	3.38798	0.00824022	0.290306	0.615806	0.526306	0.796653	0.48623	0.493603	0.268628	0.364382	0.383091	0.494039	0.611409	-0.0403435	0.465285	0.581873	2	0	2	0.222222	0	0.222222
ENSBTAG00000001776	coral1	0.0795363	39.6066	0.200497	0.758628	0.707926	0.660062	0.757579	0.829821	0.656392	-0.0723556	-0.0228798	0.353534	0.501681	0.417499	0.15983	-0.165791	0.436587	0	0	0	0	0	0
ENSBTAG00000001777	antiquewhite2	0.0412907	10.7841	0.113579	0.1217	0.276698	0.345876	0.671631	0.212501	0.115704	0.581348	0.769282	0.382633	0.727928	0.728422	0.26019	0.509364	0.165352	0	0	0	0	0	0
ENSBTAG00000001780	brown	0.0819894	29.76	0.600375	0.39806	0.882824	0.803242	0.905961	0.709449	0.633513	-0.0203346	0.322088	0.563407	0.513104	0.389733	0.0712491	-0.224861	0.452932	0	0	0	0	0	0
ENSBTAG00000001781	brown	0.0700005	2.60176	0.0528911	0.250644	0.303696	0.351739	0.698086	0.394688	0.376278	0.00411813	0.288152	0.482146	0.685536	0.484192	0.316157	0.098044	0.432929	0	1	1	0	0.0333333	0.0243902
ENSBTAG00000001785	blue	0.0522045	20.0122	0.862913	0.0475296	-0.0767065	-0.431496	-0.0518693	-0.295235	-0.46385	-0.326906	-0.202331	-0.0714373	0.479737	-0.0162588	0.975356	0.0486186	-0.218965	0	3	3	0	0.030303	0.0263158
ENSBTAG00000001786	indianred3	0.0600394	5.80481	0.457736	0.921949	0.308887	0.488132	0.458764	0.662588	0.411265	0.254178	0.0859125	-0.00823069	0.522183	0.444651	0.306785	-0.0957961	-0.0496508	0	10	10	0	0.0680272	0.0621118
ENSBTAG00000001790	antiquewhite2	0.0743295	30.2154	0.257185	0.634038	-0.107767	0.0362647	0.478479	0.565933	0.198119	0.460875	0.246686	0.38251	0.823997	0.881543	0.395046	0.464288	0.375357	0	5	5	0	0.0471698	0.0471698
ENSBTAG00000001794	antiquewhite2	0.047803	14.9991	0.183681	0.126101	0.423287	0.494306	0.778551	0.298927	0.2155	0.518476	0.811001	0.473851	0.739361	0.694692	0.232709	0.35065	0.193222	0	0	0	0	0	0
ENSBTAG00000001795	brown	0.127645	34.257	0.856065	0.368061	0.824114	0.835956	0.918547	0.748719	0.787233	-0.0057126	0.315471	0.561379	0.438633	0.39307	-0.131297	-0.174552	0.609952	0	0	0	0	0	0
ENSBTAG00000001801	coral1	0.0380752	8.41838	0.0222796	0.537257	-0.239582	0.0158728	0.323333	0.605565	0.139178	0.333214	0.245087	0.538255	0.732489	0.686344	0.383925	-0.055917	0.215811	0	1	1	0	0.0909091	0.047619
ENSBTAG00000001805	grey	0.0210792	1.48676	0.108011	0.256694	0.221777	-0.0581361	0.301265	0.277697	-0.174413	0.267735	0.00177331	0.376238	0.32401	0.626698	0.1653	0.634669	0.281734	2	0	2	0.153846	0	0.03125
ENSBTAG00000001807	coral1	0.0545348	16.8181	0.0893446	0.445229	0.197183	0.285259	0.424729	0.762097	0.803457	-0.0977643	-0.125814	0.35978	0.263553	0.281446	-0.224118	-0.188834	0.846699	0	0	0	0	0	0
ENSBTAG00000001810	coral1	0.13155	53.5909	0.291377	0.42373	0.329602	0.529622	0.351805	0.784667	0.780958	-0.0813058	-0.0865586	0.334929	-0.032854	0.090666	-0.483882	-0.499834	0.538633	0	8	8	0	0.0173913	0.0167015
ENSBTAG00000001814	darkviolet	0.0686857	34.5546	0.367728	0.319193	0.189445	0.464364	0.623554	0.705708	0.263944	0.589128	0.598497	0.811408	0.51668	0.827471	-0.162815	0.114149	0.312349	0	0	0	0	0	0
ENSBTAG00000001817	coral1	0.0671825	18.6675	0.0903332	0.595727	0.0950288	0.409132	0.613562	0.776548	0.710227	0.20427	0.200169	0.435373	0.593947	0.600814	-0.0213307	-0.0052592	0.614724	2	5	7	0.0625	0.1	0.0853659
ENSBTAG00000001821	darkviolet	0.0809975	11.1935	0.15594	0.512533	0.117845	0.0507119	0.409259	0.536067	0.137332	0.407549	0.0351632	0.371936	0.438152	0.801855	0.0359377	0.671791	0.483916	0	4	4	0	0.00860215	0.00840336
ENSBTAG00000001826	darkviolet	0.0668913	32.6202	0.354538	0.38051	0.0217895	0.425534	0.550281	0.694595	0.290661	0.725068	0.706177	0.691652	0.586121	0.841513	-0.116187	0.0728609	0.22117	0	16	16	0	0.0101138	0.0100063
ENSBTAG00000001827	brown	0.100861	12.5016	0.1517	0.172788	0.312118	0.635958	0.801891	0.630849	0.582624	0.526405	0.819229	0.697983	0.626832	0.697778	-0.169867	0.0293989	0.484225	1	0	1	1	0	0.0625
ENSBTAG00000001832	brown	0.0845055	43.133	0.499048	0.607891	0.799353	0.896134	0.923736	0.771669	0.741428	0.138695	0.371317	0.392731	0.557629	0.471406	0.0373211	-0.14513	0.36121	0	0	0	0	0	0
ENSBTAG00000001835	darkviolet	0.0614914	16.0171	0.174643	0.392282	0.303497	0.549268	0.612832	0.602734	0.19802	0.689705	0.578942	0.575181	0.397668	0.821155	-0.225526	0.346864	0.134105	0	0	0	0	0	0
ENSBTAG00000001840	antiquewhite2	0.0859829	46.1225	0.781555	0.534694	0.331625	0.270316	0.726889	0.547541	0.290875	0.0633105	0.266689	0.497397	0.966992	0.637226	0.697795	0.0452068	0.357328	0	0	0	0	0	0
ENSBTAG00000001842	grey	0.0424168	0.179171	0.0330123	-0.496675	-0.523768	-0.221359	-0.311849	-0.230491	-0.171661	0.051233	0.128854	0.202425	-0.293245	-0.135048	-0.391479	-0.144281	-0.0467914	0	0	0	0	0	0
ENSBTAG00000001843	antiquewhite2	0.0667465	19.0085	0.251518	0.428457	0.165257	0.448161	0.68116	0.537361	0.444955	0.493879	0.713956	0.39493	0.866228	0.668228	0.327252	0.00491623	0.228936	0	0	0	0	0	0
ENSBTAG00000001848	brown	0.104511	33.2856	0.683171	0.480632	0.82794	0.901825	0.949053	0.713267	0.673365	0.222571	0.513156	0.463773	0.568896	0.508086	0.0157555	-0.0946965	0.344132	0	0	0	0	0	0
ENSBTAG00000001854	brown	0.091302	1.17054	0.026106	-0.19919	0.580623	0.612981	0.703267	0.313782	0.346925	0.00686757	0.65757	0.703675	0.438884	0.195315	0.0506969	-0.421489	0.250912	0	1	1	0	0.0238095	0.0232558
ENSBTAG00000001855	brown	0.0858442	20.1386	0.490223	0.260714	0.645752	0.662107	0.916715	0.717257	0.652337	0.162171	0.438879	0.736125	0.56275	0.613345	-0.10619	0.068096	0.71938	0	0	0	0	0	0
ENSBTAG00000001856	coral1	0.137146	63.8316	0.300217	0.822904	0.377606	0.565983	0.748947	0.868409	0.614916	0.456554	0.330881	0.370978	0.699034	0.80008	0.0953608	0.194615	0.433152	0	0	0	0	0	0
ENSBTAG00000001858	brown	0.0210698	2.6092	0.0784102	-0.111774	0.646827	0.547683	0.791878	0.212378	0.271976	0.104652	0.573139	0.550372	0.495096	0.395457	0.0996824	0.163157	0.338373	0	0	0	0	0	0
ENSBTAG00000001861	coral1	0.0704755	31.6184	0.169345	0.764811	0.338951	0.548102	0.434008	0.824406	0.414977	0.244946	0.00391671	0.347836	0.210619	0.479351	-0.170563	-0.148639	0.134215	0	2	2	0	0.00775194	0.0075188
ENSBTAG00000001865	darkviolet	0.0835752	33.4566	0.202402	0.764175	0.0296631	0.278384	0.569542	0.648216	0.362641	0.554597	0.349105	0.261624	0.794677	0.86194	0.291142	0.394125	0.280171	0	1	1	0	0.00970874	0.00826446
ENSBTAG00000001867	coral1	0.0627878	5.49898	0.0262203	0.210999	-0.114804	-0.118827	0.209375	0.599397	0.303103	-0.177618	-0.256088	0.684822	0.26245	0.366294	-0.0586703	-0.117654	0.758504	0	1	1	0	0.00213675	0.00205761
ENSBTAG00000001879	coral1	0.0770984	40.0888	0.216202	0.76075	0.385365	0.443108	0.53925	0.865215	0.765487	-0.0337434	-0.149668	0.257186	0.386403	0.384553	-0.0252283	-0.149123	0.6271	0	3	3	0	0.0138249	0.0124481
ENSBTAG00000001888	coral1	0.136511	161.482	0.87325	0.626656	0.364348	0.603325	0.650952	0.976935	0.752215	0.237813	0.174043	0.590823	0.373662	0.588131	-0.301171	-0.148252	0.628964	0	3	3	0	0.00546448	0.00534759
ENSBTAG00000001894	darkturquoise	0.0725269	1.17429	0.152707	-0.0468652	0.576979	0.540575	0.545787	0.264789	0.739911	-0.432426	0.0578264	0.175885	0.121614	-0.189188	-0.139675	-0.373746	0.561373	0	4	4	0	0.0470588	0.0408163
ENSBTAG00000001895	darkturquoise	0.0495724	1.47892	0.0291942	0.0112149	0.0176794	0.376057	0.222551	0.529352	0.629241	0.250934	0.391361	0.389741	0.00878196	0.129145	-0.567999	-0.443376	0.451717	0	1	1	0	0.00793651	0.00714286
ENSBTAG00000001902	coral1	0.098452	17.8333	0.0845209	0.811716	0.542807	0.489177	0.712977	0.737104	0.561238	0.140753	0.0808562	0.210605	0.673162	0.579744	0.327762	0.130603	0.414496	1	0	1	0.2	0	0.00613497
ENSBTAG00000001908	brown	0.0452617	3.22442	0.0912406	-0.138338	0.776706	0.616411	0.628394	0.352522	0.367791	-0.209999	0.221286	0.611683	0.0715386	0.073239	-0.227051	-0.264112	0.389643	0	0	0	0	0	0
ENSBTAG00000001926	coral1	0.0728567	15.7897	0.0806792	0.508767	-0.0016925	0.106582	0.434489	0.757869	0.612053	0.116956	-0.03482	0.467464	0.485428	0.58211	-0.0526071	0.115935	0.841922	0	0	0	0	0	0
ENSBTAG00000001928	coral1	0.113696	74.8773	0.334326	0.756715	0.112244	0.457225	0.612537	0.878555	0.467656	0.488331	0.316141	0.551519	0.62957	0.835228	0.00584814	0.0891425	0.343679	0	0	0	0	0	0
ENSBTAG00000001932	coral1	0.0654267	27.4928	0.111334	0.271691	0.678439	0.835674	0.769578	0.769545	0.689081	0.0927707	0.419526	0.676782	0.299468	0.3349	-0.288739	-0.430905	0.434283	0	0	0	0	0	0
ENSBTAG00000001933	brown	0.0954897	43.2593	0.341582	0.665944	0.468005	0.619208	0.871211	0.720405	0.623041	0.329417	0.409431	0.385124	0.785656	0.736769	0.20694	0.217299	0.449451	0	0	0	0	0	0
ENSBTAG00000001937	antiquewhite2	0.0781963	33.2733	0.463496	0.511926	0.249325	0.127675	0.649008	0.418925	0.134223	0.243291	0.266338	0.374484	0.924549	0.761805	0.661554	0.444788	0.337962	0	0	0	0	0	0
ENSBTAG00000001939	antiquewhite2	0.105563	47.8267	0.481531	0.680882	0.219088	0.336157	0.684495	0.772008	0.568056	0.106117	0.211006	0.480638	0.878872	0.626701	0.447878	-0.117344	0.518487	0	0	0	0	0	0
ENSBTAG00000001941	darkviolet	0.0492973	10.4148	0.0890949	0.483989	0.303787	0.47623	0.559155	0.648841	0.12785	0.580225	0.497371	0.59152	0.49284	0.760479	0.0141092	0.120046	0.0451922	0	23	23	0	0.0259301	0.0254989
ENSBTAG00000001942	coral1	0.113979	44.9843	0.245829	0.499097	-0.0904168	0.292529	0.228665	0.814198	0.641761	0.182099	0.0346738	0.410774	0.15996	0.334714	-0.372478	-0.383841	0.4932	0	3	3	0	0.00920245	0.00895522
ENSBTAG00000001948	antiquewhite2	0.0866688	34.1179	0.612732	0.461185	0.270667	0.293745	0.665571	0.441415	0.349425	0.110223	0.393434	0.330202	0.945319	0.512354	0.685956	-0.0531832	0.260833	0	2	2	0	0.025974	0.021978
ENSBTAG00000001956	coral1	0.0934296	2.58378	0.00769603	-0.0989107	-0.132499	-0.0423029	0.362353	0.407613	0.252308	0.0235494	0.361517	0.800504	0.609004	0.398109	0.208557	-0.278238	0.603559	0	2	2	0	0.0487805	0.0444444
ENSBTAG00000001961	darkviolet	0.0818545	13.6325	0.202548	0.317221	-0.209444	-0.0586456	0.242998	0.227062	-0.242281	0.768979	0.4232	0.305221	0.493656	0.880543	0.130535	0.780762	0.000600119	0	1	1	0	0.00323625	0.00297619
ENSBTAG00000001962	blue2	0.108628	3.68025	0.186602	0.170865	0.698695	0.822608	0.731145	0.513346	0.906547	-0.0642472	0.371581	0.22587	0.244589	0.0536997	-0.261519	-0.353501	0.511554	0	18	18	0	0.0305603	0.0305603
ENSBTAG00000001968	coral1	0.0483078	4.66951	0.0193313	0.795514	-0.261446	-0.109864	0.11794	0.575455	0.191507	0.2427	-0.16186	0.0856986	0.520671	0.549057	0.344497	0.133488	0.210043	0	0	0	0	0	0
ENSBTAG00000001988	brown	0.0434126	11.9187	0.257903	0.49537	0.788413	0.800449	0.804153	0.553198	0.349601	0.280609	0.435626	0.35675	0.472035	0.506599	0.105434	0.0497043	0.0310547	0	0	0	0	0	0
ENSBTAG00000001996	antiquewhite2	0.075442	19.1733	0.324529	0.239826	0.0399761	-0.0786957	0.46414	0.12412	-0.0537129	0.105808	0.258764	0.304803	0.873369	0.56081	0.776692	0.358623	0.205429	0	0	0	0	0	0
ENSBTAG00000002000	antiquewhite2	0.0773968	41.7383	0.688236	0.293151	0.192706	0.29704	0.715591	0.422421	0.289876	0.374288	0.652951	0.507561	0.956043	0.708894	0.499635	0.161446	0.324986	0	0	0	0	0	0
ENSBTAG00000002004	antiquewhite2	0.0579509	6.12005	0.0729491	0.672377	0.0897315	0.0791856	0.428314	0.601777	0.260967	-0.154034	-0.184145	0.388677	0.69586	0.45931	0.575588	-0.11686	0.337333	0	1	1	0	0.142857	0.0666667
ENSBTAG00000002010	coral1	0.120127	103.214	0.515233	0.616453	0.296578	0.550441	0.725996	0.94176	0.578907	0.324367	0.31747	0.743295	0.597957	0.759416	-0.0732203	-0.07018	0.531967	0	2	2	0	0.0136986	0.0121951
ENSBTAG00000002012	darkviolet	0.0770078	33.6748	0.292907	0.50329	0.013913	0.380535	0.651279	0.671889	0.456268	0.656795	0.641083	0.510365	0.78312	0.88454	0.0716449	0.265557	0.399646	0	0	0	0	0	0
ENSBTAG00000002014	coral1	0.109325	78.0002	0.395592	0.507284	0.504017	0.642305	0.820407	0.931432	0.84606	0.0524195	0.265716	0.678776	0.585145	0.522971	-0.0676436	-0.280312	0.759138	0	0	0	0	0	0
ENSBTAG00000002018	antiquewhite2	0.0646573	23.922	0.344344	0.47238	0.271121	0.289285	0.706309	0.641435	0.461256	-0.0855415	0.192443	0.60521	0.884543	0.5263	0.545662	-0.194637	0.52609	0	0	0	0	0	0
ENSBTAG00000002023	coral1	0.0940519	11.4361	0.0598084	0.572696	-0.091302	0.364178	0.15871	0.715678	0.695004	0.105124	-0.0797114	0.131941	0.0224087	0.167211	-0.419717	-0.401635	0.335762	0	13	13	0	0.0173797	0.0172414
ENSBTAG00000002026	antiquewhite2	0.0301783	5.40801	0.099804	0.0684629	0.176593	0.0963384	0.420349	-0.110274	-0.0582048	0.15094	0.478506	0.034045	0.733056	0.298335	0.728161	0.204439	-0.10337	0	0	0	0	0	0
ENSBTAG00000002028	antiquewhite2	0.0354086	1.06532	0.0041195	0.506216	-0.373855	0.221602	0.0876333	0.528194	0.505273	0.472681	0.26708	0.0243632	0.226176	0.345999	-0.258529	-0.166739	0.124876	0	9	9	0	0.0319149	0.030303
ENSBTAG00000002033	coral1	0.0909921	36.5297	0.199278	0.542992	-0.0512738	0.228634	0.190967	0.783579	0.667634	0.0955797	-0.136419	0.279394	0.0959039	0.286317	-0.373616	-0.262231	0.576477	0	0	0	0	0	0
ENSBTAG00000002036	coral1	0.125725	106.539	0.389169	0.676898	0.309802	0.54937	0.782764	0.886099	0.504807	0.506194	0.470594	0.656114	0.750417	0.89451	0.0733995	0.129076	0.43415	0	0	0	0	0	0
ENSBTAG00000002038	antiquewhite2	0.0482737	16.1598	0.259815	0.111631	0.287077	0.313699	0.654933	0.226177	0.0447457	0.518738	0.784291	0.461319	0.801161	0.688817	0.413523	0.321692	0.0941991	0	0	0	0	0	0
ENSBTAG00000002039	darkviolet	0.0428112	9.75166	0.150155	0.229758	-0.202004	-0.0177024	0.218345	0.342835	-0.141738	0.802756	0.463018	0.446969	0.364886	0.858053	-0.116748	0.64441	0.137012	0	0	0	0	0	0
ENSBTAG00000002044	coral1	0.064079	14.1078	0.0431084	0.234368	0.382894	0.557313	0.775915	0.698135	0.448786	0.363445	0.51779	0.834906	0.513429	0.73405	-0.193665	0.118132	0.549046	0	5	5	0	0.0581395	0.0442478
ENSBTAG00000002045	coral1	0.0709981	30.5334	0.145287	0.690176	0.644543	0.738254	0.829953	0.835514	0.796737	0.244337	0.292973	0.320576	0.552571	0.565511	-0.03201	0.0269073	0.532816	0	1	1	0	0.0227273	0.0227273
ENSBTAG00000002046	brown	0.0857	49.0891	0.942619	0.490687	0.658799	0.712916	0.970046	0.690094	0.567325	0.304432	0.582836	0.553171	0.824221	0.698175	0.25558	0.0734895	0.41651	0	0	0	0	0	0
ENSBTAG00000002048	coral1	0.132902	62.9697	0.343699	0.698803	0.293425	0.529635	0.366974	0.848475	0.658838	-0.028635	-0.152363	0.285591	0.115858	0.218625	-0.245908	-0.457231	0.324475	0	0	0	0	0	0
ENSBTAG00000002049	brown	0.0521667	15.7017	0.373442	0.222696	0.794408	0.859795	0.761527	0.636771	0.58362	0.188602	0.450347	0.536836	0.200945	0.339431	-0.342962	-0.189621	0.333968	0	0	0	0	0	0
ENSBTAG00000002051	antiquewhite2	0.05152	14.2608	0.233744	0.303174	-0.0117184	-0.175001	0.335698	0.148734	-0.264543	0.124324	0.171032	0.359109	0.826118	0.573157	0.850898	0.278099	0.0295599	0	6	6	0	0.0117647	0.0117417
ENSBTAG00000002052	darkviolet	0.0747268	35.7463	0.476704	0.579961	0.00995616	0.36214	0.432977	0.680288	0.275254	0.783388	0.407264	0.402244	0.354606	0.882264	-0.309615	0.476128	0.236236	0	0	0	0	0	0
ENSBTAG00000002058	grey	0.0428421	0.207971	0.017565	-0.525554	0.320527	0.29609	0.425331	-0.0545523	0.392892	-0.0390932	0.54588	0.313942	0.18564	-0.0394628	-0.159199	-0.103189	0.465608	0	1	1	0	0.0434783	0.0243902
ENSBTAG00000002060	antiquewhite2	0.0605978	26.8438	0.386361	0.32065	0.597077	0.490608	0.786965	0.299137	0.124819	0.294147	0.544211	0.359526	0.768728	0.610151	0.498599	0.30498	0.0656143	1	0	1	0.1	0	0.0416667
ENSBTAG00000002068	darkviolet	0.0759182	34.5327	0.405816	0.322123	-0.0217724	0.161903	0.550776	0.490052	0.0637542	0.629019	0.650656	0.646918	0.831187	0.901308	0.314011	0.312109	0.231506	0	0	0	0	0	0
ENSBTAG00000002072	darkviolet	0.112363	59.6746	0.265533	0.510366	0.0541823	0.36159	0.61153	0.862361	0.458393	0.446169	0.43124	0.784547	0.673642	0.820332	-0.00925142	-0.0359456	0.513309	0	0	0	0	0	0
ENSBTAG00000002075	darkviolet	0.0364149	5.30823	0.0776952	0.196516	-0.0317355	0.141105	0.284675	0.308727	0.0106417	0.818599	0.502702	0.29803	0.244565	0.777406	-0.293141	0.719507	0.18051	0	5	5	0	0.02	0.0194553
ENSBTAG00000002076	coral1	0.10664	30.7733	0.164705	0.517475	0.222072	0.538502	0.37807	0.802902	0.579289	0.283003	0.0470209	0.410949	-0.0197865	0.426848	-0.603567	-0.0845798	0.397503	0	45	45	0	0.0173544	0.017215
ENSBTAG00000002078	coral1	0.0976711	52.0875	0.237363	0.729961	0.530096	0.491993	0.828797	0.824379	0.583027	0.144891	0.165748	0.488074	0.780573	0.713113	0.307732	0.135151	0.586925	0	2	2	0	0.0125786	0.0120482
ENSBTAG00000002080	darkviolet	0.0574812	13.7977	0.192107	0.127533	0.0629677	0.165051	0.515287	0.502339	0.0554879	0.582888	0.587016	0.801673	0.58528	0.850908	0.00863943	0.334117	0.386558	0	0	0	0	0	0
ENSBTAG00000002082	darkviolet	0.068346	29.8738	0.399182	0.520471	0.179495	0.408616	0.627421	0.543005	0.112858	0.726055	0.661155	0.476008	0.744802	0.906777	0.228646	0.362812	0.0274092	0	0	0	0	0	0
ENSBTAG00000002083	coral1	0.0824667	43.1416	0.233293	0.574041	0.524068	0.528002	0.514817	0.827307	0.750508	-0.171849	-0.204296	0.351756	0.148014	0.217537	-0.236916	-0.295461	0.626706	0	3	3	0	0.0175439	0.0170455
ENSBTAG00000002086	coral1	0.119142	85.7782	0.460652	0.674229	0.54371	0.630674	0.625862	0.90781	0.6353	0.0575924	-0.00580309	0.494229	0.289626	0.448792	-0.177623	-0.209899	0.4658	0	0	0	0	0	0
ENSBTAG00000002092	violet	0.0382653	6.39442	0.450134	0.224194	-0.217811	-0.152527	-0.0375022	-0.109746	-0.284142	0.689131	0.209903	-0.262038	0.115779	0.531853	-0.0221197	0.946361	-0.175229	0	2	2	0	0.037037	0.0357143
ENSBTAG00000002094	antiquewhite2	0.068845	34.3846	0.624219	0.12616	0.20994	0.171205	0.664196	0.285837	0.173082	0.249708	0.59764	0.528493	0.932601	0.621839	0.58527	0.178303	0.354624	0	0	0	0	0	0
ENSBTAG00000002098	antiquewhite2	0.0486619	14.0813	0.227581	0.059032	0.0994084	-0.129812	0.471079	0.130129	-0.158493	0.172375	0.354541	0.52079	0.837184	0.627925	0.691209	0.398002	0.299543	0	0	0	0	0	0
ENSBTAG00000002101	antiquewhite2	0.0769653	25.2955	0.462137	0.419644	0.0800245	0.205588	0.584731	0.523123	0.311866	0.195676	0.435828	0.504368	0.931796	0.587402	0.587546	-0.134425	0.304514	0	0	0	0	0	0
ENSBTAG00000002105	coral1	0.118321	39.7869	0.152073	0.601383	0.282419	0.379456	0.760225	0.792038	0.624801	0.0462588	0.174033	0.590518	0.818905	0.650456	0.309317	-0.0342232	0.672743	0	0	0	0	0	0
ENSBTAG00000002108	darkviolet	0.0589093	16.301	0.225032	0.235607	-0.227246	-0.167636	0.27076	0.122925	-0.280383	0.618846	0.466453	0.312509	0.714765	0.807576	0.469833	0.650981	0.00976809	0	0	0	0	0	0
ENSBTAG00000002121	antiquewhite2	0.0525858	7.73039	0.126845	0.584777	0.0621651	0.230228	0.461662	0.432039	0.182017	0.35503	0.418793	0.19869	0.83676	0.564316	0.611145	-0.0201537	-0.0308728	0	0	0	0	0	0
ENSBTAG00000002127	coral1	0.0799791	39.8345	0.196482	0.536135	0.559528	0.512504	0.757838	0.861301	0.557807	-0.0719236	0.0915471	0.728362	0.599255	0.518963	0.169685	-0.255348	0.598909	1	2	3	0.142857	0.015873	0.0225564
ENSBTAG00000002129	coral1	0.0434443	11.1316	0.0437128	0.381372	0.491163	0.740693	0.765118	0.721905	0.456109	0.284423	0.546634	0.707407	0.527531	0.550556	-0.029286	-0.283345	0.201832	0	0	0	0	0	0
ENSBTAG00000002130	antiquewhite2	0.101148	61.9649	0.45011	0.628712	0.3061	0.421723	0.773919	0.835931	0.628395	0.12139	0.278011	0.609444	0.872034	0.668365	0.349148	-0.128662	0.611112	0	0	0	0	0	0
ENSBTAG00000002137	grey	0.0539808	0.353487	0.0366122	0.457013	0.365383	0.427512	0.451769	0.422246	0.649979	-0.365661	-0.205426	0.00608743	0.266884	-0.00916652	0.114089	-0.268892	0.369138	0	6	6	0	0.0289855	0.028169
ENSBTAG00000002144	brown1	0.0102007	0.54756	0.123774	0.199747	0.10893	0.470806	0.349419	0.118591	0.159539	0.838322	0.7528	-0.0892315	0.228235	0.510374	-0.245077	0.490401	-0.209637	0	0	0	0	0	0
ENSBTAG00000002147	coral1	0.104194	28.916	0.156302	0.438638	-0.0638886	0.0836116	0.224908	0.779075	0.478049	0.0273745	-0.181089	0.555109	0.188638	0.409648	-0.251851	-0.175076	0.673516	0	2	2	0	0.0105263	0.00980392
ENSBTAG00000002148	brown1	0.0479036	0.712161	0.0364118	-0.0140111	-0.599607	-0.144497	-0.0657783	0.142924	-0.208456	0.790249	0.566792	0.369036	0.217164	0.605664	-0.214437	0.305657	-0.0842836	0	0	0	0	0	0
ENSBTAG00000002151	coral1	0.112607	98.5348	0.533735	0.831075	0.289286	0.553986	0.505935	0.927542	0.593403	0.209441	0.0228079	0.380284	0.351659	0.512736	-0.114042	-0.225944	0.301722	0	0	0	0	0	0
ENSBTAG00000002157	blue2	0.0378455	3.74678	0.320647	0.257324	0.723733	0.906883	0.667653	0.419564	0.436835	0.434353	0.627555	0.20325	0.163435	0.318789	-0.304201	-0.0286905	-0.0644385	0	0	0	0	0	0
ENSBTAG00000002176	brown	0.0878968	35.7706	0.358226	0.671423	0.621195	0.759041	0.897034	0.769398	0.749592	0.302596	0.390603	0.326716	0.647632	0.642226	0.0392591	0.142792	0.477029	0	1	1	0	0.00632911	0.00515464
ENSBTAG00000002182	antiquewhite2	0.0741705	34.0841	0.372443	0.47629	0.174689	0.343877	0.679315	0.466066	0.213726	0.570636	0.658077	0.398697	0.913597	0.822953	0.449694	0.310553	0.14641	1	0	1	0.0357143	0	0.0243902
ENSBTAG00000002185	antiquewhite2	0.0685651	18.6851	0.351434	0.318274	0.162919	0.260766	0.574091	0.325091	0.174785	0.312034	0.599604	0.348799	0.897562	0.541005	0.626362	-0.0255917	0.0666	0	0	0	0	0	0
ENSBTAG00000002187	floralwhite	0.0953209	54.9285	0.208202	0.443358	0.377763	0.457014	0.723564	0.889596	0.543074	0.187729	0.251537	0.845865	0.558558	0.698633	-0.0705592	-0.0598906	0.697428	0	0	0	0	0	0
ENSBTAG00000002191	coral1	0.107365	33.193	0.163601	0.595095	0.614027	0.668041	0.69136	0.837643	0.709422	-0.204147	-0.0479937	0.494879	0.36385	0.276221	-0.0132211	-0.425781	0.486733	1	2	3	0.0833333	0.0208333	0.0277778
ENSBTAG00000002203	brown	0.0623044	20.0767	0.518158	0.288252	0.700867	0.649415	0.905461	0.648125	0.402305	0.147126	0.479017	0.776521	0.662833	0.611678	0.169025	-0.0374477	0.425544	0	0	0	0	0	0
ENSBTAG00000002209	grey	0.0688493	2.96089	0.171696	0.325296	0.106239	0.542453	0.390059	0.622709	0.813771	0.300665	0.249747	0.190579	0.0348143	0.289892	-0.645649	-0.071482	0.523636	0	0	0	0	0	0
ENSBTAG00000002215	darkviolet	0.03257	6.64514	0.076107	0.244097	-0.396174	-0.276638	0.0606833	0.0558779	-0.214473	0.682755	0.288507	0.043618	0.427358	0.727749	0.157634	0.862879	0.0796125	1	12	13	0.0526316	0.0736196	0.0714286
ENSBTAG00000002216	coral1	0.0272823	2.99273	0.0101798	0.553566	0.73731	0.737777	0.462927	0.471153	0.484279	-0.214144	-0.120824	-0.0392305	0.0248436	-0.0672874	-0.0312539	-0.395346	-0.0637021	0	0	0	0	0	0
ENSBTAG00000002219	darkturquoise	0.0720191	5.52965	0.418675	0.140348	0.633114	0.676449	0.772338	0.58691	0.896522	-0.189024	0.266395	0.447618	0.366553	0.147013	-0.162937	-0.329339	0.751183	0	2	2	0	0.0909091	0.0625
ENSBTAG00000002220	coral1	0.0670682	9.83005	0.0298468	0.339693	0.0192797	0.0336406	0.422752	0.641041	0.0865582	0.141942	0.128548	0.833428	0.609459	0.673379	0.259395	-0.0282958	0.443354	1	7	8	0.0526316	0.0546875	0.0544218
ENSBTAG00000002224	grey	0.037351	1.47653	0.114082	-0.0212701	0.341164	0.289554	0.432924	0.473339	0.168789	-0.105338	0.0653071	0.816501	0.130981	0.306925	-0.19669	-0.170506	0.440286	0	5	5	0	0.108696	0.0909091
ENSBTAG00000002226	coral1	0.0880758	44.1328	0.235622	0.800091	0.460418	0.608764	0.520351	0.852023	0.764814	-0.0646707	-0.114846	0.177067	0.296628	0.24166	-0.0457618	-0.390734	0.371658	0	0	0	0	0	0
ENSBTAG00000002236	coral1	0.146587	150.397	0.819216	0.785602	0.294527	0.544534	0.532155	0.960046	0.740108	0.131797	-0.00257819	0.390166	0.355516	0.46676	-0.164707	-0.266493	0.490444	0	6	6	0	0.0288462	0.027027
ENSBTAG00000002238	brown	0.0834594	27.6922	0.363675	0.247903	0.453999	0.563167	0.828732	0.405189	0.373799	0.376297	0.771097	0.456949	0.8518	0.605519	0.37437	0.0692327	0.212289	0	0	0	0	0	0
ENSBTAG00000002242	grey	0.0672689	0.621405	0.0828591	0.166802	0.528587	0.553421	0.556339	0.372212	0.652004	0.18291	0.233836	0.0833503	0.0790506	0.264472	-0.427842	0.301703	0.548204	1	1	2	1	0.00628931	0.0125
ENSBTAG00000002261	coral1	0.0636508	23.6553	0.121222	0.670315	0.187012	0.477896	0.513502	0.846973	0.61784	0.0224174	0.0863629	0.476612	0.503819	0.388569	0.0890207	-0.492971	0.343384	0	0	0	0	0	0
ENSBTAG00000002267	coral1	0.118786	93.4313	0.509083	0.553687	0.254872	0.537126	0.419578	0.882841	0.610913	0.268232	0.111187	0.487838	0.119834	0.43953	-0.455323	-0.248531	0.42187	0	0	0	0	0	0
ENSBTAG00000002271	coral1	0.037659	3.68386	0.0144453	-0.0216237	0.652403	0.664232	0.404555	0.436003	0.635428	-0.298138	0.00109761	0.323055	-0.256414	-0.207909	-0.555809	-0.537851	0.396673	0	4	4	0	0.027027	0.025974
ENSBTAG00000002275	antiquewhite2	0.0803711	15.3309	0.139171	0.583522	-0.0963419	-0.0959731	0.390951	0.578285	0.274036	0.0647107	-0.0217421	0.403146	0.806444	0.61806	0.552228	0.107535	0.524705	0	2	2	0	0.05	0.0416667
ENSBTAG00000002277	coral1	0.114004	49.5525	0.250208	0.5623	0.139429	0.444432	0.641218	0.897255	0.673451	0.32933	0.255419	0.645563	0.521258	0.731922	-0.211256	0.046636	0.689831	0	9	9	0	0.0309278	0.0289389
ENSBTAG00000002278	darkviolet	0.0487205	5.21153	0.0649921	0.453874	-0.185865	0.159325	0.179886	0.558273	0.235514	0.783483	0.32712	0.242258	0.174407	0.726603	-0.420995	0.451591	0.247594	0	33	33	0	0.0180624	0.0180131
ENSBTAG00000002279	darkviolet	0.10411	12.9574	0.144368	0.325191	-0.138566	-0.254854	0.308984	0.170364	-0.189824	0.341657	0.159669	0.286155	0.742614	0.75565	0.584966	0.700254	0.246184	0	0	0	0	0	0
ENSBTAG00000002280	coral1	0.134275	111.764	0.606192	0.758594	0.11616	0.40422	0.424544	0.933931	0.561077	0.25709	0.0108435	0.467039	0.339421	0.574603	-0.183013	-0.160709	0.422956	0	2	2	0	0.012987	0.0113636
ENSBTAG00000002282	antiquewhite2	0.0509973	14.9529	0.255695	0.488332	0.211068	-0.0150772	0.51597	0.378917	0.194745	-0.118014	-0.0144208	0.28312	0.873309	0.48026	0.806504	0.145794	0.416284	0	0	0	0	0	0
ENSBTAG00000002283	coral1	0.0917717	52.1565	0.28155	0.523814	0.421909	0.761878	0.607281	0.872373	0.790969	0.138506	0.30282	0.479072	0.303023	0.303947	-0.269368	-0.567154	0.358248	0	0	0	0	0	0
ENSBTAG00000002286	coral1	0.0739346	26.5123	0.144435	0.439993	0.059972	0.221235	0.238323	0.777621	0.479841	-0.11241	-0.215806	0.555131	0.113015	0.253426	-0.238616	-0.431041	0.514991	0	1	1	0	0.0123457	0.0102041
ENSBTAG00000002287	darkviolet	0.076489	40.5453	0.268795	0.514879	0.000907409	0.19347	0.447072	0.80953	0.339917	0.437302	0.175296	0.686499	0.445564	0.819	-0.170021	0.228567	0.573015	0	4	4	0	0.0056338	0.00545703
ENSBTAG00000002293	coral1	0.0399868	4.45936	0.0209682	0.108419	-0.175724	-0.179567	0.109334	0.46992	0.457828	-0.313311	-0.251012	0.443371	0.251742	0.102926	0.0118875	-0.323805	0.796066	0	3	3	0	0.103448	0.0857143
ENSBTAG00000002299	grey	0.0162487	1.09326	0.26949	0.381689	-0.0923428	0.321765	-0.0100765	0.200054	-0.165424	0.674318	0.387207	-0.0430406	-0.0202937	0.333345	-0.192292	0.0420944	-0.630396	1	27	28	0.04	0.0451505	0.0449438
ENSBTAG00000002302	coral1	0.0611313	18.3951	0.092499	0.277078	0.203491	0.496527	0.671765	0.807441	0.720167	0.117808	0.379214	0.789838	0.528448	0.503205	-0.16441	-0.338001	0.705491	0	0	0	0	0	0
ENSBTAG00000002303	coral1	0.11587	89.1519	0.410571	0.755185	0.223318	0.450272	0.58059	0.912807	0.475714	0.468586	0.202409	0.532317	0.485288	0.810282	-0.126837	0.163702	0.430438	0	36	36	0	0.0250696	0.0249653
ENSBTAG00000002306	darkviolet	0.0508795	9.45748	0.0860246	0.527307	-0.227831	0.226664	0.384034	0.537482	0.383151	0.742013	0.510424	0.214324	0.564071	0.788585	-0.0738052	0.394309	0.266853	0	1	1	0	0.0144928	0.0142857
ENSBTAG00000002313	coral1	0.083836	39.9227	0.152685	0.595233	-0.0771484	0.192659	0.356688	0.816119	0.325769	0.487396	0.140974	0.584308	0.375954	0.787137	-0.213122	0.187794	0.454993	1	62	63	0.0454545	0.029067	0.0292343
ENSBTAG00000002315	coral1	0.0640445	25.515	0.0914228	0.40273	0.650672	0.65619	0.828572	0.776806	0.477799	0.0990137	0.371334	0.773706	0.597243	0.549615	0.113595	-0.244128	0.422399	0	0	0	0	0	0
ENSBTAG00000002319	darkviolet	0.0920826	49.1021	0.253489	0.800775	0.153537	0.472548	0.486455	0.835066	0.427361	0.610692	0.232272	0.339328	0.37412	0.793993	-0.224239	0.265724	0.248742	0	17	17	0	0.0428212	0.0416667
ENSBTAG00000002323	grey	0.0298331	3.21508	0.367959	0.181999	0.523366	0.589899	0.270423	0.472333	0.335877	-0.121233	-0.0408466	0.325964	-0.255287	-0.0689492	-0.444005	-0.498895	0.0491213	0	0	0	0	0	0
ENSBTAG00000002328	coral1	0.0445075	11.2855	0.0385643	0.496825	0.72102	0.890552	0.689612	0.645311	0.540979	0.183096	0.281581	0.313163	0.172501	0.324915	-0.261132	-0.168003	0.0881374	0	6	6	0	0.0103806	0.0102564
ENSBTAG00000002341	darkviolet	0.0647905	24.7518	0.179597	0.332687	0.350602	0.44742	0.737871	0.689599	0.254733	0.378567	0.556752	0.853032	0.726383	0.775732	0.180219	-0.00544485	0.350322	0	25	25	0	0.0242248	0.0237643
ENSBTAG00000002345	coral1	0.144798	178.105	0.961413	0.733763	0.27203	0.55266	0.628706	0.991022	0.677206	0.3082	0.201741	0.570446	0.492285	0.663477	-0.147558	-0.146753	0.519387	0	0	0	0	0	0
ENSBTAG00000002348	grey	0.025626	0.329759	0.0513242	-0.281324	-0.0755314	-0.253582	-0.0928697	0.108338	0.302306	-0.64004	-0.372077	0.276774	-0.0640996	-0.364176	-0.0154015	-0.553997	0.628342	4	39	43	0.0888889	0.00932122	0.0101679
ENSBTAG00000002350	coral1	0.0783052	27.8312	0.0527411	0.398182	0.220088	0.556312	0.676277	0.675152	0.405136	0.782865	0.718136	0.570104	0.526088	0.887104	-0.255957	0.353206	0.327878	0	0	0	0	0	0
ENSBTAG00000002352	coral1	0.0845614	31.9938	0.160416	0.499526	0.565307	0.534923	0.684075	0.842041	0.550783	-0.0935413	-0.0180304	0.690848	0.378936	0.453764	-0.0539037	-0.208757	0.591056	0	1	1	0	0.0181818	0.0149254
ENSBTAG00000002367	turquoise	0.0525397	7.1819	0.196676	0.165335	0.87615	0.747102	0.704712	0.167433	0.26702	0.0213085	0.400003	0.111048	0.316745	0.136522	0.18031	-0.0141343	-0.0876358	0	0	0	0	0	0
ENSBTAG00000002377	coral1	0.0561275	4.93157	0.014717	0.61735	0.470773	0.646426	0.719365	0.573172	0.667887	0.395278	0.479872	0.0462692	0.630754	0.513752	0.137028	0.123652	0.270757	0	4	4	0	0.0307692	0.0291971
ENSBTAG00000002378	darkviolet	0.108465	73.8431	0.576472	0.702013	0.204849	0.496611	0.688393	0.819717	0.449102	0.672388	0.519269	0.505758	0.70255	0.929915	0.0201562	0.276523	0.33807	0	0	0	0	0	0
ENSBTAG00000002381	coral1	0.125403	93.275	0.495544	0.654617	0.394466	0.756646	0.748868	0.943275	0.852175	0.299651	0.403537	0.492972	0.531796	0.550158	-0.166929	-0.296915	0.482398	0	1	1	0	0.0144928	0.0106383
ENSBTAG00000002389	antiquewhite2	0.0817227	20.4545	0.336842	0.550215	0.152021	0.146784	0.543282	0.310907	0.052316	0.257741	0.291395	0.202914	0.889442	0.647472	0.736856	0.317449	0.0450859	0	1	1	0	0.0212766	0.0208333
ENSBTAG00000002391	darkviolet	0.0733398	13.9116	0.181918	0.622379	0.0350317	0.358162	0.438348	0.543657	0.0949452	0.827417	0.580527	0.284051	0.58113	0.850065	0.0985284	0.35345	-0.105488	0	0	0	0	0	0
ENSBTAG00000002392	coral1	0.113908	26.9085	0.14437	0.309297	0.198675	0.519742	0.325672	0.739567	0.781423	0.0866711	0.0423499	0.365782	-0.103389	0.169198	-0.693174	-0.346412	0.576007	0	11	11	0	0.0317919	0.0295699
ENSBTAG00000002393	coral1	0.100503	30.862	0.157171	0.605085	0.227912	0.526826	0.554461	0.840924	0.878673	0.045935	0.157484	0.333962	0.473994	0.321434	-0.0609962	-0.440567	0.569018	0	1	1	0	0.00806452	0.0078125
ENSBTAG00000002395	coral1	0.0688159	24.4991	0.12404	0.742437	0.0707987	0.530339	0.543192	0.801331	0.698593	0.436312	0.384492	0.250321	0.591125	0.580529	-0.0087059	-0.155671	0.292355	0	12	12	0	0.0218579	0.0212766
ENSBTAG00000002402	coral1	0.0766477	38.546	0.194289	0.573004	0.688313	0.718528	0.602461	0.793745	0.650074	-0.00326233	-0.0179583	0.354758	0.118668	0.280252	-0.285863	-0.229451	0.392525	0	6	6	0	0.0224719	0.0212766
ENSBTAG00000002404	darkviolet	0.133659	20.0277	0.126743	0.496877	-0.010534	0.403462	0.582631	0.730462	0.517683	0.62867	0.494732	0.523194	0.549251	0.845239	-0.22267	0.293872	0.484991	0	0	0	0	0	0
ENSBTAG00000002411	coral1	0.0684459	15.5425	0.0558325	0.378384	0.23793	0.560407	0.506744	0.700225	0.266772	0.607385	0.538329	0.641288	0.294677	0.677169	-0.317465	-0.0153515	0.115876	0	6	6	0	0.00631579	0.00610376
ENSBTAG00000002412	coral1	0.0590609	15.7882	0.0799913	0.680314	0.675578	0.636961	0.567255	0.745796	0.496869	0.00117798	-0.0609108	0.277222	0.227096	0.312366	-0.0386829	-0.189983	0.232997	0	2	2	0	0.0169492	0.0145985
ENSBTAG00000002413	antiquewhite2	0.068162	15.1702	0.239747	0.49148	0.337908	0.273476	0.648957	0.429972	0.380394	-0.169683	0.109767	0.292829	0.847578	0.37401	0.702966	-0.105017	0.32865	0	3	3	0	0.0789474	0.06
ENSBTAG00000002415	antiquewhite2	0.103317	40.1856	0.163388	0.696721	0.429941	0.559139	0.758011	0.839654	0.642318	-0.0171374	0.158485	0.525269	0.733694	0.507001	0.313359	-0.312324	0.445086	0	1	1	0	0.0169492	0.0136986
ENSBTAG00000002416	coral1	0.121406	8.29084	0.031828	0.577341	0.445096	0.75406	0.746957	0.669831	0.631266	0.202411	0.480001	0.339623	0.64469	0.417223	0.183646	-0.349159	0.132146	0	4	4	0	0.013986	0.0128205
ENSBTAG00000002423	coral1	0.089036	54.0726	0.292635	0.674716	0.00681002	0.394969	0.382098	0.876101	0.750955	0.306088	0.099877	0.308792	0.304431	0.490121	-0.312501	-0.156847	0.541394	0	0	0	0	0	0
ENSBTAG00000002428	grey	0.0392507	1.05374	0.123877	-0.168786	0.529975	0.292875	0.588032	-0.0251786	0.330095	-0.171439	0.263023	0.154235	0.392741	0.109343	0.211582	0.238355	0.451278	0	9	9	0	0.0133333	0.0131004
ENSBTAG00000002431	coral1	0.0389272	4.01853	0.0126408	0.142378	0.17344	0.345584	0.441965	0.579813	0.129382	0.278419	0.441632	0.830548	0.390058	0.50666	-0.0394721	-0.292577	0.181879	0	0	0	0	0	0
ENSBTAG00000002434	coral1	0.11051	20.8599	0.112285	0.680564	0.240793	0.524033	0.570573	0.848594	0.678816	0.0804375	0.0132619	0.436777	0.383202	0.482034	-0.139332	-0.166216	0.485128	0	0	0	0	0	0
ENSBTAG00000002444	grey	0.0243284	0.75219	0.0942435	-0.129817	0.598852	0.441953	0.300286	0.0716047	-0.129412	0.030821	0.21156	0.335514	-0.128696	0.0449867	-0.166057	-0.0736027	-0.191259	0	0	0	0	0	0
ENSBTAG00000002452	coral1	0.0593282	12.3956	0.0402041	0.132683	0.518384	0.625109	0.809196	0.726033	0.678853	-0.030111	0.426841	0.857951	0.527311	0.40104	-0.080428	-0.403683	0.678874	2	5	7	0.0714286	0.0218341	0.0272374
ENSBTAG00000002458	coral1	0.0508426	9.44665	0.0484637	0.256997	0.11032	0.219093	0.186846	0.640895	0.670879	-0.36213	-0.326808	0.376348	-0.0473391	-0.0459684	-0.347711	-0.549562	0.6715	0	5	5	0	0.0442478	0.0409836
ENSBTAG00000002462	grey	0.0599823	1.59244	0.101592	0.0232458	0.68041	0.396089	0.6786	0.419088	0.557392	-0.565878	0.00645749	0.557942	0.465663	0.00100642	0.301742	-0.469531	0.672618	0	1	1	0	0.037037	0.037037
ENSBTAG00000002463	antiquewhite2	0.0702838	16.1073	0.296352	-0.00306506	0.118576	0.0694887	0.595515	0.270037	0.143941	0.209754	0.576616	0.633874	0.879265	0.594571	0.516486	0.133242	0.449344	0	1	1	0	0.0217391	0.0217391
ENSBTAG00000002468	darkviolet	0.0385357	9.51572	0.0494558	0.428208	0.483366	0.466295	0.744532	0.311385	0.269898	0.361285	0.454772	0.163003	0.702317	0.640027	0.35047	0.508988	0.1754	0	0	0	0	0	0
ENSBTAG00000002469	darkviolet	0.072845	32.74	0.371073	0.36543	0.330081	0.443627	0.791064	0.573397	0.266397	0.583973	0.645666	0.644183	0.765947	0.92059	0.138952	0.444075	0.373491	1	0	1	0.0526316	0	0.0149254
ENSBTAG00000002473	turquoise	0.0118494	0.840089	0.0188865	0.270414	0.619799	0.327219	0.348118	0.293006	0.607891	-0.5349	-0.331441	-0.128803	0.0875834	-0.256038	0.123173	-0.308735	0.462934	1	0	1	0.0833333	0	0.0294118
ENSBTAG00000002475	coral1	0.128839	121.804	0.647147	0.842775	0.372516	0.57221	0.701945	0.957119	0.73172	0.158547	0.109883	0.431827	0.617854	0.603338	0.086055	-0.153774	0.509514	0	0	0	0	0	0
ENSBTAG00000002476	coral1	0.102992	72.1965	0.381864	0.482166	0.43324	0.606673	0.596563	0.892271	0.814753	0.0936902	0.0821163	0.518361	0.192573	0.401723	-0.441601	-0.201691	0.705729	0	0	0	0	0	0
ENSBTAG00000002477	grey	0.00636898	0.0486912	0.00971806	-0.234891	0.37529	0.179506	0.228514	-0.144097	0.224753	0.0630518	0.139067	-0.150278	-0.119631	0.000232899	-0.290571	0.473488	0.329312	0	0	0	0	0	0
ENSBTAG00000002479	coral1	0.0888274	39.7298	0.144527	0.505975	0.354314	0.533469	0.850566	0.787681	0.749957	0.225723	0.424281	0.57828	0.799097	0.684507	0.126618	0.0180159	0.706891	0	0	0	0	0	0
ENSBTAG00000002484	antiquewhite2	0.0681434	6.52388	0.063479	0.336067	0.0515059	-0.0359365	0.545256	0.417819	0.218622	0.0622119	0.0900653	0.504798	0.786222	0.67785	0.460328	0.401625	0.628246	0	0	0	0	0	0
ENSBTAG00000002485	coral1	0.0946911	57.4162	0.294378	0.798646	0.294635	0.470539	0.667808	0.889702	0.597042	0.265854	0.0708702	0.454532	0.553741	0.740629	-0.0149118	0.178722	0.545897	0	60	60	0	0.0164069	0.0160729
ENSBTAG00000002487	coral1	0.125054	58.4996	0.274632	0.749292	0.191826	0.262063	0.62964	0.856255	0.548323	0.175441	0.0503476	0.50602	0.738578	0.741352	0.246564	0.123523	0.657383	0	0	0	0	0	0
ENSBTAG00000002490	floralwhite	0.0413372	0.962043	0.140384	-0.24166	0.141239	-0.00822026	0.317556	0.321459	0.00253251	-0.0405782	0.229394	0.877579	0.314377	0.326578	0.0470159	-0.172137	0.490118	0	2	2	0	0.0263158	0.0229885
ENSBTAG00000002492	coral1	0.062718	14.6115	0.0653107	0.225495	0.0973632	0.300027	0.427316	0.739898	0.387513	0.394432	0.310976	0.775699	0.247859	0.633642	-0.413014	0.0143758	0.584156	0	0	0	0	0	0
ENSBTAG00000002493	coral1	0.114424	56.1492	0.303418	0.782046	0.105808	0.441174	0.42385	0.880751	0.760688	0.108874	-0.0332806	0.253921	0.364583	0.392185	-0.118444	-0.300722	0.46176	0	1	1	0	0.03125	0.030303
ENSBTAG00000002495	coral1	0.0842302	20.6717	0.0973483	0.413619	0.557406	0.490798	0.656342	0.797464	0.515984	0.0423147	0.0460249	0.677188	0.308977	0.517856	-0.187017	-0.0109221	0.6535	0	0	0	0	0	0
ENSBTAG00000002501	darkviolet	0.078081	28.102	0.166703	0.537817	0.400955	0.414992	0.775103	0.463979	0.31329	0.421033	0.473979	0.287407	0.84815	0.776986	0.422691	0.47413	0.280775	0	0	0	0	0	0
ENSBTAG00000002503	turquoise	0.0456482	12.3028	0.184257	0.131963	0.899393	0.84759	0.855194	0.442138	0.532805	0.038652	0.55057	0.438285	0.432035	0.230006	0.0477946	-0.258362	0.236523	0	0	0	0	0	0
ENSBTAG00000002504	coral1	0.0961419	30.8388	0.166443	0.301036	0.461966	0.578416	0.399073	0.729922	0.653388	-0.0342924	0.0173127	0.441336	-0.0629326	0.116683	-0.502041	-0.456723	0.467979	2	0	2	0.117647	0	0.00904977
ENSBTAG00000002507	brown	0.0685012	15.1314	0.388939	0.158869	0.640604	0.781199	0.831536	0.685734	0.66743	0.224599	0.516668	0.702519	0.332267	0.485439	-0.372189	-0.080244	0.577028	0	1	1	0	0.030303	0.0285714
ENSBTAG00000002510	coral1	0.108907	76.4867	0.39539	0.728415	0.193874	0.550592	0.668863	0.91828	0.777541	0.41806	0.3257	0.425146	0.587248	0.711361	-0.133809	0.0197106	0.572107	0	0	0	0	0	0
ENSBTAG00000002520	coral1	0.0987094	71.5978	0.389959	0.518077	0.33314	0.546145	0.389481	0.837455	0.630482	-0.0147617	-0.0590479	0.455686	0.0557919	0.220604	-0.369913	-0.487162	0.393554	0	0	0	0	0	0
ENSBTAG00000002525	darkviolet	0.072127	29.3726	0.291655	0.424772	0.347364	0.349681	0.749183	0.483898	0.18683	0.537971	0.566408	0.486821	0.828538	0.88679	0.340144	0.522857	0.30559	0	1	1	0	0.0322581	0.027027
ENSBTAG00000002526	brown	0.0518666	3.54537	0.100714	-0.135398	0.561293	0.355693	0.739562	0.248926	0.482944	-0.194421	0.407788	0.511181	0.632909	0.21365	0.312451	-0.103675	0.647783	0	2	2	0	0.0240964	0.0224719
ENSBTAG00000002528	coral1	0.115412	107.03	0.575952	0.784725	0.507331	0.650221	0.686321	0.942833	0.648121	0.24216	0.123067	0.44934	0.431693	0.605371	-0.108553	-0.0631338	0.438285	0	1	1	0	0.00813008	0.00729927
ENSBTAG00000002531	brown	0.0808304	42.3464	0.48041	0.462021	0.768845	0.829014	0.847617	0.811711	0.710336	-0.0403099	0.255759	0.603387	0.432705	0.361357	-0.0601096	-0.376463	0.455696	0	248	248	0	0.026383	0.0263774
ENSBTAG00000002534	coral1	0.0642706	2.33081	0.00786319	0.299021	-0.0884273	-0.0870407	0.289284	0.430076	0.356675	-0.360129	-0.15972	0.408778	0.608613	0.185703	0.500189	-0.364705	0.532262	1	0	1	0.166667	0	0.0196078
ENSBTAG00000002539	darkviolet	0.0507486	16.2783	0.221846	0.297691	-0.119516	0.0187544	0.443097	0.429942	-0.0587355	0.501901	0.392642	0.661424	0.682565	0.884263	0.240194	0.458485	0.271022	0	0	0	0	0	0
ENSBTAG00000002542	grey	0.0971218	0.575087	0.0658079	0.00747624	0.393503	0.347768	0.394585	0.138006	-0.158867	0.562749	0.521472	0.344655	0.153109	0.532121	-0.153108	0.492233	-0.0855327	1	0	1	0.0454545	0	0.0153846
ENSBTAG00000002549	darkviolet	0.0510919	13.5962	0.172871	0.257732	-0.12745	0.0626182	0.380519	0.258935	-0.133444	0.734577	0.685722	0.403769	0.735564	0.82282	0.352181	0.437719	-0.0343632	0	0	0	0	0	0
ENSBTAG00000002554	darkviolet	0.0663744	15.6292	0.201569	0.270501	-0.0642193	0.29795	0.427609	0.565159	0.256779	0.809788	0.595876	0.545612	0.351123	0.855244	-0.395179	0.459386	0.348721	1	12	13	0.0434783	0.029484	0.0302326
ENSBTAG00000002557	coral1	0.101146	43.9622	0.217068	0.478044	0.641593	0.703983	0.772252	0.863392	0.868819	-0.103318	0.172103	0.538891	0.454313	0.303936	-0.0667266	-0.445981	0.666108	0	1	1	0	0.0769231	0.0454545
ENSBTAG00000002566	coral1	0.052842	13.4024	0.0545596	0.495911	0.586064	0.874037	0.766271	0.673977	0.516745	0.586901	0.687273	0.381922	0.435345	0.607148	-0.188042	0.00359193	0.0715484	0	8	8	0	0.0392157	0.0372093
ENSBTAG00000002568	darkviolet	0.0707068	21.6714	0.223807	0.520971	0.101739	0.248709	0.640144	0.575246	0.383143	0.523912	0.397941	0.393009	0.743616	0.883135	0.149203	0.565367	0.517476	0	0	0	0	0	0
ENSBTAG00000002573	coral1	0.137856	128.385	0.682562	0.676327	0.483088	0.598019	0.770376	0.973832	0.761086	0.100834	0.153929	0.608571	0.581829	0.592576	-0.00984864	-0.1838	0.669375	0	1	1	0	0.00724638	0.00671141
ENSBTAG00000002574	grey	0.0143956	0.535158	0.0807479	-0.175419	-0.230262	-0.245852	0.178563	0.047325	0.219369	0.13466	0.23486	0.232602	0.4047	0.320145	0.0851047	0.351081	0.638385	1	1	2	0.05	0.016129	0.0243902
ENSBTAG00000002575	coral1	0.100331	54.296	0.251484	0.704594	0.188415	0.532897	0.713595	0.845859	0.731395	0.423899	0.42069	0.409671	0.73006	0.728552	0.0464483	0.0263036	0.512246	0	0	0	0	0	0
ENSBTAG00000002578	coral1	0.12409	56.3031	0.228442	0.69263	0.107162	0.295941	0.59678	0.856654	0.451814	0.345443	0.134787	0.606112	0.619461	0.843521	0.0280932	0.233618	0.575812	0	17	17	0	0.0247453	0.0238095
ENSBTAG00000002579	antiquewhite2	0.0816345	6.82486	0.0520686	0.230645	0.393634	0.700755	0.791661	0.548323	0.666898	0.218083	0.662166	0.498976	0.633815	0.418739	0.0346103	-0.259686	0.356199	0	0	0	0	0	0
ENSBTAG00000002580	coral1	0.0803919	42.1856	0.1843	0.647504	0.797183	0.89478	0.809434	0.788587	0.810615	0.0568239	0.20855	0.261973	0.36928	0.326601	-0.102057	-0.234095	0.362993	0	3	3	0	0.0217391	0.0196078
ENSBTAG00000002586	coral1	0.111733	92.548	0.496355	0.508343	0.278227	0.506485	0.554445	0.915434	0.555766	0.250893	0.185213	0.714911	0.315761	0.587162	-0.304021	-0.189788	0.526398	0	1	1	0	0.0153846	0.0151515
ENSBTAG00000002590	coral1	0.071275	33.0416	0.147831	0.48116	0.582118	0.705012	0.720895	0.828569	0.957757	-0.156005	0.0878158	0.415576	0.356083	0.218577	-0.171335	-0.432828	0.698789	0	0	0	0	0	0
ENSBTAG00000002603	antiquewhite2	0.0673883	11.4054	0.205542	0.0344659	-0.0931497	-0.12835	0.392658	0.132574	-0.125805	0.122113	0.391998	0.551674	0.838813	0.529342	0.691396	0.114029	0.195657	0	3	3	0	0.0175439	0.0171429
ENSBTAG00000002605	grey	0.0495308	0.342483	0.0693798	0.222888	0.0345324	-0.0966702	0.0278778	0.271891	0.0580457	0.0757123	-0.376102	0.135193	-0.181962	0.319174	-0.36288	0.54721	0.433631	0	3	3	0	0.130435	0.103448
ENSBTAG00000002606	coral1	0.116932	67.9733	0.369349	0.446728	0.125292	0.529503	0.461945	0.879851	0.728757	0.370889	0.303891	0.54626	0.214845	0.497066	-0.516091	-0.240128	0.553472	0	7	7	0	0.00622776	0.00611888
ENSBTAG00000002608	darkviolet	0.0832624	59.4257	0.794918	0.481175	0.122398	0.323043	0.596595	0.660849	0.139092	0.666142	0.532488	0.672964	0.664199	0.956379	0.074131	0.361785	0.248975	0	1	1	0	0.0104167	0.0104167
ENSBTAG00000002610	brown	0.029106	5.14512	0.108281	0.33394	0.042755	0.146503	0.50284	0.380389	0.544421	0.184011	0.279822	0.147982	0.676475	0.472369	0.249094	0.242595	0.588358	0	0	0	0	0	0
ENSBTAG00000002624	grey	0.0242037	2.70457	0.0807749	0.462608	-0.415265	-0.082536	0.116494	0.619478	0.323676	0.154393	-0.0766475	0.438092	0.359753	0.483202	-0.0353086	-0.0858121	0.460736	0	4	4	0	0.00854701	0.00852878
ENSBTAG00000002625	coral1	0.0846253	23.8263	0.128938	0.345023	0.345389	0.399496	0.303661	0.719763	0.582425	-0.274801	-0.227928	0.464052	-0.0193103	0.0327909	-0.30314	-0.584344	0.493974	0	6	6	0	0.0243902	0.0229885
ENSBTAG00000002627	coral1	0.112148	82.5938	0.420733	0.624455	0.265178	0.558799	0.734456	0.936344	0.787934	0.216469	0.328076	0.608355	0.677276	0.623312	0.00615824	-0.241517	0.629925	0	0	0	0	0	0
ENSBTAG00000002628	coral1	0.123201	108.488	0.514022	0.641022	0.165952	0.502377	0.643384	0.936913	0.562681	0.499345	0.415104	0.668138	0.599066	0.807143	-0.114045	-0.031206	0.470693	1	2	3	0.0666667	0.028169	0.0348837
ENSBTAG00000002630	brown	0.0744554	23.3806	0.224479	0.567482	0.684124	0.735253	0.847812	0.784361	0.764929	-0.141853	0.123045	0.478148	0.542304	0.361326	0.100948	-0.290082	0.528736	0	18	18	0	0.0252101	0.0246575
ENSBTAG00000002633	antiquewhite2	0.0665921	30.9491	0.378371	0.350692	-0.0193906	-0.0201998	0.5321	0.468906	0.0239579	0.31883	0.335712	0.671661	0.886761	0.840203	0.525238	0.331636	0.395685	0	12	12	0	0.0062144	0.00608828
ENSBTAG00000002639	coral1	0.0886943	27.8952	0.141578	0.596562	0.323307	0.480855	0.732597	0.830423	0.789924	0.0606991	0.11636	0.489627	0.60062	0.571679	0.000727582	-0.00765666	0.760507	2	0	2	0.25	0	0.153846
ENSBTAG00000002643	antiquewhite2	0.0726419	27.5546	0.423084	0.504025	0.235987	0.124062	0.643598	0.400146	0.216825	0.111267	0.192788	0.323728	0.921724	0.66174	0.690078	0.352603	0.386141	0	0	0	0	0	0
ENSBTAG00000002644	darkviolet	0.0733879	16.5683	0.110705	0.364014	-0.111491	0.236046	0.557172	0.536772	0.325795	0.505722	0.613727	0.548634	0.828239	0.764097	0.251066	0.103237	0.322221	1	16	17	0.0416667	0.0389294	0.0390805
ENSBTAG00000002645	coral1	0.087754	36.7409	0.139896	0.613183	0.164004	0.45851	0.720348	0.798558	0.628595	0.437308	0.385024	0.513935	0.692518	0.817975	-0.0189324	0.231877	0.58998	1	2	3	0.0526316	0.0322581	0.037037
ENSBTAG00000002646	coral1	0.120849	76.5628	0.347825	0.730603	0.451735	0.526996	0.812576	0.866879	0.508181	0.187403	0.229732	0.619626	0.784393	0.745817	0.292135	-0.00114691	0.459275	1	0	1	0.05	0	0.00740741
ENSBTAG00000002648	antiquewhite2	0.039498	11.331	0.188186	0.274583	0.534106	0.533432	0.684065	0.186004	0.0983614	0.411141	0.669408	0.177706	0.674391	0.505742	0.432029	0.241444	-0.149334	0	0	0	0	0	0
ENSBTAG00000002650	darkviolet	0.0484356	13.638	0.0990373	0.613606	0.0980401	0.381394	0.549555	0.72805	0.587471	0.598131	0.345252	0.294869	0.486503	0.79075	-0.21599	0.42046	0.542942	0	1	1	0	0.142857	0.125
ENSBTAG00000002654	coral1	0.120479	96.3299	0.494922	0.527076	0.527005	0.637204	0.775036	0.937414	0.694266	0.0609341	0.19744	0.743631	0.497248	0.546666	-0.0974054	-0.265672	0.637132	0	1	1	0	0.00934579	0.00884956
ENSBTAG00000002657	antiquewhite2	0.163753	83.6983	0.428361	0.676194	0.245671	0.40511	0.778672	0.812907	0.514704	0.332429	0.356517	0.597627	0.889363	0.846074	0.308619	0.141249	0.533125	0	0	0	0	0	0
ENSBTAG00000002658	blue2	0.0874204	2.46678	0.197494	0.197748	0.567341	0.838254	0.364438	0.419384	0.482574	0.190019	0.31739	0.112176	-0.236534	-0.0311019	-0.585645	-0.411825	-0.116858	1	0	1	0.0555556	0	0.00465116
ENSBTAG00000002663	coral1	0.0980761	64.7713	0.345747	0.768668	0.448926	0.744609	0.536096	0.865782	0.804235	0.164561	0.080373	0.164836	0.205072	0.305001	-0.282349	-0.32666	0.293111	0	16	16	0	0.0135135	0.013468
ENSBTAG00000002669	darkviolet	0.0548881	17.4742	0.256252	0.363496	-0.233947	0.0635792	0.369823	0.429242	-0.0537224	0.685846	0.515928	0.543407	0.654549	0.895307	0.172698	0.42249	0.0993959	0	0	0	0	0	0
ENSBTAG00000002676	brown	0.0573272	7.68957	0.132085	0.127781	0.350037	0.594874	0.792155	0.608545	0.704699	0.395024	0.720745	0.617637	0.590785	0.591502	-0.188341	0.0193467	0.65268	0	3	3	0	0.00323625	0.00321199
ENSBTAG00000002683	darkviolet	0.0635921	21.2809	0.168282	0.488822	-0.039742	0.052891	0.464547	0.52306	-0.0403081	0.384658	0.291817	0.62143	0.78797	0.835557	0.463367	0.256255	0.180078	1	16	17	0.142857	0.079602	0.0817308
ENSBTAG00000002685	grey	0.0338349	5.20743	0.0713782	0.0868878	0.680526	0.750692	0.832299	0.52308	0.638874	0.00526085	0.425782	0.591255	0.357962	0.322398	-0.195319	-0.132173	0.523025	1	0	1	0.125	0	0.025641
ENSBTAG00000002688	coral1	0.0931192	51.4493	0.279841	0.567688	-0.0068271	0.237438	0.363691	0.864519	0.671531	0.116296	-0.0693892	0.480729	0.301819	0.482193	-0.258101	-0.138048	0.719582	0	4	4	0	0.0242424	0.0227273
ENSBTAG00000002689	coral1	0.0377686	4.63033	0.0105941	0.292321	-0.208817	-0.312924	0.282899	0.348593	0.109808	-0.0761123	-0.0852195	0.447862	0.739325	0.519183	0.580094	0.196143	0.592489	0	18	18	0	0.025788	0.0253165
ENSBTAG00000002690	coral1	0.0432005	4.19524	0.0158929	0.464864	0.278943	0.408632	0.542511	0.55974	0.789966	-0.243109	0.0321574	0.156347	0.536291	0.118268	0.234349	-0.40439	0.53061	0	0	0	0	0	0
ENSBTAG00000002693	coral1	0.115552	78.8247	0.306134	0.6339	0.366306	0.502308	0.836911	0.872259	0.676966	0.191898	0.333074	0.632064	0.851067	0.725088	0.248283	-0.0510782	0.647998	0	3	3	0	0.0294118	0.0265487
ENSBTAG00000002697	darkviolet	0.10349	63.3169	0.609495	0.537497	0.0405121	0.158593	0.59581	0.688839	0.246677	0.520262	0.380525	0.634094	0.802682	0.957208	0.237136	0.40136	0.493966	0	0	0	0	0	0
ENSBTAG00000002698	coral1	0.0580846	18.4653	0.0900912	0.459144	0.689636	0.658537	0.583884	0.722173	0.834818	-0.325833	-0.125546	0.268932	0.156935	0.0110284	-0.153706	-0.506637	0.559561	0	0	0	0	0	0
ENSBTAG00000002699	darkviolet	0.0328455	2.05008	0.0299516	0.171921	-0.13885	0.0723832	0.0820709	0.202447	-0.307786	0.747406	0.365546	0.319772	0.0587159	0.663206	-0.273552	0.563278	-0.190405	0	6	6	0	0.0298507	0.0292683
ENSBTAG00000002703	coral1	0.115993	51.9046	0.274364	0.71935	0.061527	0.392273	0.498099	0.895756	0.647359	0.14741	0.0936247	0.482072	0.544912	0.527296	0.0320975	-0.310178	0.466965	0	4	4	0	0.0171674	0.0165289
ENSBTAG00000002704	coral1	0.0919934	28.3713	0.143289	0.625304	0.175701	0.288506	0.473511	0.833137	0.302242	0.189083	0.000662842	0.667553	0.433383	0.664742	0.00529618	-0.0248261	0.409076	0	5	5	0	0.0378788	0.0324675
ENSBTAG00000002707	coral1	0.0441458	9.08539	0.0264852	0.578275	0.308746	0.473327	0.628411	0.612195	0.683576	0.0626055	0.305971	0.191033	0.738204	0.342101	0.378291	-0.305042	0.353692	0	0	0	0	0	0
ENSBTAG00000002709	coral1	0.136016	121.508	0.659699	0.487948	0.292433	0.640312	0.5644	0.925253	0.760694	0.255711	0.267084	0.596647	0.245574	0.462922	-0.448499	-0.335371	0.540252	0	0	0	0	0	0
ENSBTAG00000002716	coral1	0.039621	6.03079	0.0245443	0.851016	0.145209	0.398276	0.400926	0.699611	0.453112	0.058305	-0.0446362	0.143719	0.498917	0.36529	0.280978	-0.297944	0.0688651	2	4	6	0.0714286	0.00358423	0.00524476
ENSBTAG00000002718	coral1	0.100742	65.3677	0.316556	0.771538	0.164273	0.380068	0.614432	0.897572	0.592596	0.365421	0.242163	0.470149	0.708712	0.752368	0.133099	0.0217129	0.519978	1	0	1	0.0588235	0	0.037037
ENSBTAG00000002720	coral1	0.0443472	10.0993	0.0291917	0.464482	0.101709	0.332528	0.569004	0.719979	0.56924	0.565261	0.449085	0.449054	0.561803	0.775342	-0.152796	0.294703	0.62174	0	0	0	0	0	0
ENSBTAG00000002721	coral1	0.101572	74.7278	0.405743	0.693987	0.243983	0.661553	0.429104	0.867423	0.727146	0.312492	0.12188	0.256549	0.100441	0.389939	-0.483434	-0.242442	0.295226	0	4	4	0	0.0143369	0.0135135
ENSBTAG00000002725	coral1	0.100756	11.1578	0.0459028	0.0835388	0.624867	0.520382	0.555096	0.623826	0.632886	-0.269865	-0.0202422	0.609707	0.0485423	0.102851	-0.355303	-0.350875	0.709505	0	14	14	0	0.0169082	0.0165877
ENSBTAG00000002726	floralwhite	0.081892	4.20956	0.205668	0.0961254	0.118323	0.0694674	0.463042	0.588312	0.361535	-0.26118	-0.0202953	0.858126	0.483233	0.3616	0.133574	-0.282889	0.761568	0	0	0	0	0	0
ENSBTAG00000002727	antiquewhite2	0.106698	62.487	0.412954	0.597597	0.297159	0.340031	0.754636	0.726296	0.288669	0.341643	0.371034	0.674221	0.893095	0.873798	0.414204	0.19887	0.410171	1	6	7	0.037037	0.0117647	0.0130354
ENSBTAG00000002728	coral1	0.128358	78.5347	0.424511	0.641356	0.359182	0.669074	0.499306	0.87556	0.827696	0.118913	0.0155362	0.293605	0.103083	0.312679	-0.463501	-0.278176	0.475615	0	45	45	0	0.00824176	0.00823874
ENSBTAG00000002730	turquoise	0.0564856	14.9183	0.154497	0.306602	0.883681	0.699965	0.830642	0.64492	0.66567	-0.135189	0.183171	0.492066	0.399885	0.285467	0.00115549	-0.169185	0.598093	2	16	18	0.0540541	0.0217391	0.0232859
ENSBTAG00000002734	coral1	0.0892813	42.8508	0.112577	0.692931	0.463423	0.579521	0.818287	0.646922	0.523521	0.236812	0.40354	0.310617	0.873916	0.625851	0.465319	0.0207187	0.253628	0	0	0	0	0	0
ENSBTAG00000002735	antiquewhite2	0.0777454	24.5039	0.436245	0.21714	0.332992	0.247911	0.718003	0.304712	0.146793	0.0697668	0.430489	0.537194	0.908379	0.565998	0.66049	0.118487	0.28254	0	0	0	0	0	0
ENSBTAG00000002736	coral1	0.0824435	30.1142	0.161876	0.628406	0.172982	0.572183	0.324241	0.797802	0.484365	0.315198	0.141457	0.346359	0.0932316	0.3676	-0.367748	-0.360495	0.0812295	0	12	12	0	0.0497925	0.045283
ENSBTAG00000002742	coral1	0.071545	30.1341	0.138926	0.624188	0.316829	0.587462	0.695563	0.8524	0.715176	0.263546	0.423877	0.480509	0.697505	0.544209	0.126144	-0.331194	0.42527	0	2	2	0	0.0208333	0.0204082
ENSBTAG00000002743	antiquewhite2	0.036892	7.45253	0.0585943	0.0325051	0.0665404	0.274958	0.661894	0.509616	0.396676	0.351258	0.665215	0.805683	0.735224	0.684859	0.0725614	0.0500529	0.605765	0	0	0	0	0	0
ENSBTAG00000002745	coral1	0.119279	73.9051	0.390797	0.59543	0.298105	0.453121	0.691743	0.933906	0.775334	0.148322	0.183031	0.60547	0.605619	0.614043	-0.0348786	-0.127135	0.781269	0	0	0	0	0	0
ENSBTAG00000002746	antiquewhite2	0.0714047	27.2568	0.197051	0.382939	-0.0772681	0.0672054	0.560908	0.555101	0.23128	0.465726	0.408227	0.62148	0.816091	0.903622	0.255575	0.434949	0.541071	0	6	6	0	0.0204082	0.0199336
ENSBTAG00000002747	coral1	0.125953	112.184	0.608058	0.676139	0.283604	0.535252	0.573678	0.948927	0.577197	0.20344	0.129764	0.619175	0.415272	0.57521	-0.132911	-0.262892	0.427156	0	1	1	0	0.00164745	0.0015873
ENSBTAG00000002750	coral1	0.111337	66.1237	0.344437	0.747034	0.563414	0.634706	0.806227	0.910455	0.735506	0.212674	0.182594	0.441919	0.589975	0.654133	0.00913669	0.0586026	0.604667	0	0	0	0	0	0
ENSBTAG00000002755	darkviolet	0.0424373	7.71424	0.0615224	0.500197	0.228975	-0.0214687	0.497849	0.320109	0.0482139	0.163824	0.0170009	0.213705	0.728135	0.68156	0.579479	0.635701	0.372433	0	9	9	0	0.0319149	0.0313589
ENSBTAG00000002763	coral1	0.131348	136.498	0.729186	0.59024	0.509158	0.739594	0.737743	0.962973	0.806041	0.178648	0.280682	0.591452	0.424051	0.496715	-0.224138	-0.331316	0.552291	0	0	0	0	0	0
ENSBTAG00000002769	coral1	0.119601	109.049	0.587972	0.460383	0.320815	0.566794	0.620377	0.93666	0.702474	0.15647	0.22899	0.734048	0.3674	0.508982	-0.287718	-0.33896	0.624991	0	0	0	0	0	0
ENSBTAG00000002770	darkviolet	0.0811373	34.9112	0.27809	0.382389	0.409975	0.507949	0.811183	0.713066	0.339421	0.466265	0.541908	0.792236	0.680292	0.875395	0.029436	0.261737	0.464513	0	1	1	0	0.0277778	0.0172414
ENSBTAG00000002774	coral1	0.0855424	47.3286	0.244095	0.896476	0.352813	0.588212	0.590304	0.873358	0.616767	0.158408	0.075224	0.27502	0.533191	0.491518	0.140006	-0.252838	0.230266	0	2	2	0	0.0540541	0.0377358
ENSBTAG00000002778	coral1	0.120915	95.6899	0.507524	0.849188	0.560239	0.735877	0.77852	0.909407	0.728412	0.243742	0.184715	0.332992	0.537463	0.605096	-0.00612683	-0.0253636	0.400821	0	0	0	0	0	0
ENSBTAG00000002782	coral1	0.135848	94.9683	0.505804	0.709413	0.0288662	0.450227	0.4957	0.931333	0.625369	0.444105	0.277638	0.502144	0.480132	0.679812	-0.184413	-0.132695	0.431137	0	3	3	0	0.00657895	0.00645161
ENSBTAG00000002783	coral1	0.126253	16.9301	0.090791	0.472643	-0.0745369	0.367889	0.0888099	0.70006	0.46056	0.378279	0.054748	0.257644	-0.146306	0.304078	-0.644308	-0.227817	0.191728	0	0	0	0	0	0
ENSBTAG00000002784	antiquewhite2	0.0732173	36.2955	0.657713	0.42263	0.108688	0.147211	0.600544	0.382092	0.264948	0.232846	0.409617	0.321417	0.958588	0.626438	0.657484	0.17983	0.311911	0	0	0	0	0	0
ENSBTAG00000002791	coral1	0.148213	133.143	0.725875	0.733612	0.325769	0.60483	0.499839	0.931336	0.64641	0.212288	0.0551402	0.417238	0.239501	0.461085	-0.281629	-0.268447	0.354228	0	4	4	0	0.0291971	0.0268456
ENSBTAG00000002795	darkviolet	0.129645	46.5304	0.331481	0.717193	0.129568	0.19612	0.560307	0.766516	0.308467	0.425366	0.148857	0.499434	0.683871	0.894263	0.187348	0.40423	0.492549	0	2	2	0	0.020202	0.0181818
ENSBTAG00000002798	antiquewhite2	0.0956441	6.80371	0.122378	0.353146	-0.0592172	-0.133055	0.312071	0.128091	0.100203	-0.0977032	0.0236871	0.0571765	0.77533	0.318732	0.795901	0.126029	0.205754	0	0	0	0	0	0
ENSBTAG00000002804	coral1	0.0811742	35.3552	0.130884	0.518863	0.205874	0.64	0.639793	0.780763	0.512283	0.765973	0.693994	0.516552	0.490661	0.807945	-0.290552	0.118799	0.256611	0	0	0	0	0	0
ENSBTAG00000002808	antiquewhite2	0.0844887	23.7441	0.329049	0.702095	0.133179	0.242336	0.580228	0.540435	0.37755	0.167029	0.195842	0.208028	0.878284	0.596051	0.603128	0.091524	0.259909	1	0	1	0.0526316	0	0.0147059
ENSBTAG00000002810	coral1	0.118008	98.0859	0.512404	0.796268	0.472255	0.639255	0.797904	0.923698	0.68483	0.269457	0.196103	0.474104	0.606836	0.721296	0.00311302	0.0859903	0.52418	0	0	0	0	0	0
ENSBTAG00000002813	darkviolet	0.0634785	13.7237	0.0645631	0.589064	-0.0426659	0.523652	0.359515	0.716875	0.4549	0.775422	0.483536	0.283986	0.222671	0.676177	-0.474457	0.111044	0.0996031	0	2	2	0	0.00218818	0.0021645
ENSBTAG00000002823	darkviolet	0.101675	77.8105	1	0.560671	0.0183995	0.286377	0.582163	0.70615	0.257427	0.70123	0.501996	0.593484	0.696015	0.991525	0.0404965	0.423952	0.355205	0	13	13	0	0.0572687	0.0550847
ENSBTAG00000002828	coral1	0.0769087	20.2915	0.104516	0.250401	0.339026	0.696674	0.454084	0.726617	0.788869	0.0381706	0.20746	0.459071	-0.0173159	0.114338	-0.597104	-0.561188	0.440566	0	1	1	0	0.0294118	0.0222222
ENSBTAG00000002829	brown	0.0694756	22.331	0.194007	0.487915	0.654922	0.877724	0.793221	0.778228	0.762283	0.165919	0.311801	0.450053	0.289306	0.418423	-0.325531	-0.156517	0.41585	0	1	1	0	0.0196078	0.0185185
ENSBTAG00000002830	coral1	0.140691	66.8986	0.314361	0.576165	0.544414	0.791558	0.892357	0.890447	0.771359	0.364457	0.474235	0.587828	0.577787	0.698835	-0.173673	0.00590064	0.556114	0	0	0	0	0	0
ENSBTAG00000002834	brown	0.0602872	23.0215	0.732342	0.196015	0.808979	0.719004	0.942127	0.641287	0.627242	-0.0568796	0.407764	0.714213	0.581234	0.415332	0.0757953	-0.187966	0.610392	0	1	1	0	0.0126582	0.0114943
ENSBTAG00000002835	darkviolet	0.0351929	2.97611	0.0287815	0.403143	-0.187242	0.216793	0.0563303	0.509483	0.0261741	0.705894	0.258481	0.313594	-0.0322901	0.587161	-0.491461	0.206653	-0.074926	0	5	5	0	0.00389105	0.00377644
ENSBTAG00000002836	indianred3	0.0354031	6.27991	0.32017	0.893197	-0.0628837	0.111122	0.281373	0.584165	0.314445	0.384489	-0.0926485	-0.0599168	0.474968	0.647496	0.180863	0.435571	0.218717	0	5	5	0	0.0124378	0.0121655
ENSBTAG00000002837	coral1	0.0769436	24.8214	0.129115	0.408644	0.208588	0.42926	0.559548	0.825037	0.872879	0.078696	0.150105	0.493589	0.376432	0.407307	-0.281397	-0.21028	0.841554	0	1	1	0	0.0625	0.04
ENSBTAG00000002843	coral1	0.0414942	4.42007	0.0166395	0.247088	0.333108	0.323271	0.66405	0.588461	0.741129	0.00330399	0.253232	0.43796	0.606239	0.408616	0.0782891	-0.0177491	0.85841	2	0	2	0.0833333	0	0.0714286
ENSBTAG00000002847	turquoise	0.103832	35.9224	0.174027	0.54159	0.875025	0.858989	0.884035	0.732341	0.641313	0.0411818	0.287626	0.435448	0.482225	0.401318	0.0568907	-0.190816	0.331731	0	2	2	0	0.0175439	0.0162602
ENSBTAG00000002853	coral1	0.120116	88.847	0.478424	0.724572	0.29176	0.56534	0.591309	0.944083	0.740765	0.375291	0.214252	0.408391	0.405499	0.622371	-0.253979	-0.0446894	0.538833	1	0	1	0.25	0	0.0196078
ENSBTAG00000002854	brown	0.070215	30.5038	0.364347	0.305924	0.56951	0.67674	0.784763	0.814117	0.672664	0.1353	0.306096	0.759663	0.349458	0.531775	-0.324796	-0.101906	0.678385	0	4	4	0	0.0169492	0.0165289
ENSBTAG00000002863	coral1	0.0693983	20.5824	0.0759113	0.282628	0.410373	0.59611	0.827361	0.779602	0.740136	0.289303	0.491189	0.728644	0.552841	0.661587	-0.235241	0.0461738	0.786025	0	12	12	0	0.0436364	0.0425532
ENSBTAG00000002866	coral1	0.107533	11.8161	0.057451	0.193963	0.378625	0.750121	0.635697	0.708203	0.551227	0.39609	0.63889	0.704386	0.278952	0.456888	-0.411712	-0.350395	0.275939	0	1	1	0	0.0131579	0.0105263
ENSBTAG00000002871	antiquewhite2	0.0835708	20.885	0.283405	0.352776	0.347953	0.351121	0.710667	0.309567	0.350916	0.26238	0.527123	0.206668	0.876768	0.551549	0.546952	0.237554	0.266962	1	0	1	0.0454545	0	0.0238095
ENSBTAG00000002874	darkviolet	0.0657929	23.6658	0.339986	0.275709	-0.139981	0.164262	0.377509	0.555649	0.0368338	0.689086	0.508313	0.711927	0.454538	0.87044	-0.146331	0.323517	0.232501	0	0	0	0	0	0
ENSBTAG00000002880	coral1	0.0460482	11.567	0.0496633	0.329989	0.570126	0.508016	0.623377	0.730765	0.749229	-0.176752	-0.0896513	0.500235	0.177885	0.278361	-0.307116	-0.107828	0.824046	0	30	30	0	0.0114811	0.0113122
ENSBTAG00000002883	coral1	0.139935	69.4032	0.377207	0.523897	0.114431	0.482821	0.336153	0.850044	0.590688	0.278904	0.0760311	0.471594	0.0467144	0.421212	-0.541845	-0.238356	0.403601	0	5	5	0	0.00591017	0.00572082
ENSBTAG00000002896	coral1	0.102216	35.7622	0.192398	0.402906	0.287423	0.467706	0.397855	0.791154	0.802696	-0.226106	-0.147826	0.430326	0.0803789	0.0905747	-0.353643	-0.552649	0.646083	0	4	4	0	0.0275862	0.0268456
ENSBTAG00000002898	coral1	0.111866	89.7619	0.454001	0.489993	0.460364	0.709995	0.781856	0.923178	0.667801	0.321242	0.415202	0.750454	0.46992	0.661341	-0.256304	-0.146088	0.542603	0	1	1	0	0.015625	0.0140845
ENSBTAG00000002902	coral1	0.0804892	41.3388	0.21872	0.395708	0.53642	0.529417	0.582752	0.826295	0.662601	-0.0997505	0.0142713	0.60884	0.24748	0.296811	-0.20448	-0.371759	0.642619	0	24	24	0	0.0165403	0.0162162
ENSBTAG00000002904	coral1	0.0988395	66.5808	0.219427	0.713811	0.411555	0.576707	0.837576	0.751332	0.471451	0.477308	0.466102	0.462298	0.816633	0.86609	0.23579	0.282868	0.337337	1	0	1	0.05	0	0.025641
ENSBTAG00000002910	coral1	0.0690665	29.5974	0.129417	0.225636	0.609131	0.75552	0.711402	0.781577	0.697277	0.119758	0.382842	0.701756	0.235917	0.353883	-0.394059	-0.366387	0.542473	0	8	8	0	0.0251572	0.0239521
ENSBTAG00000002914	darkviolet	0.0466059	12.0838	0.169512	0.475144	0.0310004	0.249148	0.372338	0.527447	-0.0075619	0.678882	0.320792	0.461729	0.328593	0.847461	-0.156104	0.522709	0.0794538	0	8	8	0	0.00867679	0.00858369
ENSBTAG00000002917	darkturquoise	0.0758814	3.98485	0.300693	0.200675	0.572592	0.750926	0.676431	0.579938	0.860889	-0.156264	0.210001	0.361481	0.188808	0.080021	-0.318359	-0.393417	0.553782	0	6	6	0	0.00321888	0.0031348
ENSBTAG00000002920	coral1	0.131345	111.392	0.598219	0.75372	0.311944	0.6202	0.652739	0.959962	0.832957	0.236331	0.218717	0.408357	0.518237	0.537994	-0.105037	-0.251725	0.529124	0	30	30	0	0.0186916	0.0185644
ENSBTAG00000002922	coral1	0.0681319	27.0491	0.14165	0.671904	0.479706	0.794615	0.609828	0.800279	0.776427	0.276058	0.167946	0.202162	0.155729	0.410901	-0.436609	-0.058353	0.337213	0	10	10	0	0.0083682	0.00807103
ENSBTAG00000002924	sienna3	0.0662104	9.03484	0.217829	0.330264	0.191737	0.59862	0.675621	0.529763	0.377583	0.655121	0.872338	0.483815	0.696861	0.687212	0.0675314	-0.0152396	0.0665897	0	4	4	0	0.04	0.0366972
ENSBTAG00000002931	brown	0.0314948	1.6533	0.0293199	0.0349328	0.733788	0.423035	0.689199	0.414289	0.250355	-0.176336	0.243247	0.671939	0.472181	0.273894	0.263389	-0.194994	0.424476	0	6	6	0	0.0338983	0.031746
ENSBTAG00000002935	coral1	0.0947243	33.2897	0.18071	0.514742	0.109314	0.356306	0.447528	0.857883	0.727245	0.00359651	-0.071648	0.530295	0.269471	0.410625	-0.294096	-0.226823	0.723908	0	9	9	0	0.0439024	0.0384615
ENSBTAG00000002938	coral1	0.0275868	4.46024	0.0228405	0.0929092	-0.141839	0.318366	0.373522	0.639943	0.588429	0.355754	0.469443	0.659296	0.283036	0.455915	-0.449359	-0.239115	0.58151	0	27	27	0	0.0133929	0.0133136
ENSBTAG00000002939	coral1	0.088028	50.731	0.261228	0.787822	0.180537	0.299736	0.508115	0.882028	0.545981	0.0712726	-0.0367838	0.449871	0.610089	0.553186	0.225755	-0.199529	0.490245	0	0	0	0	0	0
ENSBTAG00000002944	antiquewhite2	0.0623502	17.5597	0.238474	0.0885003	0.330863	0.26396	0.786468	0.447274	0.370452	0.100102	0.498888	0.733202	0.869	0.623485	0.390635	0.11492	0.658332	0	0	0	0	0	0
ENSBTAG00000002948	coral1	0.133489	129.989	0.709712	0.596033	0.23661	0.47276	0.462627	0.929588	0.645427	0.160267	0.0496721	0.551614	0.257355	0.460612	-0.294947	-0.300131	0.528879	0	9	9	0	0.0248619	0.0238095
ENSBTAG00000002949	coral1	0.107239	45.7088	0.238549	0.580061	0.366347	0.804027	0.703105	0.870745	0.875006	0.338003	0.439954	0.409391	0.401514	0.480216	-0.324607	-0.278357	0.428564	0	1	1	0	0.015873	0.0120482
ENSBTAG00000002953	antiquewhite2	0.11278	3.60856	0.0376232	0.225046	-0.389809	-0.231388	0.119191	0.0958547	-0.182072	0.554828	0.462583	0.16447	0.691614	0.612305	0.504835	0.355459	-0.0418681	0	0	0	0	0	0
ENSBTAG00000002960	coral1	0.11521	75.5493	0.388225	0.585657	0.31902	0.493836	0.703378	0.9399	0.697587	0.313014	0.287222	0.646766	0.572926	0.715166	-0.1233	-0.0118929	0.710304	0	0	0	0	0	0
ENSBTAG00000002964	coral1	0.0599003	22.9671	0.118935	0.799192	0.628051	0.766664	0.671427	0.791322	0.729559	0.157717	0.161012	0.118669	0.410633	0.362529	0.0109192	-0.210052	0.235627	0	0	0	0	0	0
ENSBTAG00000002966	coral1	0.127305	109.477	0.586669	0.725304	0.107359	0.445854	0.459113	0.933909	0.616398	0.365622	0.0904117	0.46092	0.308165	0.638807	-0.321393	-0.0261957	0.486057	0	5	5	0	0.0225225	0.0217391
ENSBTAG00000002970	darkviolet	0.0716015	7.31817	0.0992826	0.529799	-0.267331	-0.0239273	0.200587	0.51184	0.237049	0.616131	0.128344	0.182586	0.339809	0.769904	-0.176139	0.629747	0.414333	0	12	12	0	0.0437956	0.0424028
ENSBTAG00000002971	brown	0.0456711	0.281909	0.00736062	0.228907	0.573739	0.3213	0.456561	-0.0258807	0.285886	-0.358649	-0.0859059	-0.244024	0.34128	-0.0822095	0.470526	0.0806117	0.0936202	0	2	2	0	0.0289855	0.0289855
ENSBTAG00000002973	coral1	0.0602493	11.5273	0.0413682	0.32593	0.292601	0.645549	0.721826	0.698123	0.818918	0.322443	0.641528	0.466874	0.60793	0.462748	-0.0973683	-0.280097	0.52247	0	4	4	0	0.0232558	0.0224719
ENSBTAG00000002977	darkviolet	0.103059	70.8888	0.803827	0.599697	0.119167	0.303018	0.641006	0.675121	0.205981	0.623006	0.508526	0.575902	0.820366	0.96667	0.268256	0.359397	0.270559	0	1	1	0	0.000681199	0.00065703
ENSBTAG00000002980	coral1	0.11494	93.9512	0.509448	0.59657	0.231488	0.561568	0.458774	0.897368	0.84877	0.15029	0.0839363	0.352514	0.199306	0.334979	-0.400164	-0.355061	0.560923	0	4	4	0	0.02	0.0186916
ENSBTAG00000002983	coral1	0.0899937	55.4066	0.300532	0.679106	0.0888145	0.507463	0.357214	0.855906	0.782439	0.237512	0.0314289	0.225424	0.140232	0.362468	-0.437885	-0.243178	0.442363	0	0	0	0	0	0
ENSBTAG00000002988	grey	0.0402104	3.40239	0.081409	0.200956	0.498449	0.45188	0.67997	0.490654	0.147127	0.0561058	0.430362	0.744066	0.649277	0.456822	0.379187	-0.271643	0.156298	0	2	2	0	0.00470588	0.0046729
ENSBTAG00000002993	antiquewhite2	0.0694017	27.6174	0.333379	0.549151	0.102122	0.0529646	0.569159	0.620032	0.152084	0.145265	0.109071	0.638154	0.856834	0.78073	0.544152	0.209993	0.460987	0	0	0	0	0	0
ENSBTAG00000002999	brown	0.0652987	27.036	0.271121	0.588995	0.381785	0.504429	0.781582	0.511567	0.458038	0.320661	0.474655	0.239396	0.867691	0.650934	0.448159	0.204134	0.243599	0	0	0	0	0	0
ENSBTAG00000003001	antiquewhite2	0.0771822	31.4694	0.191878	0.297668	0.345374	0.443847	0.816167	0.631241	0.296191	0.384685	0.635182	0.827221	0.84701	0.813916	0.269132	0.091306	0.409856	0	0	0	0	0	0
ENSBTAG00000003015	darkturquoise	0.0363442	7.13487	0.13197	0.162545	0.488868	0.824442	0.602108	0.663632	0.836132	0.241737	0.513103	0.418584	0.0905086	0.201526	-0.59513	-0.405493	0.438124	0	2	2	0	0.0107527	0.0105263
ENSBTAG00000003021	coral1	0.116186	93.056	0.49213	0.583542	0.447892	0.567117	0.684514	0.938704	0.648573	0.227324	0.176268	0.647241	0.412535	0.629941	-0.215464	-0.0611555	0.63047	0	0	0	0	0	0
ENSBTAG00000003033	violet	0.0471579	6.74812	0.590388	0.151024	-0.255281	-0.468281	-0.106262	-0.210669	-0.479362	0.30187	-0.139254	-0.151556	0.208036	0.454358	0.321544	0.950126	-0.0293247	1	0	1	0.0769231	0	0.0714286
ENSBTAG00000003034	coral1	0.0928655	45.6793	0.212961	0.510416	0.319006	0.378529	0.711724	0.872176	0.576285	0.0111471	0.175499	0.783988	0.724303	0.603795	0.215892	-0.249671	0.68455	0	28	28	0	0.0255941	0.0249777
ENSBTAG00000003038	coral1	0.125712	33.5824	0.103156	0.772233	0.420211	0.477377	0.714508	0.763295	0.494417	0.10613	0.197779	0.393635	0.818872	0.575886	0.490207	-0.159298	0.298205	0	5	5	0	0.0209205	0.02
ENSBTAG00000003039	blue	0.120907	8.61097	0.0890871	0.350258	0.336862	0.118239	0.473267	0.127479	0.0230516	-0.071934	0.186379	0.0906785	0.79588	0.28688	0.892559	0.0201684	-0.0128029	0	0	0	0	0	0
ENSBTAG00000003040	coral1	0.0950424	66.6649	0.362834	0.600812	0.136518	0.318077	0.441409	0.886063	0.717531	-0.0714572	-0.101259	0.497477	0.392857	0.367348	-0.0680735	-0.379742	0.675778	0	0	0	0	0	0
ENSBTAG00000003044	coral1	0.0777744	18.3802	0.0585431	0.522558	0.253672	0.579055	0.739081	0.738037	0.660715	0.54409	0.670039	0.438234	0.749167	0.713751	0.0470389	0.00874746	0.419861	0	4	4	0	0.0134228	0.0131148
ENSBTAG00000003049	darkviolet	0.047717	13.9776	0.134738	0.177008	0.0322797	0.397481	0.602093	0.538077	0.275316	0.674979	0.851007	0.705918	0.684596	0.783102	-0.00253139	0.0679115	0.249316	0	0	0	0	0	0
ENSBTAG00000003052	coral1	0.0905924	19.4423	0.0724486	0.364462	-0.168797	0.252895	0.308429	0.720672	0.28523	0.635708	0.435425	0.653941	0.318627	0.727258	-0.347931	0.0247211	0.312972	0	0	0	0	0	0
ENSBTAG00000003058	coral1	0.0927034	55.4825	0.224191	0.752493	0.427414	0.563539	0.828802	0.754278	0.549648	0.261158	0.313661	0.409718	0.827804	0.730615	0.336043	0.123092	0.376705	0	0	0	0	0	0
ENSBTAG00000003059	antiquewhite2	0.085211	37.9599	0.66911	0.385275	0.141343	0.172133	0.666004	0.482841	0.242987	0.150868	0.376616	0.579398	0.968443	0.679243	0.623938	0.08523	0.393516	0	0	0	0	0	0
ENSBTAG00000003061	coral1	0.0968754	77.4298	0.138949	0.607763	0.161219	0.329225	0.6536	0.759379	0.248903	0.523516	0.387709	0.678575	0.734743	0.949762	0.160851	0.306031	0.366039	0	2	2	0	0.021978	0.021978
ENSBTAG00000003062	coral1	0.0660038	25.1624	0.136829	0.523111	0.155436	0.375737	0.197108	0.729506	0.741339	-0.0498089	-0.236195	0.130003	-0.0907637	0.0823675	-0.477835	-0.353122	0.509361	1	4	5	0.0625	0.03125	0.0347222
ENSBTAG00000003064	grey	0.0194845	0.183082	0.0101389	-0.115372	-0.365487	-0.426997	0.0142535	0.0252808	-0.411691	0.000746661	0.0167008	0.593261	0.407521	0.395528	0.404638	0.152772	0.14569	0	0	0	0	0	0
ENSBTAG00000003066	antiquewhite2	0.0725267	35.1457	0.434052	0.453722	0.383431	0.400762	0.758909	0.441979	0.198809	0.474028	0.604472	0.400407	0.896258	0.787278	0.492184	0.356735	0.173188	0	0	0	0	0	0
ENSBTAG00000003067	antiquewhite2	0.0889229	6.99713	0.117231	0.0628693	0.184708	0.139126	0.553482	0.174667	0.352643	-0.148547	0.316637	0.307874	0.774846	0.244911	0.581656	-0.0908823	0.425105	0	6	6	0	0.0179104	0.0175439
ENSBTAG00000003068	darkviolet	0.0350052	0.763634	0.00784204	-0.0672579	-0.510984	-0.178331	-0.131924	-0.127956	-0.245721	0.846399	0.515738	-0.048116	0.0651446	0.510528	-0.268942	0.705938	-0.150142	0	2	2	0	0.166667	0.133333
ENSBTAG00000003072	darkturquoise	0.039509	5.66767	0.166112	0.101831	0.643405	0.74518	0.762581	0.580912	0.795667	-0.123039	0.297687	0.532331	0.253498	0.179497	-0.300303	-0.307061	0.630501	0	0	0	0	0	0
ENSBTAG00000003074	coral1	0.0613716	2.30177	0.00769609	0.120195	-0.14936	-0.465721	0.131374	0.137847	-0.0779327	-0.349013	-0.274944	0.362585	0.614735	0.255347	0.732484	0.0667541	0.489088	0	0	0	0	0	0
ENSBTAG00000003077	coral1	0.112031	88.5249	0.476454	0.66951	0.358014	0.513361	0.691512	0.947755	0.785671	0.0543849	0.0367445	0.555787	0.505377	0.563271	-0.0906885	-0.12269	0.739251	0	0	0	0	0	0
ENSBTAG00000003081	coral1	0.0803107	5.78199	0.0310696	0.0168396	-0.0841159	0.143483	0.110034	0.575455	0.45765	-0.00160855	0.0633422	0.590106	-0.0225092	0.116115	-0.456276	-0.515619	0.544452	0	0	0	0	0	0
ENSBTAG00000003084	coral1	0.0904442	26.1111	0.136494	0.705896	0.437278	0.786204	0.552724	0.79363	0.763415	0.203962	0.114975	0.162263	0.141994	0.325487	-0.378773	-0.208644	0.244961	0	3	3	0	0.0202703	0.0188679
ENSBTAG00000003092	darkviolet	0.0760637	19.055	0.142281	0.482222	0.141994	0.418256	0.524995	0.736169	0.256355	0.620176	0.545199	0.64339	0.544898	0.783186	-0.0394495	0.0193938	0.187908	0	4	4	0	0.020202	0.018018
ENSBTAG00000003094	coral1	0.0978777	60.9958	0.304891	0.699176	0.644393	0.909602	0.800303	0.85008	0.771917	0.32325	0.382273	0.324335	0.413049	0.508376	-0.195089	-0.140317	0.288234	0	0	0	0	0	0
ENSBTAG00000003097	coral1	0.108322	65.613	0.352826	0.338781	0.253231	0.574261	0.535466	0.871117	0.749038	0.192436	0.264197	0.668411	0.205212	0.415146	-0.496295	-0.35455	0.630932	0	15	15	0	0.0169875	0.0164114
ENSBTAG00000003098	coral1	0.130552	83.2346	0.443358	0.693393	0.0509654	0.321897	0.462919	0.924134	0.568476	0.320027	0.134182	0.538379	0.494817	0.660225	-0.083866	-0.110277	0.532458	0	3	3	0	0.00699301	0.00656455
ENSBTAG00000003100	darkviolet	0.0713286	25.095	0.362556	0.28354	0.0187033	0.240008	0.568073	0.48471	0.164213	0.766361	0.685888	0.56639	0.669212	0.945476	0.0131696	0.549198	0.335003	0	0	0	0	0	0
ENSBTAG00000003109	coral1	0.100913	60.2714	0.22274	0.752559	0.316689	0.357105	0.725215	0.81548	0.465914	0.324525	0.210353	0.499688	0.799897	0.843765	0.28939	0.270493	0.538632	1	0	1	0.1	0	0.0188679
ENSBTAG00000003112	coral1	0.0571669	19.0645	0.103908	0.424913	-0.038363	0.264622	0.0770493	0.695287	0.537159	0.20657	-0.0917313	0.245509	-0.148106	0.225402	-0.602925	-0.230318	0.406281	0	0	0	0	0	0
ENSBTAG00000003115	coral1	0.0553154	3.78378	0.0196212	0.0674393	-0.281408	-0.0175524	0.054989	0.562012	0.252035	0.229415	0.124979	0.655193	0.0753866	0.362164	-0.395774	-0.237612	0.48521	2	0	2	0.285714	0	0.0909091
ENSBTAG00000003116	coral1	0.124785	94.1023	0.509885	0.716198	0.37995	0.529282	0.580625	0.926836	0.810022	-0.0760634	-0.103236	0.403598	0.371228	0.364597	-0.098933	-0.321882	0.626454	1	0	1	0.05	0	0.00925926
ENSBTAG00000003124	darkviolet	0.0630208	21.4171	0.277425	0.418823	-0.0122591	-0.00332209	0.396532	0.576696	0.0419677	0.415241	0.113996	0.628357	0.497236	0.863611	0.0535813	0.52897	0.473024	0	6	6	0	0.0137931	0.0134228
ENSBTAG00000003147	coral1	0.124854	121.894	0.659672	0.656151	0.0990425	0.475328	0.522299	0.953622	0.660336	0.320511	0.196274	0.581437	0.416319	0.625292	-0.246046	-0.189691	0.517816	0	5	5	0	0.0126263	0.0120482
ENSBTAG00000003148	coral1	0.102471	58.1373	0.298269	0.558513	0.317686	0.431567	0.672878	0.907874	0.564731	0.106222	0.0890692	0.756318	0.518752	0.66102	-0.059242	-0.0648406	0.674849	0	4	4	0	0.034188	0.032
ENSBTAG00000003151	darkviolet	0.06222	2.44511	0.0307346	0.0101535	0.268585	0.102663	0.518852	0.134644	-0.0286029	0.432173	0.447972	0.394413	0.506801	0.684411	0.145663	0.742892	0.352897	0	0	0	0	0	0
ENSBTAG00000003152	turquoise	0.0494359	19.6274	0.741848	0.153961	0.962111	0.830821	0.670521	0.269201	0.527014	-0.144846	0.245928	0.0527177	0.108455	-0.0614639	-0.0705191	-0.215732	0.107245	0	0	0	0	0	0
ENSBTAG00000003160	coral1	0.121988	98.9761	0.432108	0.612609	0.433327	0.641594	0.863857	0.91081	0.624486	0.423641	0.479168	0.696006	0.716979	0.835655	-0.00616498	0.0719878	0.549254	0	0	0	0	0	0
ENSBTAG00000003161	coral1	0.0496655	14.8439	0.0405604	0.641566	0.194401	0.43649	0.642589	0.627571	0.584759	0.120033	0.274969	0.276207	0.781316	0.489311	0.3869	-0.153933	0.314814	0	0	0	0	0	0
ENSBTAG00000003162	coral1	0.109776	50.9322	0.243725	0.496707	0.531784	0.547909	0.781859	0.877101	0.535907	0.0760218	0.203307	0.800673	0.575215	0.623158	0.0413389	-0.147082	0.600804	0	4	4	0	0.0222222	0.0222222
ENSBTAG00000003165	darkviolet	0.063262	13.8415	0.211371	0.382032	-0.111257	0.165935	0.273653	0.416732	0.0669685	0.845543	0.418549	0.261797	0.255157	0.835156	-0.312585	0.714063	0.156002	0	7	7	0	0.0181818	0.0173697
ENSBTAG00000003166	darkviolet	0.0645014	24.9395	0.253074	0.479815	-0.109069	-0.0347083	0.406909	0.341923	-0.0847735	0.569062	0.395546	0.331895	0.826349	0.869506	0.523695	0.560012	0.11118	0	2	2	0	0.0115607	0.0115607
ENSBTAG00000003168	coral1	0.139186	142.581	0.733859	0.797031	0.376011	0.624204	0.750998	0.956708	0.626576	0.394873	0.292344	0.537154	0.614872	0.780167	-0.0285177	0.0375981	0.444887	0	0	0	0	0	0
ENSBTAG00000003176	antiquewhite2	0.0616916	22.8759	0.229261	0.451916	0.0462697	-0.0208645	0.478542	0.585598	0.0540296	0.312073	0.174603	0.660625	0.743234	0.840429	0.383007	0.351125	0.463922	1	0	1	0.0555556	0	0.0103093
ENSBTAG00000003177	turquoise	0.0596686	18.0951	0.128371	0.26747	0.853921	0.683171	0.843459	0.666647	0.711176	-0.212904	0.157748	0.56392	0.416002	0.262924	-0.00239055	-0.240802	0.681839	0	2	2	0	0.00952381	0.00816327
ENSBTAG00000003178	coral1	0.0726477	19.3775	0.105021	0.290857	-0.00402593	0.42025	0.146114	0.687241	0.575568	0.217355	0.127084	0.371873	-0.129859	0.158956	-0.645651	-0.485227	0.30553	0	12	12	0	0.0148883	0.0148699
ENSBTAG00000003180	grey	0.0705975	23.394	0.27228	0.235972	0.380264	0.594464	0.520656	0.762619	0.555245	0.108892	0.206724	0.71776	0.0878465	0.350963	-0.49253	-0.33651	0.481013	0	0	0	0	0	0
ENSBTAG00000003189	coral1	0.113039	40.2619	0.217556	0.514141	0.151527	0.20535	0.377238	0.821693	0.627826	-0.1965	-0.240385	0.522335	0.316733	0.304127	-0.0537963	-0.346868	0.731128	0	16	16	0	0.0483384	0.045977
ENSBTAG00000003191	darkviolet	0.0571002	17.5651	0.227823	0.166096	0.208395	0.387281	0.605558	0.532272	0.13227	0.658779	0.676037	0.757981	0.501459	0.845636	-0.144445	0.33642	0.289123	0	0	0	0	0	0
ENSBTAG00000003192	coral1	0.073353	12.514	0.0645126	0.267359	0.238366	0.725693	0.56513	0.723583	0.597104	0.46512	0.608815	0.609024	0.23421	0.471443	-0.497206	-0.307619	0.259982	1	13	14	0.111111	0.0341207	0.0358974
ENSBTAG00000003200	darkturquoise	0.0301594	3.21571	0.0674811	0.363286	0.0984947	0.680401	0.41009	0.604646	0.743127	0.495066	0.496443	0.162861	0.0956252	0.325079	-0.60032	-0.177941	0.2269	1	10	11	0.0714286	0.027933	0.0295699
ENSBTAG00000003201	coral1	0.0728902	20.0426	0.0880611	0.499894	0.261382	0.627762	0.715134	0.788363	0.864025	0.3927	0.483172	0.396097	0.53961	0.58924	-0.229216	-0.0201094	0.619168	0	8	8	0	0.0493827	0.0418848
ENSBTAG00000003205	antiquewhite2	0.0410846	14.5207	0.223195	0.0953315	0.575192	0.515031	0.731554	0.127531	0.161083	0.270442	0.691403	0.259906	0.693129	0.41883	0.440713	0.168576	0.00225063	0	0	0	0	0	0
ENSBTAG00000003208	antiquewhite2	0.0646731	3.18014	0.0353361	0.686326	0.0863444	0.108983	0.312719	0.553752	0.251731	-0.044311	-0.0665636	0.197517	0.643708	0.334119	0.592996	-0.289011	0.127843	0	0	0	0	0	0
ENSBTAG00000003209	coral1	0.0807426	26.5089	0.124741	0.504634	0.215861	0.413189	0.710384	0.81125	0.760951	0.279842	0.319042	0.533618	0.656265	0.688519	-0.0524475	0.104979	0.804268	0	0	0	0	0	0
ENSBTAG00000003212	darkviolet	0.0316722	2.21122	0.0212173	0.136156	-0.00683197	-0.0676681	0.326133	0.0264101	-0.0088761	0.487254	0.367379	0.0445174	0.524049	0.61704	0.245462	0.81384	0.25691	0	0	0	0	0	0
ENSBTAG00000003218	darkviolet	0.0369088	1.08684	0.0145861	-0.098027	0.0019599	-0.0725945	0.259761	0.0504051	-0.124458	0.57318	0.458876	0.308643	0.321756	0.627994	-0.039335	0.748278	0.285967	0	4	4	0	0.0118343	0.0117302
ENSBTAG00000003221	coral1	0.0501099	1.91249	0.009758	0.534736	0.0139304	0.139291	0.136428	0.573422	0.497459	-0.295604	-0.268153	0.133743	0.273835	-0.0205641	0.205187	-0.649299	0.277447	0	5	5	0	0.0132275	0.0127551
ENSBTAG00000003222	blue	0.0245758	3.98348	0.167103	-0.0768714	-0.234811	-0.502649	-0.127471	-0.250891	-0.458526	-0.276139	-0.105777	0.0897715	0.462837	-0.0164365	0.877407	-0.114593	-0.154193	1	10	11	0.111111	0.0225734	0.0243363
ENSBTAG00000003225	antiquewhite2	0.0948637	14.9456	0.239351	0.0747899	0.434509	0.226578	0.74022	0.343056	0.328638	-0.0795761	0.394482	0.589904	0.86467	0.441684	0.57747	-0.00603353	0.573302	0	0	0	0	0	0
ENSBTAG00000003228	darkviolet	0.0442098	2.60523	0.0273467	0.259431	-0.177859	-0.150259	0.119732	-0.095949	-0.470973	0.576296	0.380145	-0.000791746	0.549755	0.603234	0.552582	0.630084	-0.386819	0	2	2	0	0.0666667	0.0465116
ENSBTAG00000003229	antiquewhite2	0.0628468	30.2375	0.534862	0.343146	0.409309	0.306286	0.670762	0.2108	0.0353601	0.291418	0.494422	0.254657	0.847166	0.603757	0.666769	0.34627	0.0168465	0	0	0	0	0	0
ENSBTAG00000003237	coral1	0.094759	22.6678	0.117085	0.376001	0.343438	0.745516	0.66825	0.804476	0.62799	0.331618	0.505808	0.673848	0.355346	0.504752	-0.333656	-0.337821	0.329637	0	0	0	0	0	0
ENSBTAG00000003238	darkviolet	0.0590633	22.4583	0.147935	0.256232	0.29246	0.19343	0.687657	0.386032	0.046293	0.404285	0.531993	0.60505	0.860251	0.821681	0.473804	0.438336	0.326803	0	0	0	0	0	0
ENSBTAG00000003239	coral1	0.0793917	32.0093	0.171886	0.746525	-0.0514644	0.27923	0.269561	0.820475	0.66898	0.235598	-0.0602488	0.173931	0.272425	0.42823	-0.209859	-0.134435	0.468854	0	15	15	0	0.0340136	0.0321199
ENSBTAG00000003259	brown	0.114832	23.8913	0.431725	0.328697	0.820139	0.831528	0.800231	0.722621	0.657281	0.0862668	0.359182	0.548432	0.309268	0.342548	-0.204972	-0.263515	0.42936	1	12	13	0.0714286	0.0238095	0.0250965
ENSBTAG00000003264	coral1	0.0950301	54.9117	0.20012	0.703325	0.0961195	0.267705	0.63836	0.802575	0.549864	0.222984	0.194116	0.501294	0.83777	0.738625	0.325236	0.0504918	0.582693	0	0	0	0	0	0
ENSBTAG00000003265	coral1	0.131847	82.1379	0.423292	0.707959	0.405575	0.72819	0.789348	0.912657	0.765389	0.419895	0.383374	0.464729	0.540529	0.71566	-0.192907	0.0510168	0.497122	0	15	15	0	0.0101902	0.0100806
ENSBTAG00000003275	coral1	0.0820803	14.6915	0.0780301	0.734227	0.120356	0.368697	0.29241	0.761926	0.73868	0.0990184	-0.100641	0.0324053	0.226331	0.252654	-0.157706	-0.254726	0.420645	2	2	4	0.0666667	0.015748	0.0254777
ENSBTAG00000003276	darkviolet	0.0794117	48.1126	0.625641	0.483967	0.165581	0.244161	0.625767	0.56596	0.0773234	0.603208	0.502754	0.594519	0.784767	0.957811	0.292695	0.468808	0.250552	0	8	8	0	0.0130081	0.0129032
ENSBTAG00000003278	coral1	0.0317162	2.81594	0.0135012	-0.0465959	-0.217836	-0.228105	0.0138492	0.429986	0.212454	-0.215651	-0.258075	0.639192	0.0355483	0.172017	-0.22149	-0.209628	0.708524	0	0	0	0	0	0
ENSBTAG00000003279	turquoise	0.0506273	8.17063	0.167115	0.267309	0.909362	0.633317	0.759522	0.485254	0.4773	-0.22244	0.0222496	0.399118	0.274262	0.230495	0.0215044	0.0027529	0.471006	0	6	6	0	0.0194175	0.0174419
ENSBTAG00000003294	coral1	0.0933003	41.3881	0.180275	0.557309	0.399212	0.54986	0.852865	0.817994	0.743592	0.17063	0.313934	0.580663	0.739473	0.68134	0.0891621	0.0484397	0.716036	1	0	1	0.5	0	0.5
ENSBTAG00000003296	coral1	0.0703166	10.6901	0.0477351	0.700811	0.283775	0.307563	0.585105	0.753046	0.549446	0.158555	-0.086348	0.340023	0.472729	0.666357	-0.0071898	0.361465	0.664044	0	1	1	0	0.0454545	0.025641
ENSBTAG00000003298	coral1	0.085816	50.6567	0.151504	0.566688	0.218518	0.622242	0.733372	0.790104	0.52821	0.706039	0.673944	0.553976	0.642026	0.876811	-0.136991	0.185559	0.325922	0	0	0	0	0	0
ENSBTAG00000003300	darkviolet	0.0851902	49.0203	0.611384	0.568119	0.215507	0.405162	0.677498	0.706012	0.355567	0.678637	0.499499	0.516832	0.653694	0.962306	-0.0213865	0.505887	0.416748	0	0	0	0	0	0
ENSBTAG00000003303	antiquewhite2	0.0667722	5.36145	0.0710496	0.00187252	0.393952	0.454501	0.699783	0.29357	0.528619	0.0770521	0.650306	0.389451	0.712008	0.272081	0.307321	-0.217693	0.403094	0	1	1	0	0.030303	0.0227273
ENSBTAG00000003307	brown	0.0883582	36.1582	0.288415	0.344616	0.531776	0.767283	0.739134	0.835049	0.783907	0.280559	0.402353	0.617828	0.257297	0.497832	-0.495696	-0.130777	0.61768	0	12	12	0	0.0597015	0.0597015
ENSBTAG00000003315	brown	0.0683448	22.4406	0.365849	0.3755	0.656583	0.607618	0.869276	0.467928	0.249597	0.347167	0.56773	0.491819	0.734968	0.691592	0.322207	0.275584	0.183312	0	0	0	0	0	0
ENSBTAG00000003322	antiquewhite2	0.0445194	0.897255	0.00673863	0.298978	-0.290667	-0.017457	-0.346743	0.345563	0.0325408	0.153014	-0.290031	0.0218047	-0.43416	-0.00827128	-0.513978	-0.261939	-0.111556	0	30	30	0	0.0295276	0.0290698
ENSBTAG00000003325	darkviolet	0.0955373	57.7111	0.633376	0.551699	0.106135	0.232492	0.624634	0.728655	0.326801	0.53964	0.360851	0.613365	0.717274	0.958394	0.0920159	0.455162	0.554126	0	3	3	0	0.00621118	0.00603622
ENSBTAG00000003338	grey	0.0120095	0.730168	0.132334	-0.176276	0.158117	0.461013	0.315157	0.198508	-0.00361122	0.432492	0.644251	0.554017	0.0472834	0.306702	-0.360421	-0.126957	-0.149959	0	0	0	0	0	0
ENSBTAG00000003342	grey	0.0198769	1.9131	0.00757043	0.685541	0.237364	0.123799	0.288175	0.56305	0.524038	-0.413293	-0.470053	0.0152561	0.380855	0.0711216	0.382032	-0.293024	0.441939	0	0	0	0	0	0
ENSBTAG00000003345	darkviolet	0.0941528	60.614	0.395735	0.570089	0.276182	0.470749	0.653639	0.82676	0.332677	0.521838	0.396432	0.709931	0.555112	0.865208	-0.0710005	0.175092	0.364309	0	2	2	0	0.00980392	0.00970874
ENSBTAG00000003354	coral1	0.121042	80.7582	0.433365	0.765354	0.595498	0.730322	0.645496	0.892002	0.692584	0.12651	0.0576607	0.326103	0.302123	0.41933	-0.154884	-0.213836	0.346487	1	6	7	0.0833333	0.0335196	0.0366492
ENSBTAG00000003358	grey	0.0248442	2.86934	0.361279	-0.0707633	0.161719	-0.0365206	0.351302	0.447704	0.376062	-0.274635	-0.0273317	0.685574	0.35739	0.212135	0.0681305	-0.222111	0.849072	0	1	1	0	0.00510204	0.00460829
ENSBTAG00000003362	darkviolet	0.0595956	13.1665	0.102457	0.515951	-0.271683	-0.0275487	0.267272	0.6912	0.256312	0.393025	0.0381497	0.548775	0.4284	0.771005	-0.0975407	0.295571	0.54078	0	1	1	0	0.0185185	0.0147059
ENSBTAG00000003366	turquoise	0.0513235	22.5975	0.891186	0.0171289	0.967011	0.717533	0.59884	0.154235	0.402748	-0.273929	0.147588	0.0759436	0.0375513	-0.151568	-0.0306991	-0.209133	0.111574	0	0	0	0	0	0
ENSBTAG00000003376	coral1	0.0952031	55.5916	0.299389	0.589045	0.221181	0.480878	0.410475	0.850134	0.853164	-0.0477086	-0.111822	0.299496	0.154065	0.22584	-0.345771	-0.380783	0.620898	0	0	0	0	0	0
ENSBTAG00000003381	coral1	0.129794	111.111	0.569127	0.698388	0.402158	0.581223	0.718349	0.943967	0.537647	0.334522	0.263732	0.65488	0.560333	0.746742	-0.0425419	-0.030393	0.449924	1	10	11	0.047619	0.0990099	0.0901639
ENSBTAG00000003390	coral1	0.131608	121.13	0.590629	0.751414	0.287834	0.624726	0.734069	0.937657	0.649963	0.514411	0.404409	0.525731	0.609607	0.819112	-0.115003	0.0857375	0.447244	0	2	2	0	0.0253165	0.025
ENSBTAG00000003395	coral1	0.097615	50.4849	0.267722	0.591872	0.193207	0.346556	0.629337	0.885493	0.759064	0.087843	0.0850168	0.554424	0.600784	0.591614	-0.00190583	-0.0743479	0.822226	1	1	2	0.0294118	0.00271003	0.00496278
ENSBTAG00000003396	blue2	0.075224	8.21325	0.538498	0.416688	0.61931	0.889337	0.480341	0.584624	0.657429	0.0669894	0.202807	0.116488	-0.071478	0.00753732	-0.433985	-0.497291	0.0107254	0	0	0	0	0	0
ENSBTAG00000003397	coral1	0.101405	43.691	0.198207	0.524026	-0.0108536	0.242994	0.485031	0.854312	0.410946	0.303116	0.16972	0.757473	0.515052	0.743062	-0.0840406	-0.0160791	0.564658	0	2	2	0	0.0018018	0.0017762
ENSBTAG00000003399	coral1	0.105167	72.6222	0.393237	0.688692	-0.018009	0.258989	0.370694	0.901028	0.535967	0.194061	-0.0387999	0.521338	0.380188	0.573855	-0.131622	-0.155714	0.52519	0	0	0	0	0	0
ENSBTAG00000003401	grey	0.0969556	0.522625	0.0700934	0.283564	-0.504024	-0.260226	-0.134323	0.29592	-0.338813	0.519384	0.133139	0.390725	0.230463	0.575303	0.0529236	0.17659	-0.131722	1	3	4	0.0294118	0.0243902	0.0254777
ENSBTAG00000003403	darkviolet	0.0294565	2.34129	0.00607818	0.104378	0.776575	0.628626	0.354118	0.34731	0.539217	-0.384474	-0.155108	0.083866	-0.265612	-0.299492	-0.355379	-0.478302	0.241452	0	3	3	0	0.0172414	0.0170455
ENSBTAG00000003407	antiquewhite2	0.0573707	17.4517	0.298132	0.139292	-0.0550744	0.0745556	0.518529	0.277073	0.173432	0.392138	0.633302	0.457755	0.882629	0.646413	0.474956	0.193718	0.315538	0	0	0	0	0	0
ENSBTAG00000003410	blue2	0.0662059	24.0583	0.650159	0.488896	0.627206	0.935178	0.691247	0.740986	0.65355	0.325274	0.443262	0.376598	0.199243	0.373819	-0.377382	-0.272538	0.136746	1	8	9	1	0.0125786	0.0141287
ENSBTAG00000003415	coral1	0.075408	34.8158	0.131352	0.58348	0.454046	0.660794	0.873813	0.789721	0.734295	0.424533	0.559516	0.458728	0.766824	0.733257	0.0679354	0.101027	0.543431	0	6	6	0	0.084507	0.075
ENSBTAG00000003419	coral1	0.114467	87.2054	0.463315	0.643698	0.43323	0.510587	0.703419	0.937287	0.70334	-0.0622135	0.0319908	0.634103	0.571596	0.494231	0.0867693	-0.31606	0.651727	0	1	1	0	0.025	0.0169492
ENSBTAG00000003421	coral1	0.104185	14.6031	0.0674	0.559649	0.226086	0.684913	0.614208	0.759917	0.720891	0.543217	0.44379	0.320099	0.319241	0.622807	-0.441645	0.114139	0.386959	0	0	0	0	0	0
ENSBTAG00000003422	coral1	0.0468465	13.4623	0.0394764	0.268588	0.269108	0.295198	0.685432	0.675561	0.48454	-0.104881	0.269892	0.812303	0.78195	0.474653	0.361899	-0.358924	0.637369	0	0	0	0	0	0
ENSBTAG00000003423	brown	0.0802321	6.33786	0.117764	0.638604	0.71498	0.694648	0.750528	0.541983	0.718228	-0.0219214	0.130699	-0.0232777	0.504435	0.271639	0.207955	-0.00380767	0.326723	0	1	1	0	0.015873	0.0151515
ENSBTAG00000003436	coral1	0.0790341	37.6064	0.145676	0.656735	0.186038	0.485983	0.618634	0.804948	0.31951	0.482205	0.411178	0.628994	0.639047	0.79787	0.0919759	-0.00976068	0.180572	0	0	0	0	0	0
ENSBTAG00000003439	coral1	0.121377	19.2056	0.102798	0.618342	0.27308	0.21966	0.479725	0.812643	0.5147	-0.174106	-0.301537	0.529005	0.391977	0.450438	0.0594735	-0.0798543	0.699563	1	3	4	0.142857	0.00797872	0.0104439
ENSBTAG00000003440	blue	0.0319185	2.87137	0.032653	0.386759	0.197594	-0.0521029	0.34124	0.238646	0.100248	-0.200784	-0.0332199	0.134101	0.731206	0.230574	0.839637	-0.100057	0.194927	1	6	7	0.166667	0.0769231	0.0833333
ENSBTAG00000003443	darkviolet	0.0668407	14.6706	0.143058	0.71923	-0.0146715	0.356445	0.265816	0.688634	0.233396	0.688035	0.196688	0.226689	0.179836	0.71539	-0.327209	0.30152	0.0376785	1	6	7	0.0277778	0.0218978	0.0225806
ENSBTAG00000003446	darkviolet	0.0665353	31.3076	0.389029	0.365494	0.228735	0.36438	0.599178	0.657298	0.14371	0.57912	0.499301	0.753995	0.540282	0.872033	-0.0439526	0.284952	0.299054	0	0	0	0	0	0
ENSBTAG00000003450	antiquewhite2	0.0540625	10.0611	0.12428	0.247799	-0.227517	-0.0239005	0.384816	0.462109	0.115081	0.455628	0.519282	0.619344	0.801473	0.732458	0.354696	0.085192	0.331234	1	8	9	0.111111	0.0238806	0.0261628
ENSBTAG00000003455	darkviolet	0.0527483	10.3222	0.111462	0.24139	-0.069428	0.426602	0.428645	0.559789	0.231172	0.799432	0.734705	0.597591	0.36421	0.757813	-0.35156	0.141933	0.113714	0	61	61	0	0.0159686	0.0158072
ENSBTAG00000003460	brown	0.0945559	3.7791	0.0907807	0.0668605	0.555791	0.435417	0.765812	0.520264	0.426911	0.0897562	0.519196	0.721154	0.669465	0.470381	0.213953	-0.126317	0.573809	0	2	2	0	0.0115607	0.0108696
ENSBTAG00000003469	coral1	0.0526306	7.10981	0.030665	0.517855	0.0889166	0.302086	0.475141	0.605771	0.719803	-0.0262843	0.148295	0.192224	0.629703	0.272992	0.261515	-0.336648	0.498699	0	2	2	0	0.0150376	0.0134228
ENSBTAG00000003476	coral1	0.113683	75.8664	0.389325	0.723859	0.409406	0.674832	0.788405	0.912673	0.868077	0.230537	0.296933	0.408597	0.632701	0.591391	-0.0214541	-0.123346	0.586692	0	0	0	0	0	0
ENSBTAG00000003481	coral1	0.0973564	62.1475	0.294006	0.603732	0.750812	0.809662	0.782721	0.853443	0.831137	-0.00814047	0.109186	0.389683	0.326281	0.347137	-0.183546	-0.233559	0.539309	1	6	7	0.0833333	0.0833333	0.0833333
ENSBTAG00000003484	coral1	0.0909019	54.515	0.163465	0.701072	0.323894	0.558823	0.792606	0.73837	0.533895	0.39105	0.497715	0.425057	0.884176	0.743214	0.35022	0.0225122	0.29055	0	0	0	0	0	0
ENSBTAG00000003490	darkviolet	0.073969	15.9043	0.15838	0.366561	0.157079	0.419363	0.61928	0.576717	0.148774	0.567884	0.693836	0.679045	0.737271	0.779731	0.221595	0.012133	0.0722908	0	151	151	0	0.0294634	0.0292976
ENSBTAG00000003491	coral1	0.104403	64.0918	0.300201	0.521611	0.45394	0.728405	0.848454	0.908068	0.761903	0.285227	0.52594	0.685903	0.676258	0.624355	-0.0297517	-0.28288	0.532774	0	0	0	0	0	0
ENSBTAG00000003495	coral1	0.0816613	47.022	0.255873	0.509091	0.102601	0.331	0.307238	0.830673	0.597046	0.225747	0.0154992	0.434877	0.13116	0.418475	-0.407273	-0.181505	0.551323	0	0	0	0	0	0
ENSBTAG00000003499	coral1	0.109021	18.0623	0.0879822	0.551846	0.174223	0.305337	0.491604	0.821833	0.60361	0.177147	-0.0547378	0.502656	0.293071	0.607628	-0.297699	0.179015	0.751981	0	0	0	0	0	0
ENSBTAG00000003500	coral1	0.142942	64.5251	0.3324	0.633973	0.346437	0.564275	0.563297	0.883877	0.487408	0.41504	0.211845	0.551016	0.292611	0.672018	-0.310435	0.0351336	0.376165	0	3	3	0	0.0245902	0.0245902
ENSBTAG00000003501	antiquewhite2	0.0595677	9.19656	0.085381	0.674143	-0.0151741	-0.0841127	0.338673	0.550965	0.170133	0.024364	-0.117116	0.300118	0.754924	0.554695	0.641032	0.06984	0.346446	0	5	5	0	0.0240385	0.0217391
ENSBTAG00000003505	darkviolet	0.0475301	14.603	0.21037	0.517328	-0.122148	0.020665	0.295915	0.398542	0.0786483	0.712742	0.277056	0.144847	0.468546	0.849537	0.0221213	0.786649	0.24398	0	1	1	0	0.0277778	0.0227273
ENSBTAG00000003509	antiquewhite2	0.0689584	19.7733	0.266294	0.735368	0.14211	0.146922	0.519157	0.475372	0.200594	0.230066	0.148335	0.149077	0.870815	0.651191	0.690405	0.257086	0.159618	0	11	11	0	0.026253	0.0242291
ENSBTAG00000003510	coral1	0.0972475	62.5017	0.224657	0.63149	0.406961	0.61816	0.798567	0.847706	0.472329	0.509391	0.544039	0.642743	0.732986	0.836101	0.0958079	0.0477798	0.332374	0	0	0	0	0	0
ENSBTAG00000003512	grey	0.0321179	0.79896	0.0924529	0.0955243	-0.0850478	0.153341	0.291094	-0.0123615	0.15273	0.518143	0.486856	-0.0866011	0.349819	0.4421	-0.0115424	0.583227	0.0734949	0	2	2	0	0.0188679	0.0162602
ENSBTAG00000003516	coral1	0.0648149	5.66038	0.0249511	0.183601	0.0666021	0.225782	0.529231	0.633234	0.630134	-0.133049	0.210006	0.680341	0.609103	0.326397	0.134956	-0.432337	0.73587	0	0	0	0	0	0
ENSBTAG00000003519	antiquewhite2	0.061821	21.6351	0.403432	0.168066	0.127357	0.127664	0.575956	0.215067	0.247423	0.125167	0.476581	0.323277	0.895176	0.465084	0.636144	0.0944744	0.322006	0	0	0	0	0	0
ENSBTAG00000003525	darkviolet	0.094028	26.8008	0.184808	0.745496	0.0206262	0.347914	0.428164	0.751661	0.215623	0.589909	0.247562	0.439974	0.462924	0.824888	-0.042224	0.227998	0.108535	0	10	10	0	0.025	0.0246914
ENSBTAG00000003526	coral1	0.0691957	30.5527	0.156655	0.716197	0.20776	0.438117	0.438077	0.848915	0.518086	0.471074	0.149456	0.337696	0.28828	0.64679	-0.278017	0.110791	0.383449	0	10	10	0	0.0228311	0.0225225
ENSBTAG00000003530	coral1	0.0848598	22.0673	0.106981	0.705734	0.252564	0.728624	0.553164	0.787841	0.649221	0.667373	0.483259	0.196395	0.313167	0.623553	-0.376943	0.050695	0.157426	0	3	3	0	0.00447094	0.00446429
ENSBTAG00000003532	coral1	0.0631697	5.3892	0.0230576	0.457416	0.0472685	0.0190963	0.412863	0.616204	0.444625	-0.319625	-0.241453	0.504895	0.595986	0.340108	0.379326	-0.222509	0.670963	0	25	25	0	0.0116877	0.0116063
ENSBTAG00000003536	coral1	0.097313	73.7444	0.402212	0.737394	0.361835	0.563308	0.407289	0.86392	0.620497	0.086363	-0.106801	0.279937	0.117275	0.316108	-0.277724	-0.302702	0.307698	0	3	3	0	0.0141509	0.0136364
ENSBTAG00000003543	coral1	0.0660772	23.3093	0.0799266	0.797878	0.228523	0.18381	0.5844	0.680682	0.351363	0.0461349	-0.0687685	0.337982	0.797943	0.656999	0.548633	0.16929	0.427947	0	0	0	0	0	0
ENSBTAG00000003546	coral1	0.0988921	47.5844	0.238756	0.529499	0.569784	0.64358	0.699037	0.870666	0.880645	-0.0443646	0.0270413	0.451148	0.30035	0.359028	-0.269157	-0.195556	0.756094	0	0	0	0	0	0
ENSBTAG00000003550	coral1	0.0987282	8.52684	0.0377617	0.46417	0.118897	0.538905	0.555921	0.734376	0.478185	0.30747	0.47655	0.602738	0.559675	0.513403	0.0223612	-0.41468	0.179779	0	0	0	0	0	0
ENSBTAG00000003553	darkviolet	0.0620754	20.1581	0.293176	0.598373	0.204763	0.266265	0.50626	0.529291	0.0460603	0.637382	0.306441	0.3509	0.523123	0.897114	0.095784	0.649363	0.143075	0	0	0	0	0	0
ENSBTAG00000003555	coral1	0.103364	13.0507	0.0708793	0.525789	0.30553	0.501405	0.237972	0.688753	0.638713	-0.230147	-0.285861	0.173504	-0.112221	-0.0501683	-0.347715	-0.587851	0.274207	0	42	42	0	0.016129	0.0160858
ENSBTAG00000003556	antiquewhite2	0.0550489	12.8655	0.110992	0.43258	-0.186541	-0.000938765	0.378369	0.479964	0.21753	0.641469	0.388104	0.334159	0.647343	0.860719	0.105292	0.584039	0.44243	0	0	0	0	0	0
ENSBTAG00000003557	coral1	0.0500253	8.59331	0.0250521	0.202246	-0.151419	0.158402	0.402673	0.66256	0.388684	0.513416	0.509802	0.722026	0.510065	0.704097	-0.180295	0.0156572	0.573978	1	0	1	0.0714286	0	0.015873
ENSBTAG00000003559	coral1	0.0999807	66.9462	0.356594	0.610063	0.353802	0.618287	0.552836	0.886119	0.516726	0.412947	0.277742	0.545228	0.28229	0.604285	-0.316478	-0.118661	0.309425	1	6	7	0.047619	0.012605	0.0140845
ENSBTAG00000003561	coral1	0.103768	67.0462	0.358052	0.514385	0.287565	0.482741	0.57091	0.910186	0.685519	0.289793	0.198752	0.596509	0.336422	0.593568	-0.339151	-0.0680171	0.679118	0	2	2	0	0.0155039	0.0140845
ENSBTAG00000003570	coral1	0.0597875	13.1806	0.0677462	0.505307	-0.0964013	0.346941	0.440796	0.751444	0.726588	0.275881	0.306796	0.389347	0.520754	0.476635	-0.0991339	-0.258545	0.526721	0	0	0	0	0	0
ENSBTAG00000003577	coral1	0.118947	39.3922	0.212003	0.265959	0.23296	0.494577	0.356584	0.769265	0.62548	0.13834	0.111859	0.565031	-0.0415936	0.273571	-0.624101	-0.350541	0.529757	0	0	0	0	0	0
ENSBTAG00000003579	coral1	0.0466203	2.45167	0.00460706	0.678045	0.252619	0.138262	0.471668	0.330818	0.253165	-0.030205	-0.132024	-0.0628501	0.652909	0.434312	0.597595	0.357989	0.227731	0	2	2	0	0.00492611	0.00490196
ENSBTAG00000003581	coral1	0.0546265	13.3128	0.0719794	0.370204	-0.0654154	0.106079	0.136644	0.7129	0.336056	-0.0155857	-0.196652	0.579024	0.0614297	0.302201	-0.281883	-0.328492	0.46204	0	1	1	0	0.00680272	0.00595238
ENSBTAG00000003585	antiquewhite2	0.0781251	27.1737	0.163094	0.516118	0.122366	0.135303	0.54031	0.698805	0.153723	0.361543	0.248976	0.703094	0.724865	0.845372	0.290015	0.218045	0.431167	1	79	80	0.0357143	0.113669	0.11065
ENSBTAG00000003587	coral1	0.108829	82.5691	0.426748	0.839849	0.206845	0.493866	0.576491	0.916745	0.549296	0.355464	0.10752	0.438788	0.479738	0.722273	-0.0857919	0.0618265	0.384402	0	0	0	0	0	0
ENSBTAG00000003588	blue2	0.0409559	9.8217	0.63894	0.398483	0.699186	0.958676	0.769836	0.668984	0.855509	0.20197	0.518252	0.25612	0.314336	0.236861	-0.262549	-0.366113	0.287519	0	0	0	0	0	0
ENSBTAG00000003589	antiquewhite2	0.0665967	10.9081	0.154994	0.136591	0.114547	0.122383	0.6348	0.525111	0.398536	0.164089	0.445601	0.725498	0.833647	0.635281	0.3215	0.0461922	0.723088	0	0	0	0	0	0
ENSBTAG00000003604	darkturquoise	0.0347681	1.54528	0.119201	0.169911	0.435659	0.372945	0.565844	0.423332	0.80886	-0.278878	0.0676092	0.17352	0.393773	0.0490864	0.0535947	-0.213785	0.75808	1	0	1	0.0666667	0	0.03125
ENSBTAG00000003607	coral1	0.0827684	35.49	0.139449	0.554789	0.190163	0.551863	0.6673	0.830511	0.654288	0.616689	0.489373	0.505029	0.49397	0.816825	-0.321589	0.248677	0.552614	0	0	0	0	0	0
ENSBTAG00000003610	coral1	0.0872009	44.1359	0.231283	0.561247	0.282695	0.429445	0.558975	0.881723	0.550329	0.143394	0.000566662	0.647202	0.311049	0.600233	-0.258218	-0.00948535	0.62225	0	59	59	0	0.0219494	0.0218681
ENSBTAG00000003617	brown	0.119624	24.3145	0.378976	0.534535	0.570849	0.48176	0.816508	0.502874	0.489897	0.125513	0.355797	0.247173	0.857559	0.540693	0.532967	0.142564	0.373888	0	0	0	0	0	0
ENSBTAG00000003619	antiquewhite2	0.0162687	0.756231	0.00367727	0.124592	-0.0385804	-0.301353	0.0618658	0.0328607	-0.330058	-0.37595	-0.229664	0.324261	0.484041	0.0928768	0.806653	-0.21546	-0.0398443	0	5	5	0	0.0135135	0.0129199
ENSBTAG00000003634	antiquewhite2	0.0810773	16.1419	0.189817	0.0586262	0.404366	0.457227	0.807148	0.435626	0.310971	0.384955	0.794678	0.717663	0.802265	0.670736	0.243354	0.0911537	0.396919	1	1	2	1	0.0526316	0.1
ENSBTAG00000003635	coral1	0.065125	20.7616	0.0380546	0.250409	0.475814	0.689507	0.873801	0.64525	0.463474	0.514347	0.795319	0.736688	0.676976	0.752759	-0.0379103	0.0728713	0.372172	0	0	0	0	0	0
ENSBTAG00000003636	sienna3	0.072826	2.22056	0.390427	0.0245214	0.0757297	0.447326	0.369078	0.300502	0.128528	0.710419	0.89369	0.413354	0.356855	0.474474	-0.147084	-0.0918012	-0.13751	0	11	11	0	0.0216535	0.0205607
ENSBTAG00000003639	coral1	0.0938444	61.3598	0.255135	0.742553	0.198595	0.374169	0.632591	0.881178	0.549183	0.447052	0.240396	0.487882	0.647382	0.839299	0.0220426	0.237848	0.57119	0	0	0	0	0	0
ENSBTAG00000003642	darkviolet	0.0951624	48.3426	0.61051	0.46746	-0.122096	0.134219	0.450294	0.697872	0.219627	0.611502	0.360097	0.665558	0.575501	0.936176	-0.0635297	0.388588	0.463018	0	1	1	0	0.0188679	0.015873
ENSBTAG00000003644	coral1	0.120135	30.1028	0.143921	0.704558	0.333043	0.533551	0.756245	0.794316	0.609504	0.252262	0.214401	0.450823	0.652721	0.716658	0.077679	0.162105	0.502891	0	0	0	0	0	0
ENSBTAG00000003649	coral1	0.143818	62.3691	0.315556	0.5279	0.373486	0.755138	0.784388	0.894422	0.737005	0.45166	0.529281	0.627523	0.50043	0.691257	-0.295783	-0.0822849	0.488174	0	0	0	0	0	0
ENSBTAG00000003650	sienna3	0.0315604	2.53456	0.632664	-0.0354508	-0.206855	0.263593	0.140988	0.102201	-0.0351182	0.774223	0.863683	0.220638	0.266497	0.401754	-0.138077	-0.0160695	-0.329665	0	1	1	0	0.0285714	0.0185185
ENSBTAG00000003665	darkviolet	0.0606194	2.70015	0.0143334	0.713255	0.280688	0.362159	0.383544	0.58315	0.0553062	0.513249	0.163005	0.229763	0.344355	0.671035	0.066613	0.296212	-0.0824575	0	0	0	0	0	0
ENSBTAG00000003667	coral1	0.0701669	32.2258	0.152666	0.629036	0.679591	0.908843	0.667846	0.761455	0.799274	0.180612	0.212677	0.160009	0.15433	0.278363	-0.356491	-0.220099	0.25565	1	187	188	0.0153846	0.0413534	0.0409854
ENSBTAG00000003675	darkviolet	0.113696	41.2013	0.447158	0.546232	0.0308557	0.441967	0.535429	0.717979	0.26024	0.752273	0.609629	0.578875	0.574899	0.879598	-0.0802864	0.165122	0.12502	0	0	0	0	0	0
ENSBTAG00000003687	coral1	0.13705	145.764	0.791584	0.651561	0.331938	0.668854	0.58109	0.947547	0.827664	0.188482	0.136603	0.443485	0.264198	0.438674	-0.375646	-0.29505	0.523712	0	2	2	0	0.00784314	0.0078125
ENSBTAG00000003690	coral1	0.0585471	16.4459	0.0855761	0.300143	0.262823	0.318392	0.375607	0.734793	0.624291	-0.344512	-0.172656	0.592216	0.192654	0.0864315	-0.123794	-0.638445	0.635631	0	0	0	0	0	0
ENSBTAG00000003692	turquoise	0.0332627	7.08536	0.184988	0.375903	0.901284	0.635247	0.710361	0.277272	0.439268	-0.237134	0.0753722	-0.00642037	0.409944	0.0776493	0.3653	-0.0389628	0.155856	0	0	0	0	0	0
ENSBTAG00000003693	coral1	0.0941793	49.9027	0.262676	0.6826	0.374273	0.604797	0.576095	0.874918	0.645552	0.353107	0.110043	0.388142	0.220936	0.607646	-0.407762	0.121053	0.481323	0	0	0	0	0	0
ENSBTAG00000003697	coral1	0.122759	27.3548	0.117664	0.715045	-0.134634	0.336819	0.34168	0.777197	0.345205	0.661163	0.362011	0.379142	0.456736	0.747457	-0.116417	0.0311289	0.119076	0	0	0	0	0	0
ENSBTAG00000003702	coral1	0.0684773	23.2006	0.126524	0.349578	-0.158392	0.174791	0.166574	0.743573	0.584224	0.153818	-0.0299992	0.470616	0.0565621	0.334865	-0.493758	-0.248477	0.618111	0	0	0	0	0	0
ENSBTAG00000003708	coral1	0.102795	44.7725	0.243554	0.45081	0.221209	0.530502	0.506382	0.870477	0.720851	0.0828081	0.225416	0.599157	0.358596	0.335668	-0.197707	-0.578033	0.497421	1	2	3	0.111111	0.0212766	0.0291262
ENSBTAG00000003710	grey	0.0353031	2.45459	0.266408	0.0472748	0.0713452	0.30082	0.510625	0.439483	0.620551	0.363468	0.477664	0.399523	0.368576	0.496412	-0.330078	0.24428	0.723386	0	3	3	0	0.0075	0.00686499
ENSBTAG00000003711	darkviolet	0.0847964	16.603	0.0412506	0.4631	0.341137	0.421873	0.674598	0.794144	0.489327	0.178831	0.120845	0.712219	0.442106	0.697455	-0.153142	0.171097	0.666029	0	3	3	0	0.00890208	0.00854701
ENSBTAG00000003718	violet	0.0701582	0.567512	0.0298494	0.245271	-0.118854	-0.327755	0.0550062	-0.0444074	-0.312298	0.101296	-0.259542	0.00262504	0.254896	0.451184	0.318775	0.805892	0.122181	0	1	1	0	0.00833333	0.00826446
ENSBTAG00000003719	coral1	0.0969827	57.7623	0.306067	0.852716	0.192921	0.550127	0.490505	0.891741	0.593317	0.261735	0.0952902	0.321891	0.41546	0.518949	-0.0546615	-0.247115	0.219246	0	2	2	0	0.005	0.00492611
ENSBTAG00000003727	violet	0.0615228	2.30698	0.131258	-0.0329849	-0.260877	-0.197579	0.109141	-0.00240233	-0.114109	0.539011	0.265531	0.159688	0.207936	0.598399	-0.143344	0.863008	0.289662	0	0	0	0	0	0
ENSBTAG00000003728	antiquewhite2	0.0957135	25.7642	0.38234	0.394063	0.0399916	0.0648878	0.598402	0.450325	0.295217	0.282638	0.353662	0.432956	0.916033	0.746483	0.499659	0.360707	0.531955	1	5	6	0.0384615	0.0162866	0.018018
ENSBTAG00000003741	coral1	0.0811047	18.12	0.0899567	0.384323	0.0989148	0.391674	0.627848	0.799828	0.70864	0.185384	0.277791	0.676183	0.538254	0.601493	-0.16584	-0.0860469	0.763801	0	2	2	0	0.00865801	0.00829876
ENSBTAG00000003745	coral1	0.108507	83.1489	0.421726	0.683109	0.163301	0.507192	0.543486	0.916905	0.61596	0.471605	0.216646	0.494911	0.344254	0.727126	-0.362421	0.106399	0.501612	0	0	0	0	0	0
ENSBTAG00000003746	antiquewhite2	0.097886	27.3922	0.320552	0.461736	0.353439	0.33931	0.74069	0.700822	0.317054	0.23126	0.403402	0.73079	0.872387	0.739764	0.431873	-0.011193	0.446914	0	7	7	0	0.0434783	0.0402299
ENSBTAG00000003747	coral1	0.0944044	9.1219	0.0353101	0.247314	-0.207916	-0.0132464	0.384301	0.653271	0.36872	0.227809	0.256369	0.751139	0.623861	0.645175	0.0741768	-0.0451773	0.697582	0	4	4	0	0.0769231	0.0597015
ENSBTAG00000003748	floralwhite	0.0726323	12.6119	0.331702	0.19907	0.270495	0.278029	0.702375	0.717409	0.555537	-0.0350954	0.22524	0.877934	0.647091	0.569695	0.077708	-0.106606	0.876722	4	27	31	0.142857	0.0421217	0.0463378
ENSBTAG00000003749	grey	0.0221611	0.550175	0.0818033	0.300666	0.131498	0.000105033	0.237245	0.285187	0.210709	0.109511	-0.238459	0.0810346	0.0714065	0.423373	-0.189153	0.671479	0.53471	0	10	10	0	0.0469484	0.0452489
ENSBTAG00000003752	antiquewhite2	0.0596286	18.407	0.165254	0.402554	0.465115	0.388984	0.795371	0.709726	0.410572	0.195397	0.394508	0.733815	0.815872	0.712473	0.3277	0.0377357	0.581801	0	1	1	0	0.0151515	0.0149254
ENSBTAG00000003757	coral1	0.117913	66.5261	0.341112	0.667547	0.230169	0.552302	0.66059	0.920126	0.759084	0.224367	0.314544	0.522605	0.645911	0.560196	0.036654	-0.334395	0.508802	0	0	0	0	0	0
ENSBTAG00000003758	darkviolet	0.0437121	7.75643	0.0866738	0.19408	-0.20189	-0.398776	0.166604	-0.013283	-0.355781	0.25973	0.120926	0.194973	0.695152	0.612879	0.706814	0.6464	0.115308	0	0	0	0	0	0
ENSBTAG00000003759	antiquewhite2	0.118339	15.8706	0.227498	0.549425	0.287651	0.361928	0.655164	0.66274	0.39665	0.22814	0.405523	0.494949	0.861975	0.603527	0.487409	-0.159991	0.308786	0	0	0	0	0	0
ENSBTAG00000003764	darkviolet	0.0755511	26.0578	0.338666	0.726526	0.172499	0.404154	0.570169	0.609869	0.27975	0.724852	0.415251	0.216601	0.59211	0.898895	0.048964	0.580894	0.156957	0	0	0	0	0	0
ENSBTAG00000003777	darkviolet	0.0652473	32.5253	0.349169	0.417287	-0.0119724	0.130257	0.480088	0.639886	0.0522567	0.475984	0.37458	0.767627	0.676912	0.869275	0.201208	0.198147	0.300191	0	2	2	0	0.0232558	0.0215054
ENSBTAG00000003784	brown	0.0942404	22.4325	0.334143	0.466931	0.321804	0.36623	0.781917	0.596827	0.612251	0.168793	0.345952	0.407006	0.8489	0.643794	0.331213	0.200259	0.659272	0	1	1	0	0.0135135	0.012987
ENSBTAG00000003788	coral1	0.121145	100.726	0.508661	0.603481	0.270747	0.582485	0.627584	0.928536	0.56962	0.504242	0.386296	0.636199	0.431154	0.747685	-0.285977	-0.0148899	0.444721	1	0	1	0.0285714	0	0.00675676
ENSBTAG00000003789	coral1	0.0947811	59.7859	0.320488	0.349874	0.361545	0.599398	0.578132	0.866843	0.644288	0.221559	0.312837	0.716146	0.258775	0.45676	-0.390781	-0.346818	0.539959	0	8	8	0	0.029304	0.0284698
ENSBTAG00000003793	coral1	0.119631	51.7459	0.265024	0.539202	0.583707	0.635654	0.716857	0.868294	0.880948	-0.20522	-0.00566398	0.484271	0.404575	0.268766	-0.0697747	-0.416202	0.712947	1	12	13	0.0588235	0.0246914	0.0258449
ENSBTAG00000003798	coral1	0.118697	96.6699	0.515784	0.649245	0.322904	0.703429	0.654812	0.940956	0.883851	0.308932	0.316429	0.422142	0.402705	0.511931	-0.310827	-0.249595	0.536227	0	14	14	0	0.0583333	0.0540541
ENSBTAG00000003799	brown	0.080302	18.7477	0.599438	0.143985	0.814792	0.819343	0.919506	0.614542	0.66478	0.106935	0.547555	0.64041	0.459963	0.404165	-0.130879	-0.151554	0.535527	1	2	3	0.2	0.018018	0.0258621
ENSBTAG00000003801	antiquewhite2	0.107688	68.2176	0.135279	0.76768	0.193508	0.385345	0.609466	0.903512	0.592439	0.135194	0.113508	0.524731	0.708704	0.619325	0.238808	-0.212736	0.492025	0	0	0	0	0	0
ENSBTAG00000003804	sienna3	0.0378387	1.71914	0.242639	-0.128965	0.285105	0.664096	0.486474	0.351702	0.365931	0.571436	0.877934	0.499369	0.147999	0.342016	-0.488295	-0.182288	0.0708335	0	1	1	0	0.025	0.02
ENSBTAG00000003807	coral1	0.118054	9.91106	0.0537191	0.40798	-0.0992683	0.026146	0.19865	0.623807	0.617002	-0.158436	-0.166296	0.280516	0.34291	0.1726	0.0411956	-0.373265	0.6626	0	1	1	0	0.0144928	0.0144928
ENSBTAG00000003808	grey	0.0342864	0.358124	0.0832131	0.0824338	-0.44404	0.123927	-0.141662	0.228049	0.0623571	0.355948	0.250693	0.201226	-0.115661	0.127292	-0.403039	-0.317894	-0.215982	0	44	44	0	0.0157876	0.0157537
ENSBTAG00000003809	coral1	0.051141	14.5709	0.0716898	0.718393	0.547412	0.591418	0.658138	0.766359	0.355665	0.25055	0.218049	0.436242	0.537198	0.585472	0.190483	-0.0841276	0.136526	1	2	3	0.027027	0.0173913	0.0197368
ENSBTAG00000003813	antiquewhite2	0.0878742	16.6255	0.160657	0.535726	0.19389	0.384186	0.665254	0.724627	0.427295	0.101517	0.288854	0.656237	0.794595	0.6004	0.367369	-0.24174	0.36924	0	0	0	0	0	0
ENSBTAG00000003820	darkviolet	0.0373413	7.53329	0.10627	0.206037	-0.140326	0.00519468	0.227408	0.478886	-0.0600718	0.591446	0.282817	0.640325	0.256049	0.780268	-0.23731	0.440481	0.302419	0	0	0	0	0	0
ENSBTAG00000003825	darkviolet	0.0728445	28.0682	0.338821	0.382179	-0.112793	0.0804972	0.448087	0.47079	-0.0384069	0.599854	0.543598	0.604851	0.795787	0.87634	0.369666	0.283309	0.122839	0	3	3	0	0.00689655	0.00671141
ENSBTAG00000003826	coral1	0.0650805	6.90091	0.0196708	0.744968	0.0286976	0.0704915	0.426006	0.573503	0.121379	0.129382	-0.0700694	0.343785	0.713365	0.669899	0.529569	0.203789	0.21185	0	0	0	0	0	0
ENSBTAG00000003830	brown	0.0426424	6.75842	0.0633986	0.502176	0.253028	0.612379	0.671396	0.590576	0.745882	0.376462	0.566464	0.169295	0.644858	0.471524	0.0571354	-0.0847306	0.328838	0	2	2	0	0.0298507	0.0238095
ENSBTAG00000003832	darkviolet	0.0541938	7.81417	0.10633	0.3121	-0.152518	0.0130359	0.284355	0.130982	-0.136212	0.792367	0.524761	0.0930808	0.542374	0.802418	0.187836	0.806943	-0.0384576	0	0	0	0	0	0
ENSBTAG00000003836	coral1	0.062563	22.1421	0.11976	0.694858	0.195643	0.538799	0.27127	0.769115	0.62437	0.045356	-0.0830176	0.149045	0.0657638	0.143861	-0.259447	-0.528965	0.138232	0	3	3	0	0.0132159	0.0131004
ENSBTAG00000003840	antiquewhite2	0.0319826	4.54135	0.0733882	-0.14449	-0.0427004	-0.10194	0.441503	0.194344	-0.0549203	0.231823	0.525518	0.740612	0.759046	0.603638	0.432466	0.182024	0.418333	0	2	2	0	0.025	0.0227273
ENSBTAG00000003842	grey	0.047417	12.2527	0.692841	0.230117	0.325366	0.26287	0.495028	0.722742	0.550767	-0.0233587	0.00715451	0.678775	0.26481	0.418114	-0.238563	-0.0732582	0.840104	0	7	7	0	0.0315315	0.0301724
ENSBTAG00000003843	coral1	0.0945469	37.124	0.15642	0.707296	0.492788	0.767718	0.833955	0.759944	0.600546	0.554291	0.585545	0.337614	0.683701	0.748272	0.0507266	0.136244	0.224034	1	6	7	0.0666667	0.0461538	0.0482759
ENSBTAG00000003845	coral1	0.0542489	17.9852	0.0510047	0.411105	0.168991	0.474654	0.615385	0.720411	0.492003	0.619946	0.468098	0.568079	0.396683	0.826832	-0.386242	0.382412	0.525832	0	0	0	0	0	0
ENSBTAG00000003848	coral1	0.0784755	19.2753	0.100201	0.385869	0.514114	0.751278	0.526153	0.75292	0.818158	-0.0508662	0.189876	0.357197	0.13006	0.0579648	-0.325636	-0.684931	0.366529	0	13	13	0	0.037037	0.0357143
ENSBTAG00000003849	blue2	0.0452626	12.9683	0.580314	0.427909	0.840302	0.947114	0.824864	0.599858	0.781853	0.0952378	0.359825	0.199631	0.291066	0.250301	-0.197168	-0.145124	0.308931	0	2	2	0	0.017094	0.015748
ENSBTAG00000003851	antiquewhite2	0.0858514	36.7348	0.369199	0.474694	-0.102202	0.0477059	0.506274	0.493359	0.145538	0.549732	0.458843	0.459124	0.880259	0.893263	0.415763	0.432216	0.336316	0	0	0	0	0	0
ENSBTAG00000003857	coral1	0.0585224	20.5773	0.0847129	0.322621	0.342796	0.39014	0.744189	0.805502	0.653566	0.16178	0.295602	0.778019	0.603031	0.667312	-0.0765618	0.0428054	0.886971	0	0	0	0	0	0
ENSBTAG00000003866	coral1	0.118199	27.0817	0.119798	0.389337	0.398725	0.771354	0.79315	0.813858	0.770897	0.519782	0.680631	0.589244	0.493579	0.65323	-0.344197	-0.0645441	0.513908	0	0	0	0	0	0
ENSBTAG00000003872	coral1	0.121551	97.0402	0.519504	0.479875	0.363277	0.575189	0.608239	0.918094	0.61212	0.198128	0.202739	0.725001	0.312396	0.542676	-0.314341	-0.244655	0.550507	0	0	0	0	0	0
ENSBTAG00000003876	coral1	0.0737536	22.2019	0.119969	0.283786	0.420346	0.482071	0.406686	0.736456	0.563334	-0.117961	-0.000588924	0.572429	0.070605	0.143631	-0.305958	-0.543826	0.477185	0	29	29	0	0.0296524	0.0290873
ENSBTAG00000003877	coral1	0.119599	113.419	0.617956	0.74109	0.099531	0.385655	0.398167	0.92759	0.658708	0.206929	-0.0259297	0.394631	0.309226	0.502087	-0.220115	-0.195346	0.508504	0	3	3	0	0.0291262	0.0247934
ENSBTAG00000003880	coral1	0.0409371	3.28016	0.0117424	0.556107	0.355671	0.659216	0.519356	0.524635	0.372681	0.778339	0.575684	0.0667283	0.277577	0.637408	-0.281664	0.356756	-0.0341737	0	2	2	0	0.00456621	0.00446429
ENSBTAG00000003882	antiquewhite2	0.07622	37.982	0.46173	0.513928	0.609216	0.486735	0.856495	0.58373	0.425598	-0.0364939	0.278859	0.490108	0.890733	0.531645	0.608512	-0.0587438	0.383184	0	0	0	0	0	0
ENSBTAG00000003887	coral1	0.139229	33.0856	0.118146	0.637033	-0.0853796	0.0836069	0.497792	0.741029	0.437472	0.27769	0.13428	0.501127	0.768295	0.773085	0.265741	0.181055	0.615498	1	0	1	0.0357143	0	0.00274725
ENSBTAG00000003889	darkviolet	0.0816545	36.8701	0.406173	0.681848	0.0690824	0.427763	0.566827	0.72675	0.428665	0.724626	0.43353	0.352541	0.538716	0.904033	-0.151682	0.457801	0.321146	0	0	0	0	0	0
ENSBTAG00000003897	antiquewhite2	0.0505273	16.1008	0.200816	0.179272	0.263393	0.408882	0.730949	0.548191	0.325797	0.316549	0.706858	0.771329	0.845133	0.642147	0.322785	-0.157346	0.349777	0	0	0	0	0	0
ENSBTAG00000003904	antiquewhite2	0.0443171	3.98373	0.0681598	0.38845	-0.0413445	0.0301891	0.340223	0.307366	0.400208	-0.201126	-0.0107266	0.102383	0.66791	0.191633	0.56337	-0.188006	0.349153	0	0	0	0	0	0
ENSBTAG00000003907	coral1	0.0955002	61.9424	0.259505	0.658	0.347725	0.491926	0.764006	0.857629	0.476223	0.356695	0.272659	0.660647	0.658321	0.85342	0.0400459	0.21867	0.522249	0	0	0	0	0	0
ENSBTAG00000003908	darkviolet	0.123604	80.3336	0.528277	0.546627	0.209557	0.500389	0.683716	0.858387	0.458161	0.59339	0.491098	0.712966	0.580509	0.897553	-0.165266	0.187152	0.463437	0	1	1	0	0.0102041	0.00909091
ENSBTAG00000003914	coral1	0.0757019	23.8076	0.0610475	0.445783	-0.0252407	0.453669	0.58699	0.700255	0.491304	0.736948	0.717871	0.528933	0.63812	0.827928	-0.13847	0.136191	0.337282	1	0	1	0.0714286	0	0.0714286
ENSBTAG00000003916	coral1	0.0892434	47.1376	0.238438	0.590544	0.296766	0.558462	0.722496	0.876433	0.885718	0.132608	0.265528	0.474835	0.620194	0.518508	-0.0316772	-0.216713	0.706308	0	6	6	0	1	1
ENSBTAG00000003919	brown	0.0421175	6.25062	0.0871261	0.146283	0.434716	0.736158	0.775908	0.62029	0.751492	0.341059	0.77125	0.556052	0.537298	0.427732	-0.178782	-0.287013	0.470575	0	1	1	0	0.0117647	0.0104167
ENSBTAG00000003922	darkviolet	0.0680147	8.41602	0.085013	0.65598	0.322302	0.155053	0.547582	0.481997	0.108049	0.291474	0.0387438	0.242079	0.645486	0.761596	0.405701	0.619562	0.303213	0	2	2	0	0.018018	0.0172414
ENSBTAG00000003925	coral1	0.114151	26.5624	0.0680718	0.75293	0.457252	0.50945	0.741531	0.571672	0.428934	0.229511	0.298867	0.161909	0.832052	0.599363	0.532589	0.129058	0.158355	0	0	0	0	0	0
ENSBTAG00000003927	antiquewhite2	0.121642	53.6404	0.41109	0.621335	0.452084	0.57033	0.833582	0.796979	0.562754	0.182731	0.414395	0.591601	0.87323	0.64532	0.386714	-0.194537	0.402108	0	0	0	0	0	0
ENSBTAG00000003928	coral1	0.0974672	12.6211	0.0613102	0.653647	0.564148	0.741624	0.658241	0.750904	0.60338	0.177604	0.091118	0.307029	0.222608	0.457927	-0.264428	0.0210188	0.296916	0	0	0	0	0	0
ENSBTAG00000003929	coral1	0.0787098	41.459	0.19026	0.531116	0.161195	0.431463	0.679393	0.870262	0.632237	0.361291	0.302661	0.67832	0.571636	0.785687	-0.170014	0.130352	0.702408	0	0	0	0	0	0
ENSBTAG00000003934	coral1	0.0678995	17.0925	0.0690268	0.60758	0.654541	0.675909	0.826042	0.762947	0.631253	0.045664	0.10661	0.462354	0.483226	0.542999	-0.00355585	0.0743767	0.518979	1	0	1	0.0714286	0	0.00793651
ENSBTAG00000003935	antiquewhite2	0.089679	51.6888	0.331999	0.729835	0.227382	0.39477	0.699902	0.725064	0.380472	0.472936	0.438426	0.436055	0.892212	0.842091	0.40068	0.178406	0.282507	0	0	0	0	0	0
ENSBTAG00000003936	darkviolet	0.0848983	13.1701	0.183447	0.591351	-0.349094	-0.0167518	0.179848	0.513556	0.0231645	0.7389	0.23986	0.283195	0.430372	0.871655	-0.0377013	0.560146	0.131099	0	0	0	0	0	0
ENSBTAG00000003947	coral1	0.108207	61.6798	0.26305	0.668497	0.651786	0.653392	0.893882	0.832427	0.555322	0.162233	0.302048	0.584514	0.75356	0.673933	0.271138	-0.03227	0.442836	0	0	0	0	0	0
ENSBTAG00000003948	darkviolet	0.0596206	9.6236	0.0740987	0.194772	-0.07152	0.141354	0.493243	0.292685	-0.0145567	0.488759	0.658123	0.547329	0.819002	0.719439	0.437662	0.182115	0.0589682	0	0	0	0	0	0
ENSBTAG00000003949	darkviolet	0.0596518	17.6607	0.123107	0.539731	-0.258356	-0.0833039	0.335499	0.580389	0.0616095	0.407559	0.154774	0.554827	0.698685	0.848778	0.301489	0.330807	0.35013	0	0	0	0	0	0
ENSBTAG00000003953	coral1	0.111839	38.2682	0.187543	0.592705	0.339534	0.562478	0.711187	0.880368	0.80555	0.185925	0.343471	0.500125	0.661747	0.523885	0.0552984	-0.29736	0.600675	0	0	0	0	0	0
ENSBTAG00000003954	coral1	0.130345	134.375	0.73026	0.696904	0.320917	0.674148	0.536672	0.931327	0.820095	0.198518	0.11185	0.352785	0.229724	0.399303	-0.3711	-0.314737	0.44692	1	4	5	0.1	0.00819672	0.0100402
ENSBTAG00000003956	coral1	0.0896903	50.6588	0.254863	0.899376	0.479982	0.570467	0.727244	0.830062	0.5098	0.243295	0.137441	0.323973	0.676162	0.678193	0.271854	0.0704486	0.279789	0	0	0	0	0	0
ENSBTAG00000003959	sienna3	0.0296389	3.8898	0.564819	0.0334219	0.535568	0.700612	0.751632	0.402128	0.467852	0.532985	0.866309	0.455823	0.453204	0.515587	-0.190617	0.107544	0.279336	0	1	1	0	0.00251889	0.00242718
ENSBTAG00000003960	coral1	0.125057	109.118	0.586012	0.798798	0.235351	0.627049	0.634162	0.946071	0.766407	0.358295	0.258782	0.387593	0.507094	0.623052	-0.147458	-0.137474	0.430671	0	0	0	0	0	0
ENSBTAG00000003966	coral1	0.111176	32.4702	0.159211	0.854061	0.139997	0.386377	0.545866	0.804069	0.630632	0.126265	0.0313738	0.248194	0.651366	0.537924	0.243814	-0.115764	0.393548	0	4	4	0	0.0784314	0.0769231
ENSBTAG00000003967	brown	0.0727443	30.2879	0.618807	0.448559	0.739246	0.76943	0.913646	0.79199	0.68441	0.251437	0.430117	0.592466	0.532338	0.616	-0.110629	0.0467112	0.580736	0	0	0	0	0	0
ENSBTAG00000003968	coral1	0.144785	116.829	0.546527	0.677165	0.459816	0.639944	0.862203	0.932276	0.649642	0.297825	0.393273	0.666929	0.759111	0.761147	0.116199	-0.0658643	0.526897	0	1	1	0	0.00662252	0.00606061
ENSBTAG00000003975	coral1	0.129263	26.9029	0.140998	0.712614	0.316589	0.693586	0.58779	0.819619	0.712066	0.425883	0.227872	0.248388	0.252225	0.573922	-0.404552	0.0908674	0.354174	0	0	0	0	0	0
ENSBTAG00000003983	coral1	0.13297	106.266	0.570708	0.653607	0.474262	0.743665	0.595855	0.903009	0.852628	0.068018	0.0645939	0.346383	0.196645	0.309218	-0.355565	-0.363632	0.467579	0	8	8	0	0.0231884	0.0231884
ENSBTAG00000003986	coral1	0.0628599	24.3168	0.117977	0.851218	0.200512	0.568726	0.396091	0.794166	0.438701	0.500316	0.147997	0.17135	0.22898	0.57519	-0.239102	0.0190003	0.0246564	0	0	0	0	0	0
ENSBTAG00000003989	darkturquoise	0.0202832	0.542315	0.0224085	-0.406003	-0.24896	-0.476065	-0.0763158	-0.414246	-0.706896	0.0305312	0.164148	0.322484	0.310525	0.211168	0.537288	0.333438	-0.183258	0	0	0	0	0	0
ENSBTAG00000003990	coral1	0.042913	11.0787	0.0199011	0.404657	0.581824	0.739731	0.805334	0.556305	0.307668	0.563313	0.725442	0.485065	0.601384	0.698605	0.0648412	0.143993	0.0465125	0	3	3	0	0.0789474	0.06
ENSBTAG00000003994	darkviolet	0.0571472	9.87102	0.142862	0.596732	-0.0255447	0.00249495	0.250609	0.426335	-0.0503881	0.536817	0.00827216	0.185689	0.340247	0.797051	0.0382346	0.762907	0.173281	0	0	0	0	0	0
ENSBTAG00000003997	antiquewhite2	0.0871061	51.193	0.860447	0.348804	0.393128	0.321962	0.795846	0.477589	0.322584	0.0736172	0.42133	0.568597	0.973505	0.611201	0.641374	0.0399985	0.418417	0	0	0	0	0	0
ENSBTAG00000004005	coral1	0.107533	74.7633	0.40851	0.623915	0.034113	0.42877	0.272215	0.851617	0.684125	0.192492	-0.011104	0.309183	0.0961343	0.321246	-0.423748	-0.357579	0.402176	0	42	42	0	0.0165877	0.0165224
ENSBTAG00000004014	darkviolet	0.089586	52.4233	0.731588	0.648663	0.082716	0.303822	0.534885	0.659462	0.214796	0.721514	0.392266	0.414477	0.580658	0.964969	-0.00524601	0.570766	0.260993	0	15	15	0	0.0549451	0.0541516
ENSBTAG00000004015	coral1	0.133345	148.605	0.808389	0.556099	0.355706	0.604906	0.548577	0.935336	0.76487	0.149637	0.106705	0.532602	0.215276	0.421631	-0.401826	-0.304782	0.581415	0	1	1	0	0.00243309	0.00236407
ENSBTAG00000004019	grey	0.0421576	1.03795	0.184081	-0.127147	-0.206788	-0.141453	0.195121	0.192301	-0.112907	-0.00344611	0.314108	0.702108	0.555269	0.301591	0.417891	-0.324702	0.170911	0	0	0	0	0	0
ENSBTAG00000004024	grey	0.0325318	0.360476	0.0461084	0.631312	0.119638	0.423315	0.118141	0.379872	0.0662882	0.312325	-0.0187654	-0.078287	-0.046	0.252875	-0.161137	-0.0108035	-0.406321	0	6	6	0	0.025	0.0239044
ENSBTAG00000004037	brown1	0.0302071	3.48443	0.959891	0.224961	-0.231391	0.211885	0.101703	0.2122	-0.0818347	0.977145	0.703476	0.108461	0.191678	0.626407	-0.263982	0.388806	-0.297237	0	0	0	0	0	0
ENSBTAG00000004038	coral1	0.0542924	0.896372	0.00308539	0.167117	0.207068	0.0419497	0.289371	0.297714	0.601551	-0.510762	-0.235127	0.0713383	0.354087	-0.125357	0.293253	-0.349427	0.667411	0	5	5	0	0.010101	0.00956023
ENSBTAG00000004041	coral1	0.026295	2.33987	0.00631667	0.114173	0.181915	0.228385	0.290627	0.523667	0.0510852	0.0527743	0.0923152	0.768972	0.131846	0.352138	-0.152406	-0.261006	0.223782	0	4	4	0	0.0153257	0.0135593
ENSBTAG00000004046	turquoise	0.0212868	2.56385	0.0567402	0.189119	0.734808	0.649711	0.593654	0.500791	0.790549	-0.243286	0.130793	0.193331	0.180688	-0.0653978	-0.126588	-0.447684	0.521511	1	4	5	0.125	0.0283688	0.033557
ENSBTAG00000004048	antiquewhite2	0.040965	5.68864	0.107821	0.0558385	0.00249423	0.148089	0.461023	0.280919	0.151433	0.240521	0.635819	0.530852	0.795507	0.43805	0.488018	-0.219566	0.165084	0	0	0	0	0	0
ENSBTAG00000004051	coral1	0.0959019	47.0935	0.199394	0.813147	0.275201	0.303639	0.65928	0.79792	0.478556	0.240976	0.0943832	0.392408	0.782745	0.766985	0.35073	0.22324	0.517587	0	2	2	0	0.0555556	0.0487805
ENSBTAG00000004054	coral1	0.0900773	17.8142	0.082576	0.68479	-0.216044	-0.0526593	0.262908	0.731711	0.299205	0.260881	-0.0709349	0.42213	0.55594	0.688509	0.171044	0.133594	0.494206	1	0	1	0.04	0	0.00350877
ENSBTAG00000004064	coral1	0.0717507	11.1048	0.0329705	0.522103	0.77169	0.844032	0.832386	0.653765	0.715743	-0.105195	0.266892	0.317427	0.522175	0.227798	0.173819	-0.41203	0.265155	0	6	6	0	0.0447761	0.0444444
ENSBTAG00000004072	coral1	0.0405907	8.33806	0.037231	0.427085	0.26631	0.302285	0.52114	0.713171	0.479534	-0.229789	0.0319534	0.634273	0.597568	0.286203	0.336004	-0.575324	0.464624	1	3	4	0.04	0.030303	0.0322581
ENSBTAG00000004075	brown1	0.0275324	0.913225	0.244376	0.0181063	-0.530856	-0.201578	-0.0855	0.0451961	-0.137173	0.813912	0.551331	0.0866248	0.246761	0.550871	-0.125525	0.476201	-0.0262573	0	0	0	0	0	0
ENSBTAG00000004077	coral1	0.124981	65.1804	0.35623	0.675861	0.167847	0.357488	0.320478	0.857077	0.670109	-0.0711265	-0.253399	0.324384	0.152919	0.26786	-0.228099	-0.350268	0.521204	1	6	7	0.2	0.0283019	0.0322581
ENSBTAG00000004079	grey	0.0216512	1.77275	0.260262	0.393667	0.231119	0.427572	0.103044	0.480015	0.0992685	0.236719	0.00446686	0.219702	-0.205652	0.177162	-0.394047	-0.234393	-0.197164	0	1	1	0	0.00775194	0.0070922
ENSBTAG00000004080	coral1	0.0849584	48.5028	0.229642	0.79349	0.607779	0.656557	0.841861	0.817359	0.723311	0.0918418	0.149146	0.313967	0.685881	0.56963	0.225087	0.0120793	0.49044	1	0	1	0.0333333	0	0.00775194
ENSBTAG00000004085	turquoise	0.0280182	1.81612	0.0284314	-0.0479325	0.833391	0.532895	0.521952	0.32418	0.340351	-0.283891	0.0531128	0.416401	0.00837977	-0.0338151	-0.138706	-0.267855	0.351942	0	0	0	0	0	0
ENSBTAG00000004094	darkviolet	0.0991723	72.8405	0.647163	0.640201	0.236921	0.374521	0.677625	0.805558	0.351175	0.53305	0.353942	0.624746	0.67794	0.943734	0.0591933	0.36154	0.463144	0	3	3	0	0.0137615	0.0122951
ENSBTAG00000004098	brown	0.0656447	5.63347	0.0642389	0.394459	0.678697	0.554675	0.737843	0.681566	0.607993	-0.0819029	0.22478	0.495483	0.57138	0.325051	0.220492	-0.313113	0.524655	0	0	0	0	0	0
ENSBTAG00000004100	coral1	0.116289	41.6738	0.222838	0.497061	0.189763	0.418617	0.560229	0.876907	0.812977	0.187674	0.185645	0.514841	0.431657	0.510392	-0.236613	-0.158687	0.782996	0	2	2	0	0.00766284	0.0070922
ENSBTAG00000004112	antiquewhite2	0.0727458	26.4025	0.356944	0.39117	0.12573	0.348541	0.689379	0.66943	0.514803	0.310534	0.563802	0.627441	0.888974	0.669701	0.317333	-0.129299	0.496087	0	0	0	0	0	0
ENSBTAG00000004114	darkviolet	0.0867305	47.2052	0.514408	0.453518	0.109191	0.50289	0.624869	0.720339	0.337814	0.762131	0.708176	0.64403	0.598907	0.893474	-0.136328	0.184923	0.234497	0	0	0	0	0	0
ENSBTAG00000004115	darkviolet	0.0426097	11.3137	0.0915833	0.482398	-0.120891	-0.262954	0.289907	0.281269	-0.153497	0.218762	-0.0135074	0.283724	0.752873	0.720754	0.663474	0.566138	0.252744	0	1	1	0	0.0144928	0.0117647
ENSBTAG00000004117	brown	0.0351222	4.83828	0.0830358	0.166077	0.418125	0.167183	0.605644	0.277807	0.43628	-0.435332	0.0250469	0.317361	0.722434	0.135042	0.642698	-0.190173	0.569873	0	3	3	0	0.024	0.0232558
ENSBTAG00000004118	grey	0.0462727	2.65145	0.21296	0.101605	0.514375	0.564794	0.573677	0.485186	0.238584	0.255439	0.32484	0.634415	0.102154	0.467598	-0.383226	0.126273	0.282628	0	2	2	0	0.0185185	0.0183486
ENSBTAG00000004126	floralwhite	0.0345375	2.78771	0.133388	-0.107708	0.141688	0.459684	0.554207	0.475318	0.301423	0.437384	0.745081	0.839853	0.376495	0.539675	-0.293532	-0.134508	0.334691	0	0	0	0	0	0
ENSBTAG00000004135	coral1	0.0914575	57.8168	0.315426	0.692029	0.289446	0.430566	0.382754	0.863034	0.552369	0.0842623	-0.178545	0.376494	0.120961	0.404552	-0.294232	-0.148937	0.439441	0	18	18	0	0.0234681	0.0218447
ENSBTAG00000004139	coral1	0.0812471	22.5924	0.11517	0.669813	0.00642832	0.116245	0.288542	0.803831	0.404203	0.228393	-0.139405	0.409665	0.315022	0.597191	-0.110441	0.0994457	0.54372	0	0	0	0	0	0
ENSBTAG00000004147	coral1	0.124511	115.202	0.54595	0.611671	0.378456	0.581641	0.813648	0.947642	0.635052	0.337308	0.393858	0.743204	0.70029	0.791067	0.00288389	-0.0374465	0.598742	0	0	0	0	0	0
ENSBTAG00000004154	coral1	0.0483449	11.7183	0.0520592	0.799281	-0.170518	0.172525	0.163637	0.732203	0.256884	0.528908	0.0274501	0.208433	0.276269	0.650026	-0.132939	0.135365	0.119803	0	2	2	0	0.166667	0.166667
ENSBTAG00000004155	grey	0.00429021	0.308183	0.0613971	0.0344526	-0.483686	-0.297421	-0.309548	0.111346	0.163572	-0.0499926	-0.416322	-0.0393889	-0.340387	-0.0066862	-0.490973	0.162898	0.384242	0	0	0	0	0	0
ENSBTAG00000004159	grey	0.0208262	1.33419	0.0973266	0.45044	-0.153039	0.190122	0.156	0.508475	-0.0259667	0.438584	0.295215	0.431142	0.342832	0.495448	0.0790265	-0.219689	-0.20041	0	0	0	0	0	0
ENSBTAG00000004161	antiquewhite2	0.112023	33.8195	0.639285	0.214954	0.0899054	-0.0384576	0.510895	0.227644	-0.0344058	0.114059	0.347739	0.476862	0.933443	0.58485	0.795184	0.180598	0.240368	0	1	1	0	0.0138889	0.0119048
ENSBTAG00000004165	coral1	0.0606655	22.2711	0.106478	0.426332	0.71485	0.60109	0.677188	0.770031	0.614817	-0.195578	0.00511142	0.564501	0.328961	0.259126	-0.0155156	-0.377934	0.546362	0	33	33	0	0.0138423	0.0137271
ENSBTAG00000004168	coral1	0.0494952	7.22609	0.0361819	0.410104	0.450338	0.550039	0.374645	0.668277	0.480047	0.0956147	-0.0875646	0.344279	-0.150647	0.26778	-0.566738	-0.0599449	0.351866	0	0	0	0	0	0
ENSBTAG00000004171	coral1	0.0922577	49.1278	0.263727	0.587395	0.330711	0.758172	0.549045	0.862213	0.827571	0.270088	0.330746	0.337453	0.259385	0.330597	-0.357076	-0.467127	0.318133	0	326	326	0	0.0601254	0.0601032
ENSBTAG00000004172	coral1	0.116448	105.347	0.564498	0.649917	0.364697	0.502183	0.648686	0.954307	0.687212	0.190959	0.0769362	0.590672	0.421695	0.634686	-0.200157	-0.0187076	0.689705	0	0	0	0	0	0
ENSBTAG00000004177	antiquewhite2	0.0684117	19.2244	0.0681242	0.527819	0.207892	0.179482	0.539067	0.663841	0.108673	0.41234	0.224781	0.633286	0.626975	0.855982	0.204981	0.356789	0.376542	0	50	50	0	0.0149925	0.0148148
ENSBTAG00000004178	darkturquoise	0.0498803	0.781484	0.0833401	-0.0862956	0.369655	0.425158	0.408981	0.172277	0.658875	-0.279188	0.0592661	0.0764008	0.0121545	-0.13807	-0.287433	-0.159083	0.522717	0	0	0	0	0	0
ENSBTAG00000004189	coral1	0.117404	89.2607	0.480229	0.791026	0.220802	0.497389	0.573378	0.940764	0.628762	0.174204	0.0480302	0.492385	0.482034	0.589278	-0.0438443	-0.181061	0.446016	0	3	3	0	0.0135135	0.0135135
ENSBTAG00000004190	antiquewhite2	0.088064	46.8725	0.411623	0.542978	0.305505	0.372784	0.751011	0.717889	0.306323	0.361159	0.464456	0.687676	0.899966	0.828273	0.412961	0.0817952	0.373152	0	16	16	0	0.0433604	0.039801
ENSBTAG00000004193	coral1	0.111744	86.919	0.46206	0.679178	0.231737	0.361347	0.614266	0.938832	0.671098	0.155535	0.0578373	0.578655	0.573223	0.656312	-0.00615205	-0.039749	0.732244	0	0	0	0	0	0
ENSBTAG00000004194	coral1	0.0969861	48.9071	0.236376	0.667299	0.320373	0.753165	0.673971	0.836412	0.569426	0.626105	0.538493	0.441285	0.442253	0.7259	-0.264756	0.0183258	0.180987	0	0	0	0	0	0
ENSBTAG00000004196	blue	0.0389416	11.4403	0.39165	0.0395047	0.104722	-0.257672	0.220327	-0.203263	-0.397484	-0.129761	0.0610941	0.114559	0.657536	0.241085	0.945889	0.269337	-0.0957762	0	10	10	0	0.0392157	0.0381679
ENSBTAG00000004199	coral1	0.115155	40.2865	0.199502	0.380925	0.562226	0.641214	0.771617	0.863965	0.804209	-0.05769	0.256225	0.694419	0.504814	0.37327	-0.0640368	-0.449986	0.70752	0	2	2	0	0.0526316	0.047619
ENSBTAG00000004203	brown	0.0644184	4.1582	0.089329	0.0375706	0.655028	0.421139	0.695123	0.515799	0.319181	-0.202845	0.128807	0.810174	0.367046	0.343482	0.0373124	-0.123026	0.59522	0	0	0	0	0	0
ENSBTAG00000004207	darkviolet	0.0668265	31.149	0.331222	0.4061	0.304024	0.52746	0.696892	0.683431	0.230268	0.577445	0.611023	0.742242	0.60632	0.841618	-0.00516487	0.145391	0.206771	1	0	1	0.111111	0	0.0714286
ENSBTAG00000004211	coral1	0.0853555	46.6546	0.174952	0.791515	0.229216	0.392596	0.62928	0.790173	0.284058	0.420821	0.265129	0.51122	0.736115	0.838029	0.290743	0.149033	0.215466	0	2	2	0	0.0333333	0.0240964
ENSBTAG00000004215	darkviolet	0.0459041	9.52357	0.118743	0.0524747	-0.0296818	0.198216	0.555499	0.378229	0.136699	0.662105	0.765559	0.676397	0.672257	0.841319	0.0287068	0.405781	0.363781	0	0	0	0	0	0
ENSBTAG00000004225	coral1	0.108371	34.0008	0.177275	0.518026	0.150129	0.537632	0.517508	0.848265	0.898803	0.141507	0.192793	0.391035	0.335252	0.358402	-0.317023	-0.354293	0.630557	0	0	0	0	0	0
ENSBTAG00000004230	darkviolet	0.0615742	24.1254	0.1725	0.373776	0.310378	0.306001	0.790118	0.527575	0.282857	0.291415	0.426388	0.627419	0.867964	0.821735	0.37764	0.38298	0.499259	0	6	6	0	0.157895	0.153846
ENSBTAG00000004237	coral1	0.0357461	7.78127	0.0394521	0.48354	0.225808	0.3044	0.343322	0.67895	0.816813	-0.32973	-0.326284	0.180155	0.14879	0.048379	-0.167693	-0.359456	0.718546	0	0	0	0	0	0
ENSBTAG00000004238	darkviolet	0.0575173	16.4461	0.140905	0.531451	-0.0651571	0.0980612	0.366107	0.728803	0.321374	0.356103	0.000604407	0.549412	0.359608	0.766189	-0.19009	0.364582	0.60121	2	14	16	0.0714286	0.0122699	0.0136869
ENSBTAG00000004240	coral1	0.0780593	37.0436	0.195415	0.77916	-0.0388249	0.441859	0.381492	0.849764	0.584996	0.407672	0.201481	0.300609	0.408048	0.553446	-0.137725	-0.212677	0.229663	0	0	0	0	0	0
ENSBTAG00000004242	antiquewhite2	0.0686349	30.8962	0.397229	0.443421	0.182925	0.120598	0.682222	0.617268	0.342818	0.186324	0.247134	0.628093	0.896696	0.791433	0.445093	0.292216	0.677517	0	0	0	0	0	0
ENSBTAG00000004243	coral1	0.0871516	20.8731	0.109234	0.321378	0.312917	0.528566	0.571702	0.820914	0.616914	0.159048	0.366235	0.719107	0.409702	0.412166	-0.166974	-0.484069	0.506017	0	4	4	0	0.0470588	0.0416667
ENSBTAG00000004248	turquoise	0.0248703	3.91689	0.089585	0.181028	0.789841	0.620135	0.578668	0.462079	0.779516	-0.424319	-0.046105	0.164049	0.116711	-0.158402	-0.0987136	-0.454463	0.556483	2	1	3	0.25	0.027027	0.0666667
ENSBTAG00000004249	coral1	0.0663702	26.7298	0.131109	0.870032	0.142493	0.551044	0.491433	0.810238	0.480449	0.44711	0.246072	0.250513	0.486927	0.617512	0.0127035	-0.09731	0.053289	0	8	8	0	0.0114778	0.0114778
ENSBTAG00000004256	coral1	0.0202165	2.53256	0.00949815	-0.052307	-0.00035245	-0.19298	0.281839	0.375685	0.245599	-0.35628	-0.0855649	0.68742	0.48795	0.205972	0.316981	-0.275271	0.760968	0	0	0	0	0	0
ENSBTAG00000004258	coral1	0.0836243	44.5232	0.209563	0.629301	0.658884	0.752973	0.751562	0.836216	0.527314	0.198995	0.227629	0.537572	0.398193	0.545898	-0.0878494	-0.12193	0.293403	0	0	0	0	0	0
ENSBTAG00000004259	darkviolet	0.0650981	22.2111	0.338024	0.378928	-0.244863	-0.0168045	0.270941	0.442474	-0.0195456	0.762174	0.371726	0.428386	0.450998	0.92033	-0.0773363	0.680781	0.252281	0	1	1	0	0.0026455	0.00238095
ENSBTAG00000004261	darkviolet	0.0586824	10.2321	0.148098	0.429029	-0.0772627	0.196869	0.277037	0.335171	0.0445463	0.866343	0.437382	0.103388	0.277985	0.804418	-0.22778	0.773644	0.0336568	0	0	0	0	0	0
ENSBTAG00000004268	antiquewhite2	0.0689683	30.6824	0.524144	0.258449	0.418485	0.391425	0.750962	0.363555	0.250637	0.0925288	0.532987	0.496371	0.911002	0.490092	0.646871	-0.0936648	0.198628	0	0	0	0	0	0
ENSBTAG00000004269	darkviolet	0.0320872	6.20213	0.0603186	0.346814	0.15379	-0.0931231	0.417848	0.42313	0.00355684	0.194973	-0.0130295	0.496877	0.549669	0.728189	0.289928	0.589818	0.534947	0	8	8	0	0.0275862	0.0257235
ENSBTAG00000004271	coral1	0.128677	119.296	0.632218	0.722692	0.593906	0.778715	0.718562	0.927024	0.776379	0.0986446	0.112825	0.417224	0.349775	0.434556	-0.183126	-0.264039	0.434324	0	3	3	0	0.00849858	0.00824176
ENSBTAG00000004275	violet	0.052334	8.17492	0.684483	0.130965	-0.0598447	-0.217634	0.100757	-0.173505	-0.3671	0.463765	0.154082	-0.112631	0.302661	0.537001	0.272782	0.968299	-0.060581	0	2	2	0	0.00843882	0.00790514
ENSBTAG00000004278	coral1	0.0567819	19.8564	0.0640823	0.590706	0.567902	0.553604	0.844587	0.62368	0.400171	0.287631	0.305862	0.434991	0.690656	0.755494	0.220948	0.391332	0.384789	1	7	8	0.111111	0.102941	0.103896
ENSBTAG00000004279	darkviolet	0.108731	53	0.573001	0.655612	-0.012668	0.207358	0.539882	0.723442	0.328702	0.588866	0.301391	0.479956	0.671613	0.952141	0.0615868	0.487076	0.467206	0	0	0	0	0	0
ENSBTAG00000004281	darkviolet	0.105296	9.45222	0.0530469	0.679925	-0.132746	0.361178	0.41647	0.626681	0.488833	0.666373	0.420308	0.137071	0.521715	0.719036	-0.0911712	0.261308	0.205114	0	0	0	0	0	0
ENSBTAG00000004282	coral1	0.09788	41.9893	0.177008	0.515041	0.618046	0.768505	0.873703	0.849648	0.742769	0.0258815	0.357979	0.642894	0.63498	0.457911	0.0895711	-0.40568	0.484327	0	12	12	0	0.00592008	0.00584226
ENSBTAG00000004283	coral1	0.0717977	33.4534	0.161748	0.753276	0.121893	0.380091	0.588998	0.821053	0.681303	0.393439	0.252156	0.297355	0.664656	0.702717	0.063252	0.121934	0.551921	0	52	52	0	0.0547368	0.053886
ENSBTAG00000004284	brown	0.057643	20.6414	0.292553	0.611091	0.451578	0.713355	0.827108	0.623327	0.603248	0.397431	0.571389	0.270707	0.750845	0.622382	0.206686	0.0578195	0.212316	0	0	0	0	0	0
ENSBTAG00000004288	brown	0.0499363	14.6908	0.169468	0.329981	0.50764	0.609802	0.769366	0.746422	0.446316	0.274907	0.55182	0.784504	0.626738	0.598614	0.0738787	-0.24697	0.375742	0	0	0	0	0	0
ENSBTAG00000004294	coral1	0.0845641	34.4918	0.156958	0.739966	0.611871	0.741781	0.836808	0.782092	0.675171	0.0731841	0.217363	0.354766	0.645149	0.500295	0.209097	-0.147702	0.328504	1	6	7	0.111111	0.0571429	0.0614035
ENSBTAG00000004295	brown	0.0592001	26.3525	0.791141	0.216159	0.708306	0.613626	0.952443	0.504256	0.449559	0.101598	0.527209	0.636853	0.762699	0.568816	0.29571	0.0805683	0.479394	0	3	3	0	0.0410959	0.0405405
ENSBTAG00000004305	darkviolet	0.0328241	2.72399	0.025092	-0.125554	-0.0863231	0.14784	0.374185	0.449389	0.193478	0.472045	0.648257	0.825529	0.417154	0.587954	-0.19807	-0.0390196	0.449203	0	0	0	0	0	0
ENSBTAG00000004307	coral1	0.115537	40.7109	0.196979	0.671673	0.0108548	0.295669	0.512332	0.856752	0.554367	0.311226	0.255795	0.522904	0.691511	0.66465	0.146942	-0.165894	0.481839	2	2	4	0.142857	0.013245	0.0242424
ENSBTAG00000004310	coral1	0.13614	53.5059	0.260812	0.716961	0.350381	0.691614	0.743137	0.877948	0.663334	0.569012	0.544538	0.429969	0.63746	0.752106	-0.0611971	0.0028556	0.334749	0	0	0	0	0	0
ENSBTAG00000004315	brown	0.100941	71.5665	0.399279	0.611154	0.69164	0.853403	0.874213	0.878552	0.747691	0.142945	0.313269	0.543381	0.496619	0.516855	-0.0914108	-0.210116	0.441291	0	1	1	0	0.00666667	0.00641026
ENSBTAG00000004316	coral1	0.0953241	68.0017	0.354591	0.606886	0.520701	0.638376	0.700971	0.914098	0.738769	0.21708	0.149125	0.510914	0.341746	0.572306	-0.293689	-0.00535541	0.642973	1	7	8	0.0357143	0.0419162	0.0410256
ENSBTAG00000004322	sienna3	0.0392415	0.810223	0.118327	-0.279757	-0.333793	-0.0220472	-0.259643	-0.35694	-0.445851	0.749932	0.622234	-0.16612	-0.178402	0.149908	-0.271301	0.309519	-0.6347	0	0	0	0	0	0
ENSBTAG00000004328	darkviolet	0.0414661	9.86156	0.1101	0.311296	0.165115	0.104095	0.602665	0.516914	0.148055	0.22109	0.181521	0.697073	0.657138	0.803346	0.216654	0.465994	0.580821	0	0	0	0	0	0
ENSBTAG00000004333	coral1	0.148323	150.049	0.812971	0.632757	0.380676	0.707053	0.611603	0.946796	0.75633	0.296542	0.221144	0.494971	0.256474	0.517083	-0.415299	-0.208828	0.470725	0	6	6	0	0.0244898	0.0241935
ENSBTAG00000004334	coral1	0.132155	12.134	0.0604178	0.482094	0.266907	0.594823	0.40097	0.728788	0.515176	0.505279	0.232472	0.333129	-0.0284579	0.511532	-0.662771	0.107329	0.290563	0	0	0	0	0	0
ENSBTAG00000004343	coral1	0.0165515	1.4053	0.00550823	0.0485131	0.0112754	0.512398	0.385437	0.464265	0.319848	0.530242	0.632496	0.574574	0.14126	0.457374	-0.507343	-0.12069	0.118524	0	0	0	0	0	0
ENSBTAG00000004344	coral1	0.0682465	27.6286	0.141736	0.370652	0.395099	0.571597	0.471024	0.774243	0.896953	-0.111028	-0.0326001	0.352158	0.0446837	0.119212	-0.482739	-0.409549	0.69897	0	20	20	0	0.0109469	0.0107701
ENSBTAG00000004347	coral1	0.0656591	20.2129	0.0637429	0.540429	0.194035	0.108188	0.615581	0.717598	0.369298	0.038117	-0.0154429	0.648212	0.739711	0.728476	0.333152	0.220965	0.730817	0	5	5	0	0.0212766	0.0197628
ENSBTAG00000004348	antiquewhite2	0.0365914	3.11159	0.0274456	-0.0202849	0.545196	0.311877	0.702524	0.0992425	0.189902	0.152345	0.473921	0.309587	0.610503	0.455717	0.323951	0.460827	0.37714	0	1	1	0	0.0416667	0.04
ENSBTAG00000004349	coral1	0.0951888	49.0604	0.194569	0.780238	0.351446	0.435043	0.758299	0.766462	0.575033	0.308845	0.24665	0.337726	0.817067	0.769314	0.309629	0.257581	0.507378	0	0	0	0	0	0
ENSBTAG00000004356	darkviolet	0.0850784	50.9978	0.534419	0.525339	0.162855	0.480643	0.65167	0.738045	0.28028	0.65483	0.621838	0.672617	0.68174	0.888756	0.0423972	0.127388	0.195769	0	0	0	0	0	0
ENSBTAG00000004367	brown	0.0882736	15.5345	0.0987771	0.282457	0.114182	0.206579	0.671175	0.582939	0.564684	0.126449	0.365339	0.590819	0.827428	0.611097	0.27952	0.0526526	0.758356	0	0	0	0	0	0
ENSBTAG00000004368	coral1	0.0852997	54.3924	0.295539	0.575034	0.30271	0.597673	0.327997	0.801162	0.633817	0.204862	0.0135755	0.263586	-0.0623554	0.2585	-0.541988	-0.306966	0.281427	0	4	4	0	0.00980392	0.00954654
ENSBTAG00000004371	coral1	0.0811994	14.3487	0.074201	0.367042	0.266297	0.520668	0.441308	0.768003	0.656037	0.117764	0.0264922	0.507739	0.00307327	0.357423	-0.597272	-0.135616	0.580963	0	0	0	0	0	0
ENSBTAG00000004376	coral1	0.126816	20.8576	0.111637	0.571003	0.0584326	0.46671	0.289403	0.779397	0.548988	0.369948	0.0494217	0.323761	-0.0164044	0.454593	-0.601252	-0.0392486	0.328828	0	0	0	0	0	0
ENSBTAG00000004380	brown	0.0662968	20.7279	0.201293	0.594519	0.618744	0.58791	0.8067	0.563513	0.418275	0.207178	0.426548	0.296447	0.817763	0.547806	0.507558	-3.61323e-05	0.17432	0	0	0	0	0	0
ENSBTAG00000004383	coral1	0.0695474	23.7045	0.112271	0.710278	0.0382765	0.0536801	0.448266	0.752258	0.409388	-0.0178986	-0.167989	0.45715	0.679623	0.600006	0.373153	0.0230777	0.59949	0	6	6	0	0.00923077	0.00907716
ENSBTAG00000004387	grey	0.0174492	0.820968	0.0798375	-0.153883	0.475196	0.492217	0.254081	0.297028	0.700018	-0.338323	-0.0558995	0.145766	-0.343473	-0.335038	-0.62893	-0.474494	0.523449	0	3	3	0	0.0535714	0.0454545
ENSBTAG00000004392	coral1	0.078074	22.0707	0.108445	0.743763	0.359467	0.468849	0.634041	0.789613	0.301495	0.228563	0.141051	0.54593	0.60638	0.688209	0.232477	-0.0120656	0.20255	0	0	0	0	0	0
ENSBTAG00000004400	coral1	0.124457	102.757	0.542365	0.669296	0.308599	0.726068	0.701706	0.93462	0.695754	0.489476	0.477166	0.540039	0.505773	0.685044	-0.225056	-0.154306	0.356429	0	2	2	0	0.00724638	0.00689655
ENSBTAG00000004402	antiquewhite2	0.0853111	29.9612	0.408271	0.592705	0.225109	0.157282	0.638692	0.662165	0.263783	0.0461653	0.104891	0.606045	0.892291	0.695333	0.602776	0.0530097	0.466017	0	1	1	0	0.0416667	0.030303
ENSBTAG00000004403	antiquewhite2	0.0724261	16.4614	0.136864	0.308553	-0.274268	-0.128744	0.379468	0.454385	0.0572725	0.445185	0.344903	0.611722	0.77374	0.850012	0.321193	0.39189	0.444601	0	0	0	0	0	0
ENSBTAG00000004406	coral1	0.0864187	27.6039	0.149337	0.446426	0.182274	0.473432	0.211923	0.713615	0.759264	-0.105188	-0.17063	0.183979	-0.132792	-0.0128202	-0.518562	-0.548842	0.422895	1	168	169	0.0357143	0.0234342	0.023482
ENSBTAG00000004409	coral1	0.0905884	50.6029	0.268804	0.742884	0.627091	0.750027	0.6017	0.834204	0.664782	0.0667918	0.0242953	0.254448	0.23416	0.314152	-0.147231	-0.293211	0.250058	1	0	1	0.04	0	0.0188679
ENSBTAG00000004413	grey	0.0245779	1.71532	0.288458	0.270456	0.494832	0.621305	0.17844	0.39638	0.339003	0.0193255	0.0528568	0.0383409	-0.270968	-0.14522	-0.395733	-0.524806	-0.173264	0	20	20	0	0.0231481	0.0229885
ENSBTAG00000004416	antiquewhite2	0.0800415	18.3945	0.0916931	0.594992	0.162432	0.343759	0.687758	0.584853	0.466198	0.329072	0.330498	0.340818	0.800388	0.74325	0.294793	0.31947	0.43471	1	0	1	0.0526316	0	0.0212766
ENSBTAG00000004427	coral1	0.0974622	39.5535	0.210557	0.523768	0.127637	0.213046	0.435736	0.847795	0.565507	-0.000802955	-0.0333877	0.604204	0.466245	0.462771	0.0248751	-0.281116	0.679958	1	6	7	0.0238095	0.00762389	0.00844391
ENSBTAG00000004428	darkviolet	0.0426235	10.5266	0.132185	0.0836774	-0.178571	-0.246859	0.267082	0.0445174	-0.284193	0.497401	0.432359	0.341542	0.705117	0.728141	0.503242	0.65157	0.137822	0	0	0	0	0	0
ENSBTAG00000004436	coral1	0.0850656	10.1589	0.0361923	0.479922	-0.156192	-0.101859	0.314099	0.653107	0.128949	0.125482	-0.0724439	0.674522	0.572515	0.6915	0.238494	0.118012	0.51812	0	0	0	0	0	0
ENSBTAG00000004438	coral1	0.120563	2.73053	0.0126383	0.231939	0.114807	0.552732	0.400389	0.619346	0.630309	0.0606354	0.251222	0.478251	0.132211	0.176702	-0.390675	-0.524045	0.318086	0	10	10	0	0.0295858	0.0274725
ENSBTAG00000004442	darkviolet	0.0721255	10.6642	0.150356	0.464809	0.00310654	-0.0421972	0.366409	0.319335	-0.175206	0.45411	0.134918	0.340707	0.575343	0.838998	0.331499	0.743149	0.149094	0	0	0	0	0	0
ENSBTAG00000004448	coral1	0.112667	28.0657	0.130287	0.362582	0.600219	0.73274	0.599676	0.759959	0.602955	0.0944481	0.151638	0.546001	0.0538397	0.322132	-0.473647	-0.240053	0.411029	0	6	6	0	0.0191693	0.0180723
ENSBTAG00000004452	coral1	0.117527	104.58	0.56085	0.722055	0.25594	0.680324	0.615538	0.933252	0.66841	0.430557	0.333102	0.479938	0.412223	0.633882	-0.260304	-0.164897	0.321011	0	1	1	0	0.00404858	0.00352113
ENSBTAG00000004457	coral1	0.0914039	45.5017	0.225974	0.642556	0.440819	0.80426	0.802451	0.856308	0.717512	0.520999	0.616672	0.452342	0.614069	0.675945	-0.0991051	-0.10831	0.308157	1	0	1	0.0555556	0	0.016129
ENSBTAG00000004463	brown	0.0553012	18.4958	0.209301	0.641276	0.671594	0.651825	0.765738	0.728152	0.425868	0.3091	0.227186	0.420676	0.455686	0.671484	-0.0102485	0.256587	0.321912	0	0	0	0	0	0
ENSBTAG00000004471	coral1	0.0447806	9.81323	0.0462241	0.422845	0.308827	0.731811	0.654357	0.689009	0.649341	0.719417	0.73558	0.350491	0.394405	0.651704	-0.39238	0.0965828	0.287637	0	0	0	0	0	0
ENSBTAG00000004472	coral1	0.0578418	21.234	0.0612832	0.780886	0.487928	0.497556	0.722263	0.646663	0.575371	0.0637605	0.148903	0.143689	0.782484	0.486588	0.498974	-0.0150608	0.313056	0	0	0	0	0	0
ENSBTAG00000004476	coral1	0.0508053	16.2112	0.0524167	0.553011	0.745147	0.823085	0.835446	0.645468	0.528369	0.0978245	0.406282	0.384143	0.603782	0.391295	0.252013	-0.292655	0.104076	0	0	0	0	0	0
ENSBTAG00000004484	antiquewhite2	0.0448132	9.97317	0.184021	0.443959	-0.190757	-0.0680903	0.361647	0.338029	0.129438	0.155158	0.19212	0.289674	0.840426	0.560917	0.642438	0.121188	0.230205	2	23	25	0.2	0.0191507	0.0206441
ENSBTAG00000004489	grey	0.0828028	0.940792	0.0020574	0.271019	0.473297	0.615801	0.543406	0.598359	0.524826	0.265757	0.504646	0.40476	0.344254	0.290129	-0.105506	-0.383278	0.226306	1	2	3	0.0625	0.0147059	0.0197368
ENSBTAG00000004495	antiquewhite2	0.0956381	12.2506	0.179735	0.479549	0.252608	0.112384	0.582243	0.536213	0.416522	-0.287706	-0.0739003	0.431925	0.816844	0.384196	0.657072	-0.142788	0.578172	0	0	0	0	0	0
ENSBTAG00000004497	coral1	0.149379	156.686	0.835425	0.641546	0.400662	0.625	0.728701	0.980635	0.687284	0.255556	0.240703	0.674673	0.492361	0.666401	-0.17617	-0.130899	0.580927	2	2	4	0.125	0.00314465	0.00613497
ENSBTAG00000004499	coral1	0.102235	68.491	0.168248	0.592048	0.031123	0.345205	0.644959	0.808293	0.43127	0.53932	0.488905	0.662461	0.794321	0.901392	0.124024	0.128437	0.44994	0	4	4	0	0.0181818	0.017094
ENSBTAG00000004509	coral1	0.111587	89.9576	0.487643	0.481636	0.243247	0.591975	0.533416	0.906763	0.68271	0.200328	0.212684	0.644026	0.250332	0.456072	-0.393703	-0.369011	0.494789	1	1	2	0.0434783	0.0263158	0.0327869
ENSBTAG00000004512	coral1	0.0721938	25.0058	0.132139	0.638823	0.0793752	0.333975	0.475567	0.82913	0.77173	0.239375	0.0619479	0.31133	0.408914	0.546945	-0.207787	0.043123	0.717335	0	0	0	0	0	0
ENSBTAG00000004517	coral1	0.0404276	7.30962	0.027709	0.229758	0.0859652	0.530543	0.591718	0.656998	0.507193	0.55715	0.619834	0.663516	0.386234	0.684411	-0.40633	0.0667555	0.426539	0	16	16	0	0.0313112	0.0311891
ENSBTAG00000004531	coral1	0.046576	8.91953	0.0243271	0.28044	0.0326948	-0.0028775	0.474399	0.611761	0.143353	0.055156	0.0691013	0.854804	0.626098	0.680881	0.247136	0.0851663	0.611018	0	0	0	0	0	0
ENSBTAG00000004540	coral1	0.113851	52.8916	0.278496	0.912056	0.352117	0.564009	0.637093	0.869298	0.725125	0.187441	0.0313967	0.198632	0.532056	0.55983	0.0540071	-0.00311039	0.422252	0	4	4	0	0.0175439	0.0161943
ENSBTAG00000004542	antiquewhite2	0.120279	68.7697	0.106466	0.629254	0.260917	0.569883	0.738197	0.906228	0.607021	0.299867	0.387007	0.687361	0.696714	0.708509	0.058391	-0.190732	0.452585	0	0	0	0	0	0
ENSBTAG00000004544	antiquewhite2	0.0753587	10.8845	0.174914	-0.0534171	0.358639	0.387461	0.686479	0.223006	0.197924	0.31538	0.811817	0.5367	0.765852	0.483178	0.375511	-0.00330201	0.195455	0	0	0	0	0	0
ENSBTAG00000004552	darkviolet	0.119013	62.5402	0.613348	0.701367	-0.0104664	0.354062	0.496842	0.778713	0.312082	0.725296	0.420949	0.473879	0.568758	0.923797	-0.0708881	0.309269	0.23876	0	0	0	0	0	0
ENSBTAG00000004553	darkviolet	0.0676882	11.5639	0.163624	0.295644	0.005246	0.0283846	0.381069	0.176764	-0.262001	0.670986	0.515788	0.313017	0.660464	0.831467	0.393301	0.677475	-0.0710917	1	5	6	0.142857	0.0277778	0.0320856
ENSBTAG00000004554	coral1	0.119161	78.6931	0.383785	0.747022	0.370831	0.597336	0.743144	0.908918	0.569149	0.256595	0.307624	0.584724	0.711246	0.676764	0.179988	-0.199629	0.350408	0	18	18	0	0.0143655	0.0139319
ENSBTAG00000004556	blue	0.0278924	4.56643	0.104251	0.156254	0.447018	0.0610037	0.427772	-0.0415735	-0.21487	-0.167295	0.11179	0.150998	0.64784	0.217829	0.875978	0.122847	-0.100335	0	0	0	0	0	0
ENSBTAG00000004564	coral1	0.082936	27.7338	0.146068	0.468557	0.344837	0.2973	0.461781	0.787525	0.693602	-0.311537	-0.239132	0.483116	0.318629	0.204328	-0.00679201	-0.40592	0.758078	0	64	64	0	0.0168865	0.0168288
ENSBTAG00000004570	darkturquoise	0.0421188	8.1624	0.493267	0.46653	0.635502	0.68032	0.612488	0.670949	0.928181	-0.136716	0.00363008	0.112971	0.178737	0.0962928	-0.250239	-0.257817	0.611998	0	0	0	0	0	0
ENSBTAG00000004574	violet	0.0375262	9.64711	0.92493	-0.016825	-0.203717	-0.331123	-0.158494	-0.322631	-0.423937	0.409818	-0.0152335	-0.2809	-0.0533561	0.326762	-0.0104147	0.976109	-0.11079	0	12	12	0	0.027972	0.027972
ENSBTAG00000004587	brown	0.0493707	4.8065	0.083431	0.521456	0.703468	0.566286	0.729248	0.451972	0.248046	0.319709	0.363649	0.214775	0.576891	0.575897	0.297365	0.316107	0.102714	0	0	0	0	0	0
ENSBTAG00000004593	coral1	0.123167	111.312	0.594609	0.640495	0.0889492	0.42673	0.488225	0.938783	0.606324	0.367486	0.159932	0.580537	0.355563	0.668307	-0.314116	-0.0582705	0.544684	0	6	6	0	0.0230769	0.0225564
ENSBTAG00000004598	coral1	0.101297	67.9182	0.360277	0.465415	0.427816	0.557274	0.650384	0.910289	0.73998	0.147984	0.20191	0.641948	0.372026	0.501816	-0.263951	-0.218782	0.70617	0	0	0	0	0	0
ENSBTAG00000004603	coral1	0.0511152	16.1547	0.0595096	0.303611	0.188666	0.514588	0.60599	0.72956	0.479867	0.560547	0.496918	0.69157	0.328622	0.756244	-0.459848	0.210159	0.509937	1	1	2	0.0714286	0.00769231	0.0138889
ENSBTAG00000004604	antiquewhite2	0.0761929	33.0009	0.324987	0.455633	0.644816	0.607316	0.87901	0.556661	0.530003	-0.00610751	0.407886	0.424875	0.853703	0.442005	0.525567	-0.176931	0.333322	0	0	0	0	0	0
ENSBTAG00000004625	grey	0.0388377	0.289341	0.0687572	-0.00518292	-0.14459	-0.274574	-0.110129	0.184938	0.00258896	0.0210734	-0.0746545	0.217556	0.0808537	0.105033	0.0349902	-0.0750059	0.311686	0	2	2	0	0.0454545	0.0454545
ENSBTAG00000004632	antiquewhite2	0.089882	50.042	0.779785	0.434306	0.312173	0.321689	0.77157	0.473978	0.281626	0.230835	0.460938	0.49354	0.972902	0.711724	0.601421	0.195014	0.333015	0	0	0	0	0	0
ENSBTAG00000004635	darkviolet	0.140168	26.9892	0.352989	0.52705	0.0952012	0.416913	0.606914	0.565072	0.157354	0.718604	0.655583	0.488975	0.726311	0.893652	0.173722	0.303536	0.0319519	0	0	0	0	0	0
ENSBTAG00000004636	coral1	0.0927587	43.835	0.22131	0.775965	0.0811662	0.382194	0.57137	0.842514	0.703881	0.344028	0.178722	0.307228	0.620115	0.684821	0.0131234	0.0988618	0.566031	0	0	0	0	0	0
ENSBTAG00000004643	darkviolet	0.0425922	5.93863	0.0497293	0.106028	-0.073706	0.0689979	0.395636	0.590161	0.283549	0.442894	0.388665	0.763455	0.428442	0.719302	-0.213856	0.219148	0.674405	0	6	6	0	0.0153061	0.015
ENSBTAG00000004653	coral1	0.112965	90.1374	0.486476	0.790516	0.338637	0.587934	0.529812	0.91385	0.820557	0.0404415	-0.0567677	0.261929	0.310703	0.352264	-0.16868	-0.310134	0.483468	0	31	31	0	0.0496795	0.0489731
ENSBTAG00000004654	brown	0.0618996	22.4095	0.441179	0.408291	0.539412	0.643668	0.871781	0.645316	0.656322	0.219757	0.603961	0.480424	0.828241	0.532483	0.294385	-0.16514	0.440163	0	0	0	0	0	0
ENSBTAG00000004659	darkviolet	0.0361239	0.986119	0.00635226	-0.153457	-0.417783	-0.216422	-0.19812	-0.30067	-0.510771	0.814065	0.501212	-0.0958195	0.0017214	0.434985	-0.141631	0.732559	-0.402616	0	0	0	0	0	0
ENSBTAG00000004664	brown	0.0616411	15.5432	0.384838	0.203677	0.645828	0.72532	0.885144	0.671148	0.524104	0.276455	0.672828	0.769805	0.61944	0.571843	0.00477027	-0.169182	0.433509	0	3	3	0	0.0340909	0.0340909
ENSBTAG00000004672	coral1	0.130213	37.8228	0.135951	0.713596	-0.0784032	0.0685006	0.463954	0.746604	0.353396	0.316018	0.0984036	0.466004	0.760784	0.800883	0.312297	0.212695	0.514443	0	11	11	0	0.0561224	0.0531401
ENSBTAG00000004679	coral1	0.143246	46.5852	0.225566	0.900306	0.343558	0.644143	0.63824	0.831351	0.512623	0.483774	0.2755	0.256841	0.529787	0.711637	0.0119818	0.100543	0.133343	0	1	1	0	0.0121951	0.0120482
ENSBTAG00000004688	darkviolet	0.0502856	12.062	0.131727	0.32369	0.0133385	0.456462	0.503224	0.524292	0.195231	0.80867	0.83419	0.518656	0.569719	0.768648	-0.057321	0.0932401	-0.0179462	0	2	2	0	0.0116959	0.0111732
ENSBTAG00000004695	darkviolet	0.0959431	57.8141	0.478826	0.748602	0.0404617	0.252419	0.560914	0.758181	0.365909	0.56904	0.278966	0.418238	0.704884	0.932609	0.127141	0.434779	0.425216	0	0	0	0	0	0
ENSBTAG00000004709	coral1	0.110971	75.7366	0.408901	0.46632	0.439358	0.590812	0.566905	0.883921	0.675232	-0.0424259	0.0637565	0.636034	0.2539	0.316	-0.237637	-0.491673	0.527894	2	12	14	0.0833333	0.0324324	0.035533
ENSBTAG00000004715	coral1	0.103275	7.58875	0.0313755	0.375829	-0.215295	-0.0665062	0.323198	0.564956	0.410143	0.0686159	0.123838	0.463103	0.701988	0.477059	0.339833	-0.14886	0.592235	0	0	0	0	0	0
ENSBTAG00000004723	coral1	0.0883929	50.0643	0.262558	0.736527	0.358049	0.690345	0.66915	0.885035	0.8596	0.125736	0.189548	0.321402	0.489467	0.420523	-0.0719706	-0.329104	0.444562	0	6	6	0	0.0184049	0.0178571
ENSBTAG00000004729	coral1	0.0943609	39.6876	0.199532	0.30462	0.292439	0.615141	0.618273	0.832337	0.570722	0.411835	0.486459	0.777958	0.311494	0.604272	-0.434983	-0.182259	0.48673	0	3	3	0	0.0384615	0.0337079
ENSBTAG00000004732	coral1	0.104748	70.9822	0.379004	0.593429	0.481295	0.789042	0.52248	0.837385	0.778421	0.121825	0.122206	0.295063	0.0755068	0.230225	-0.43866	-0.43503	0.296332	0	1	1	0	0.00244499	0.00239808
ENSBTAG00000004736	coral1	0.125174	107.556	0.475415	0.670862	0.374077	0.552827	0.804534	0.928365	0.583307	0.380257	0.395522	0.683138	0.749932	0.827037	0.0919636	0.0269882	0.538379	0	5	5	0	0.0181818	0.0165017
ENSBTAG00000004738	coral1	0.139934	129.996	0.690594	0.701251	0.442595	0.620406	0.781619	0.978057	0.797067	0.212516	0.226924	0.562626	0.595049	0.651661	-0.0639729	-0.0944417	0.669933	0	0	0	0	0	0
ENSBTAG00000004745	coral1	0.0688621	2.21186	0.0113286	0.0792365	-0.319074	-0.0276477	-0.196706	0.436003	0.396447	-0.0128919	-0.192502	0.23317	-0.297777	-0.0507291	-0.597384	-0.419792	0.40877	1	2	3	0.037037	0.015873	0.0196078
ENSBTAG00000004746	coral1	0.116574	99.2235	0.538083	0.711076	0.315204	0.6167	0.624037	0.946193	0.751573	0.169473	0.0961621	0.487952	0.376905	0.530897	-0.231091	-0.196222	0.52028	0	8	8	0	0.0100503	0.0100125
ENSBTAG00000004749	coral1	0.0649406	24.434	0.121878	0.657072	0.356435	0.696566	0.703116	0.836699	0.716391	0.400021	0.517659	0.390687	0.632599	0.561676	0.0235352	-0.271565	0.298002	0	1	1	0	0.0181818	0.015873
ENSBTAG00000004750	coral1	0.0878881	46.6113	0.206476	0.70372	0.654977	0.76624	0.884625	0.81819	0.715547	0.115571	0.238339	0.419812	0.614701	0.561668	0.095388	-0.0470435	0.442359	0	0	0	0	0	0
ENSBTAG00000004757	darkviolet	0.0752316	37.7269	0.443878	0.689534	0.153512	0.388295	0.583819	0.728428	0.400758	0.689456	0.386064	0.353686	0.565263	0.914455	-0.079852	0.510526	0.37403	0	0	0	0	0	0
ENSBTAG00000004768	coral1	0.146275	120.304	0.649913	0.743277	0.48585	0.752248	0.664688	0.939931	0.72575	0.321803	0.244455	0.401245	0.354083	0.540893	-0.249505	-0.177152	0.36466	0	0	0	0	0	0
ENSBTAG00000004770	coral1	0.129448	121.197	0.661353	0.686854	0.21807	0.535251	0.443269	0.920467	0.679228	0.204019	0.00305502	0.41743	0.175451	0.45498	-0.388496	-0.216359	0.451913	0	1	1	0	0.00847458	0.00719424
ENSBTAG00000004777	darkviolet	0.0563152	15.5076	0.18779	0.313209	0.0569795	-0.0041099	0.438101	0.210036	-0.229293	0.535187	0.438525	0.373122	0.753665	0.822997	0.523295	0.63095	0.0351957	0	0	0	0	0	0
ENSBTAG00000004781	coral1	0.0687061	28.0791	0.150435	0.766554	-0.0421645	0.224822	0.20133	0.795282	0.610896	0.0990954	-0.215461	0.139441	0.213692	0.334043	-0.150439	-0.209462	0.423904	0	8	8	0	0.0239521	0.0231214
ENSBTAG00000004783	brown	0.0574626	5.73443	0.110836	0.238347	0.522131	0.659708	0.750335	0.442087	0.307267	0.265363	0.709928	0.518639	0.69039	0.437422	0.315625	-0.27407	0.00518363	0	0	0	0	0	0
ENSBTAG00000004786	antiquewhite2	0.0379467	7.83508	0.114304	0.430824	0.439163	0.252601	0.632836	0.323317	0.268622	-0.27051	0.0274793	0.251864	0.786374	0.298197	0.762073	-0.0597692	0.259491	0	0	0	0	0	0
ENSBTAG00000004787	coral1	0.0257224	3.69324	0.014554	0.282643	0.440496	0.667526	0.443348	0.562383	0.253622	0.457331	0.417	0.454943	0.0154241	0.418736	-0.459573	-0.0774979	-0.0140699	0	0	0	0	0	0
ENSBTAG00000004788	brown	0.0721604	11.844	0.253203	0.0999329	0.549767	0.759728	0.850014	0.663502	0.70251	0.290743	0.675036	0.727135	0.45412	0.510031	-0.304221	-0.134115	0.592114	0	0	0	0	0	0
ENSBTAG00000004799	coral1	0.0279949	2.8785	0.0136979	0.711419	-0.145765	0.163625	0.0933544	0.61291	0.0640317	0.351812	-0.0379416	0.246508	0.219209	0.486706	0.0030894	-0.0892882	-0.125974	1	3	4	0.04	0.00887574	0.0110193
ENSBTAG00000004801	darkviolet	0.0943742	48.7282	0.335841	0.493746	0.0794744	0.294242	0.704	0.66054	0.359813	0.46298	0.520878	0.633673	0.905224	0.886697	0.308913	0.233421	0.450969	0	4	4	0	0.0120846	0.0116959
ENSBTAG00000004803	antiquewhite2	0.0786161	40.8186	0.742249	0.416359	0.190363	0.147701	0.622396	0.427509	0.112129	0.25867	0.422337	0.489891	0.969595	0.703652	0.70171	0.165803	0.244341	0	2	2	0	0.0133333	0.0113636
ENSBTAG00000004804	coral1	0.0588789	14.8581	0.0772921	0.622594	0.45569	0.424889	0.472846	0.749063	0.796375	-0.267459	-0.280058	0.168323	0.244996	0.138379	-0.0462886	-0.294161	0.648521	0	0	0	0	0	0
ENSBTAG00000004805	coral1	0.105835	38.6617	0.199254	0.681542	0.073975	0.202622	0.477344	0.85952	0.404615	0.105122	-0.0504255	0.631933	0.569694	0.656137	0.144214	-0.0745448	0.531418	0	27	27	0	0.0733696	0.0731707
ENSBTAG00000004806	coral1	0.11246	94.7269	0.512	0.645302	0.335784	0.557581	0.520239	0.909966	0.836032	-0.043907	-0.0230995	0.388164	0.30239	0.280517	-0.183586	-0.469689	0.566587	2	94	96	0.1	0.0338008	0.0342735
ENSBTAG00000004814	coral1	0.103187	56.2072	0.300057	0.672636	0.41979	0.788566	0.589116	0.865156	0.684379	0.248907	0.249715	0.380005	0.26335	0.397752	-0.278492	-0.377648	0.194994	0	1	1	0	0.000832639	0.000805153
ENSBTAG00000004815	darkviolet	0.0587985	21.7987	0.220596	0.463164	-0.0972553	0.243358	0.465243	0.685489	0.197771	0.548044	0.394196	0.693809	0.558149	0.851958	-0.0378187	0.186653	0.292111	0	6	6	0	0.111111	0.0983607
ENSBTAG00000004820	antiquewhite2	0.0794259	27.168	0.48646	0.116409	0.0759148	0.0451223	0.542287	0.230664	-0.0374718	0.268948	0.54946	0.570347	0.910587	0.640605	0.657399	0.171949	0.19944	0	0	0	0	0	0
ENSBTAG00000004823	grey	0.0257616	1.11081	0.0615459	-0.139898	-0.308835	-0.0754328	0.28501	0.227636	0.127654	0.186407	0.487481	0.644673	0.602936	0.423884	0.213553	-0.119229	0.380515	0	1	1	0	0.0666667	0.0454545
ENSBTAG00000004824	coral1	0.0927577	10.1553	0.0500108	0.281672	-0.170075	0.310015	0.326076	0.704778	0.397475	0.41207	0.42379	0.691206	0.338812	0.533924	-0.284702	-0.312257	0.318471	0	77	77	0	0.0629599	0.0619469
ENSBTAG00000004829	brown	0.071685	10.022	0.290527	0.0996429	0.857872	0.665773	0.899676	0.378845	0.508483	-0.0667877	0.404077	0.460775	0.537172	0.326457	0.164855	0.0434932	0.483354	0	0	0	0	0	0
ENSBTAG00000004832	darkviolet	0.041696	4.19982	0.0492154	0.302362	-0.345978	-0.238355	0.12847	0.49494	0.00776176	0.298659	-0.055053	0.587083	0.333746	0.699878	-0.0493913	0.384535	0.504747	0	5	5	0	0.0228311	0.0228311
ENSBTAG00000004840	darkviolet	0.113275	3.98251	0.0441154	0.27361	-0.0371909	0.0246274	0.294479	0.254495	0.0310935	0.566302	0.205612	0.199916	0.278219	0.734268	-0.147059	0.865805	0.317553	0	4	4	0	0.0571429	0.0454545
ENSBTAG00000004844	coral1	0.103282	22.7301	0.121416	0.437286	0.308801	0.442872	0.512308	0.811733	0.699745	-0.23551	-0.0149879	0.585147	0.387494	0.197027	0.00535471	-0.652144	0.574911	0	1	1	0	0.0588235	0.0384615
ENSBTAG00000004849	darkviolet	0.0289885	4.99789	0.0640909	0.10211	-0.149006	0.110623	0.208764	0.441259	0.0270464	0.673043	0.393304	0.589644	0.110027	0.712892	-0.477673	0.417434	0.281994	1	7	8	0.0588235	0.0220126	0.0238806
ENSBTAG00000004850	coral1	0.0950158	22.4461	0.120306	0.772666	0.158564	0.536286	0.25766	0.767561	0.634656	0.141446	-0.0883009	0.0490788	0.0543879	0.20376	-0.299315	-0.382341	0.121446	0	28	28	0	0.0397163	0.037889
ENSBTAG00000004851	grey	0.0409313	2.60691	0.35445	0.529996	-0.0612035	0.408193	0.145508	0.372378	0.0323015	0.851539	0.487823	-0.0150909	0.113769	0.550276	-0.267889	0.234659	-0.42114	2	6	8	0.125	0.0714286	0.08
ENSBTAG00000004852	darkviolet	0.0338633	7.17656	0.105404	0.0613534	-0.11671	0.0109918	0.376481	0.23635	-0.0104587	0.728773	0.631734	0.447086	0.548538	0.82422	0.0180795	0.670513	0.305955	0	0	0	0	0	0
ENSBTAG00000004855	coral1	0.0594766	10.1362	0.0404837	0.301632	0.31304	0.365486	0.742018	0.693954	0.725876	0.0718411	0.258139	0.609573	0.630319	0.574612	-0.00585516	0.0864716	0.911724	0	0	0	0	0	0
ENSBTAG00000004856	antiquewhite2	0.0453844	1.96141	0.0309114	-0.0609561	-0.310222	-0.409077	0.158784	0.165768	-0.147197	0.173776	0.218898	0.581666	0.630704	0.546094	0.431385	0.254861	0.458429	0	46	46	0	0.0323034	0.0322581
ENSBTAG00000004860	turquoise	0.0315425	3.81646	0.119078	0.183122	0.874703	0.688933	0.656199	0.294044	0.370905	0.0938001	0.247813	0.141783	0.116347	0.225073	-0.159274	0.221367	0.205561	0	5	5	0	0.0337838	0.0328947
ENSBTAG00000004861	coral1	0.0591495	20.6631	0.0876993	0.653196	0.675974	0.699981	0.793698	0.729402	0.415724	0.149997	0.214307	0.481341	0.536738	0.574777	0.15505	-0.0124125	0.208655	0	0	0	0	0	0
ENSBTAG00000004870	darkviolet	0.0935916	56.374	0.716983	0.580319	0.05348	0.299995	0.546041	0.711855	0.25301	0.657847	0.373923	0.559826	0.554435	0.958159	-0.0845753	0.48222	0.364862	0	18	18	0	0.0283912	0.0278207
ENSBTAG00000004871	brown	0.0580786	25.3879	0.421202	0.115108	0.623481	0.526694	0.861175	0.368734	0.340018	0.0950591	0.622755	0.575101	0.819491	0.468353	0.462225	-0.0559844	0.32431	0	3	3	0	0.0857143	0.0652174
ENSBTAG00000004872	darkviolet	0.0651885	5.01422	0.0632553	0.240903	-0.373938	-0.203101	0.0794156	0.137182	-0.0379209	0.664934	0.25414	0.0425775	0.322368	0.692865	-0.0534021	0.837112	0.23137	0	0	0	0	0	0
ENSBTAG00000004873	darkviolet	0.0486074	9.99444	0.103056	0.0583518	-0.0362387	-0.0714008	0.446482	0.063702	-0.130439	0.376226	0.482452	0.394648	0.772334	0.689921	0.512012	0.574251	0.208346	0	3	3	0	0.111111	0.103448
ENSBTAG00000004874	darkviolet	0.0777034	11.0694	0.11219	0.226371	0.321947	0.330821	0.751983	0.398465	0.253282	0.419092	0.535315	0.534672	0.726376	0.798342	0.189416	0.548014	0.463695	0	0	0	0	0	0
ENSBTAG00000004875	coral1	0.117878	84.5571	0.415706	0.746183	0.105072	0.492379	0.589822	0.914716	0.585357	0.542693	0.39921	0.493765	0.612763	0.781164	-0.0619605	-0.0209024	0.378815	0	0	0	0	0	0
ENSBTAG00000004876	brown	0.0659044	16.1798	0.21634	0.369695	0.528948	0.781061	0.849374	0.755411	0.850067	0.343674	0.547674	0.495891	0.473311	0.562145	-0.307217	0.00815961	0.632808	0	0	0	0	0	0
ENSBTAG00000004887	coral1	0.116885	113.442	0.599928	0.793573	0.44163	0.763161	0.779123	0.931578	0.73508	0.391418	0.37328	0.423586	0.578693	0.671932	-0.0746972	-0.0839586	0.361919	0	0	0	0	0	0
ENSBTAG00000004893	darkviolet	0.0273809	3.45959	0.0409153	0.252288	0.104649	0.327491	0.528801	0.210653	0.16114	0.67958	0.646582	0.163499	0.547552	0.716827	0.0498015	0.639954	0.0982364	0	0	0	0	0	0
ENSBTAG00000004895	darkviolet	0.0745995	20.3577	0.288078	0.646367	-0.113609	0.244984	0.299702	0.584498	0.0823231	0.799988	0.339992	0.289444	0.360985	0.863099	-0.15302	0.489865	0.00803457	0	10	10	0	0.0446429	0.0431034
ENSBTAG00000004896	darkviolet	0.0810893	58.9273	0.601207	0.466669	0.103122	0.24627	0.5955	0.74383	0.216788	0.484603	0.389347	0.792643	0.683553	0.912463	0.099587	0.23487	0.447488	2	34	36	0.0625	0.0426065	0.0433735
ENSBTAG00000004899	darkviolet	0.0774081	15.6326	0.220295	0.373369	-0.00667954	0.140383	0.355541	0.590278	0.13847	0.639882	0.29346	0.534598	0.3199	0.840022	-0.258591	0.525439	0.403502	2	178	180	0.0333333	0.0460901	0.045895
ENSBTAG00000004901	darkviolet	0.0688588	29.8004	0.39997	0.502344	-0.0328547	0.0582969	0.434483	0.514755	0.03954	0.665574	0.377517	0.439668	0.666093	0.944783	0.198496	0.612937	0.284414	0	1	1	0	0.00649351	0.00621118
ENSBTAG00000004902	grey	0.0533343	0.753682	0.0770874	0.494724	0.641962	0.488513	0.536032	0.389932	0.673825	-0.335732	-0.24006	-0.145305	0.228077	0.00785996	0.107883	-0.014292	0.436141	0	0	0	0	0	0
ENSBTAG00000004907	darkviolet	0.132188	88.5754	0.69999	0.667217	0.236547	0.461982	0.757699	0.779563	0.409378	0.577267	0.516054	0.571054	0.827637	0.945457	0.189895	0.284563	0.370988	0	16	16	0	0.0377358	0.0356347
ENSBTAG00000004908	coral1	0.0564864	19.8223	0.0857523	0.754151	0.609361	0.493712	0.747152	0.676459	0.336655	0.103408	0.0983262	0.360574	0.706327	0.618279	0.45327	0.124601	0.248245	0	0	0	0	0	0
ENSBTAG00000004910	brown	0.0975995	52.8665	0.740723	0.506854	0.617844	0.632256	0.952327	0.74763	0.651158	0.0805979	0.412533	0.609207	0.861725	0.609226	0.343218	-0.0979913	0.565982	0	0	0	0	0	0
ENSBTAG00000004912	coral1	0.0705944	26.2379	0.137451	0.514465	0.549727	0.461435	0.624196	0.828049	0.606489	-0.0381958	-0.0366954	0.55338	0.354813	0.43884	-0.0801944	-0.116603	0.676641	0	1	1	0	0.00662252	0.00636943
ENSBTAG00000004913	antiquewhite2	0.0918544	43.3672	0.527374	0.589602	0.111045	0.10712	0.62505	0.620637	0.289544	0.287542	0.227169	0.500822	0.906905	0.83835	0.490452	0.358338	0.53206	0	0	0	0	0	0
ENSBTAG00000004915	antiquewhite2	0.0900406	42.4629	0.775098	0.469141	0.194672	0.203554	0.623183	0.381732	0.143961	0.243777	0.416395	0.357132	0.963986	0.64801	0.730195	0.155092	0.147918	0	0	0	0	0	0
ENSBTAG00000004922	coral1	0.12647	9.3942	0.0492842	0.424665	0.0592854	0.061916	0.311699	0.698599	0.500126	-0.354441	-0.332187	0.541954	0.356588	0.228246	0.115879	-0.390862	0.693934	0	2	2	0	0.0136054	0.0133333
ENSBTAG00000004929	coral1	0.109503	39.9453	0.211469	0.69815	0.511255	0.719834	0.606747	0.846946	0.732606	0.313531	0.136101	0.249695	0.187045	0.489661	-0.402115	0.0323702	0.419259	0	0	0	0	0	0
ENSBTAG00000004933	coral1	0.0976345	33.1798	0.142737	0.461121	0.3727	0.458954	0.747893	0.854411	0.687607	0.0698343	0.307334	0.711042	0.727252	0.558109	0.162194	-0.286714	0.705589	0	0	0	0	0	0
ENSBTAG00000004934	grey	0.081426	1.66412	0.172388	0.105573	0.587976	0.257095	0.671339	0.443576	0.549345	-0.358299	-0.0407786	0.497149	0.478688	0.243958	0.196478	0.0154939	0.873998	0	0	0	0	0	0
ENSBTAG00000004937	darkviolet	0.10657	84.4048	0.734922	0.576601	0.0864178	0.321283	0.63631	0.818839	0.371521	0.557062	0.438081	0.704593	0.728311	0.941215	0.0610179	0.231423	0.486217	0	0	0	0	0	0
ENSBTAG00000004942	antiquewhite2	0.10752	36.5829	0.50473	0.593123	0.513164	0.41495	0.780648	0.579815	0.445645	-0.00651	0.236066	0.364076	0.905992	0.519664	0.651594	-0.0436492	0.368142	0	1	1	0	0.0526316	0.0344828
ENSBTAG00000004952	antiquewhite2	0.0244547	2.36576	0.038494	0.296041	0.219681	-0.0764843	0.398044	0.275808	-0.0777715	0.0537186	0.120596	0.381013	0.72863	0.499701	0.701955	0.191852	0.240245	0	2	2	0	0.031746	0.0277778
ENSBTAG00000004962	coral1	0.0749029	21.9468	0.101173	0.616931	-0.0801317	0.407208	0.347895	0.770897	0.326133	0.594309	0.362653	0.480128	0.351715	0.678413	-0.223884	-0.0824507	0.0874931	0	0	0	0	0	0
ENSBTAG00000004976	coral1	0.0805036	5.97623	0.0289898	0.333246	0.0328434	0.637875	0.349546	0.647193	0.590597	0.6255	0.595623	0.315305	0.0970406	0.4049	-0.607383	-0.250382	0.11703	0	10	10	0	0.0149925	0.0144092
ENSBTAG00000004979	coral1	0.0897288	5.38882	0.0261296	0.506256	0.143886	0.30745	0.349731	0.661684	0.825879	-0.23458	-0.2448	0.14178	0.202255	0.105411	-0.161207	-0.296974	0.683079	0	2	2	0	0.0263158	0.0240964
ENSBTAG00000004990	coral1	0.0927744	33.5699	0.182555	0.449499	-0.00789024	0.285052	0.230087	0.784449	0.620048	0.226694	0.038721	0.385965	0.0964415	0.349184	-0.443556	-0.253234	0.541254	0	25	25	0	0.00874126	0.00871688
ENSBTAG00000004991	coral1	0.097259	49.7999	0.269687	0.779997	0.391896	0.637974	0.430599	0.830646	0.707915	0.0538677	-0.124453	0.143906	0.0950535	0.253122	-0.294523	-0.294628	0.277183	0	31	31	0	0.022017	0.0214385
ENSBTAG00000004992	coral1	0.137605	8.67449	0.0436968	0.577214	0.141635	0.472496	0.421682	0.750455	0.803845	0.0317881	-0.0596441	0.226236	0.17911	0.287726	-0.343084	-0.192439	0.555563	1	10	11	0.111111	0.0421941	0.0447154
ENSBTAG00000004997	grey	0.0463138	5.21255	0.138937	0.823051	0.496219	0.590303	0.545101	0.677958	0.616691	-0.0722853	-0.185566	0.0272842	0.29803	0.280233	0.0523277	-0.0818056	0.240232	0	1	1	0	0.00574713	0.00564972
ENSBTAG00000004999	coral1	0.0207876	0.410054	0.000770553	0.0663266	0.175556	-0.346314	0.221378	0.0739403	-0.232433	-0.262941	-0.269499	0.366334	0.460487	0.324739	0.605743	0.372998	0.420084	0	3	3	0	0.0241935	0.0208333
ENSBTAG00000005008	antiquewhite2	0.0431439	4.78308	0.0689197	0.000661059	-0.196924	-0.261359	0.224363	-0.00213847	-0.386215	0.230175	0.361907	0.469001	0.729576	0.539548	0.695759	0.252845	-0.0187233	0	0	0	0	0	0
ENSBTAG00000005012	grey	0.011091	0.355533	0.0238046	-0.0184207	-0.631401	-0.532377	-0.383839	0.165267	-0.0193657	0.0768169	-0.325942	0.181718	-0.179119	0.158138	-0.330348	0.162839	0.447093	0	1	1	0	0.0114943	0.0108696
ENSBTAG00000005016	coral1	0.0969703	50.7589	0.268243	0.859157	0.216562	0.49206	0.426438	0.874874	0.47191	0.361622	0.0537729	0.300031	0.319087	0.580249	-0.128231	-0.0736481	0.187019	0	18	18	0	0.0200669	0.0199336
ENSBTAG00000005027	brown	0.0475975	11.332	0.319075	0.143966	0.670475	0.702001	0.87825	0.510807	0.376172	0.389421	0.712351	0.6641	0.568543	0.633819	-0.0187059	0.14293	0.333565	0	0	0	0	0	0
ENSBTAG00000005034	brown1	0.103082	6.79642	0.953217	0.500674	-0.14818	0.278845	0.231458	0.343279	-0.00725578	0.947835	0.567973	0.0678534	0.320065	0.762111	-0.144291	0.531231	-0.251308	0	12	12	0	0.0574163	0.0545455
ENSBTAG00000005040	coral1	0.0409361	10.7624	0.056958	0.44929	-0.0334342	-0.132121	0.217816	0.621195	0.405954	-0.206006	-0.377331	0.395889	0.358412	0.341292	0.132545	-0.0361521	0.763077	0	0	0	0	0	0
ENSBTAG00000005048	antiquewhite2	0.0644999	24.3808	0.435667	0.262295	0.335826	0.247862	0.67142	0.360676	0.344238	-0.0244579	0.392503	0.406066	0.914963	0.408389	0.689124	-0.11636	0.371933	0	2	2	0	0.0588235	0.0487805
ENSBTAG00000005057	antiquewhite2	0.0414038	7.10738	0.110108	0.176055	0.119005	-0.0435745	0.448697	-0.00372211	-0.0375341	0.0584329	0.232071	0.135829	0.773317	0.445734	0.731519	0.432918	0.165994	0	0	0	0	0	0
ENSBTAG00000005058	coral1	0.0929167	23.633	0.125729	0.454652	-0.0224726	0.022344	0.302767	0.765813	0.431737	-0.0850856	-0.219201	0.622746	0.362386	0.448482	-0.0107619	-0.161146	0.723818	0	0	0	0	0	0
ENSBTAG00000005067	coral1	0.122423	98.3986	0.475436	0.754596	0.209832	0.591995	0.627392	0.918704	0.559328	0.582086	0.421603	0.496877	0.543841	0.791926	-0.139619	0.0167988	0.304855	0	0	0	0	0	0
ENSBTAG00000005075	darkviolet	0.105888	32.1607	0.159793	0.819138	-0.0381366	0.323065	0.435189	0.79207	0.494619	0.588458	0.200609	0.239925	0.487601	0.798069	-0.115061	0.320049	0.35913	0	0	0	0	0	0
ENSBTAG00000005076	antiquewhite2	0.0861713	14.9836	0.162005	0.338227	-0.25661	-0.0122734	0.390637	0.342541	0.0985371	0.582367	0.54232	0.362896	0.820697	0.789993	0.382773	0.38289	0.22678	0	0	0	0	0	0
ENSBTAG00000005077	darkviolet	0.0728907	22.862	0.270719	0.631479	0.330028	0.525495	0.650592	0.614904	0.261294	0.698417	0.473784	0.338621	0.528292	0.879945	-0.0380088	0.532013	0.13954	0	0	0	0	0	0
ENSBTAG00000005082	brown	0.0385291	9.0045	0.161033	0.175468	0.618742	0.555438	0.787641	0.268855	0.410767	-0.0817003	0.47241	0.312008	0.737792	0.246728	0.51855	-0.178095	0.204675	1	1	2	0.0232558	0.0178571	0.020202
ENSBTAG00000005083	coral1	0.118839	100.129	0.543146	0.568725	0.190776	0.567619	0.583982	0.943107	0.725921	0.243777	0.245822	0.629884	0.396815	0.547173	-0.28256	-0.30632	0.540906	0	10	10	0	0.0132275	0.0132275
ENSBTAG00000005085	coral1	0.0474047	10.5986	0.0363095	0.545821	-0.140245	0.103025	0.374098	0.709696	0.511749	0.443727	0.196483	0.369223	0.524878	0.712618	-0.0753407	0.252181	0.637309	1	0	1	0.0714286	0	0.0123457
ENSBTAG00000005086	coral1	0.0843651	25.1411	0.134579	0.239832	0.237405	0.478966	0.371443	0.740383	0.817468	-0.0222241	0.0643848	0.443158	0.00833725	0.128509	-0.556155	-0.462948	0.67955	0	8	8	0	0.0181818	0.0181818
ENSBTAG00000005090	coral1	0.0592733	19.0823	0.102167	0.370051	-0.0676097	0.0978413	0.170992	0.737476	0.377747	0.132434	-0.0894059	0.570746	0.111027	0.406962	-0.325537	-0.185344	0.548977	0	8	8	0	0.0264026	0.0240964
ENSBTAG00000005100	coral1	0.113132	53.0474	0.289425	0.642674	-0.0563507	0.358742	0.233766	0.839289	0.588625	0.268559	0.0345647	0.331508	0.163148	0.386011	-0.339199	-0.336383	0.330046	0	2	2	0	0.00858369	0.00851064
ENSBTAG00000005102	coral1	0.0937029	13.6937	0.0708125	0.348167	-0.0964022	0.0603465	0.377221	0.710028	0.538989	0.0927386	0.130262	0.595473	0.561515	0.489512	0.0652102	-0.200654	0.738136	0	0	0	0	0	0
ENSBTAG00000005115	coral1	0.0488744	5.80206	0.0234496	0.772847	0.182483	0.510585	0.542123	0.582038	0.548863	0.329493	0.323283	-0.000320935	0.655313	0.473772	0.288173	-0.0590623	0.0591248	0	0	0	0	0	0
ENSBTAG00000005116	brown	0.0484964	14.137	0.259737	0.289502	0.529553	0.558561	0.798377	0.519228	0.445235	0.212887	0.63891	0.513715	0.816248	0.492167	0.400594	-0.189292	0.286926	0	9	9	0	0.0222772	0.0214286
ENSBTAG00000005119	coral1	0.102577	34.1654	0.170596	0.557269	0.395901	0.615913	0.686556	0.87829	0.640229	0.161985	0.356345	0.627532	0.596992	0.490713	0.0680634	-0.455834	0.398016	0	3	3	0	0.0277778	0.024
ENSBTAG00000005127	antiquewhite2	0.0666601	24.8932	0.459084	0.256149	0.198165	0.0888767	0.566997	0.229417	0.21787	-0.0477918	0.28801	0.291923	0.907348	0.401872	0.77733	0.0393851	0.31652	0	0	0	0	0	0
ENSBTAG00000005136	coral1	0.10542	75.424	0.397013	0.62925	0.278245	0.441784	0.536221	0.911622	0.547002	0.300448	0.0822384	0.575873	0.321228	0.658802	-0.276802	0.0433412	0.566019	0	4	4	0	0.00561798	0.0055788
ENSBTAG00000005138	coral1	0.107398	76.0441	0.410583	0.488963	0.344505	0.717955	0.604095	0.894135	0.685181	0.406377	0.434333	0.585672	0.288093	0.525286	-0.419165	-0.294166	0.384914	0	0	0	0	0	0
ENSBTAG00000005140	coral1	0.06302	23.1683	0.118188	0.346349	0.0927412	0.432677	0.314389	0.760536	0.425618	0.262613	0.152838	0.625514	0.04012	0.411356	-0.510605	-0.286858	0.331762	0	0	0	0	0	0
ENSBTAG00000005142	antiquewhite2	0.0344331	8.58248	0.12968	0.429022	0.407424	0.279921	0.564867	0.165535	-0.0878456	0.384245	0.370958	0.104874	0.670889	0.627443	0.548559	0.561431	-0.11423	0	0	0	0	0	0
ENSBTAG00000005145	coral1	0.136659	137.648	0.734499	0.745994	0.255801	0.55687	0.591568	0.958874	0.582332	0.359837	0.187278	0.554097	0.426405	0.686321	-0.190899	-0.0779593	0.410779	1	45	46	0.0192308	0.0177026	0.0177332
ENSBTAG00000005146	darkviolet	0.0532062	2.74615	0.0379888	0.694393	-0.0615391	0.0167033	0.167172	0.248677	0.0546322	0.475315	-0.0415448	-0.278029	0.333843	0.583737	0.173036	0.750325	0.00391352	0	0	0	0	0	0
ENSBTAG00000005154	darkviolet	0.0678482	27.6689	0.310028	0.45026	0.209478	0.426479	0.569881	0.713835	0.340387	0.676305	0.454849	0.57203	0.395979	0.866044	-0.305079	0.417537	0.412266	0	3	3	0	0.0344828	0.0322581
ENSBTAG00000005158	coral1	0.140788	121.676	0.628294	0.644469	0.431572	0.572595	0.782138	0.963969	0.651186	0.172429	0.236476	0.719608	0.644018	0.681416	0.0375983	-0.156656	0.606493	1	6	7	0.0625	0.0337079	0.0360825
ENSBTAG00000005160	darkviolet	0.0767266	28.7436	0.153025	0.482397	0.314415	0.285419	0.6618	0.783105	0.350551	0.237396	0.154182	0.761519	0.592921	0.800888	0.0571553	0.245825	0.655943	0	1	1	0	0.0140845	0.0138889
ENSBTAG00000005161	darkviolet	0.0703289	17.9626	0.214358	0.315325	-0.18986	0.00419379	0.366121	0.335219	-0.102558	0.667836	0.598781	0.464607	0.77884	0.838199	0.396515	0.370294	0.0453834	0	0	0	0	0	0
ENSBTAG00000005163	antiquewhite2	0.0411018	9.12986	0.152008	0.379708	-0.181664	0.0848085	0.383167	0.281057	0.171446	0.463826	0.528939	0.177358	0.813695	0.599358	0.485303	0.176827	0.0772361	0	0	0	0	0	0
ENSBTAG00000005165	grey	0.0409116	0.12533	0.00748064	0.383706	-0.200616	-0.250854	-0.101775	0.277658	-0.353381	0.128949	-0.346668	0.288798	0.0472503	0.423316	0.0836523	0.295298	-0.0327593	0	0	0	0	0	0
ENSBTAG00000005166	coral1	0.0972985	28.6132	0.134091	0.718458	0.152061	0.530379	0.563085	0.830956	0.746959	0.491681	0.27123	0.249824	0.410757	0.668096	-0.295691	0.175492	0.50701	0	0	0	0	0	0
ENSBTAG00000005180	darkviolet	0.0821774	4.74845	0.024924	0.0297543	0.111495	0.193795	0.535364	0.571232	0.354355	0.373432	0.428582	0.808592	0.427268	0.700144	-0.252035	0.258401	0.752283	0	18	18	0	0.0139427	0.013751
ENSBTAG00000005181	darkviolet	0.0300071	3.74535	0.0241048	0.272362	-0.253373	-0.282379	0.253582	0.162665	0.0494323	0.220087	0.0976406	0.168146	0.685148	0.596577	0.475584	0.573163	0.429749	0	0	0	0	0	0
ENSBTAG00000005183	sienna3	0.0231852	2.31369	0.249509	0.13368	0.349069	0.578919	0.600587	0.25407	0.16607	0.6961	0.92237	0.295599	0.530833	0.566941	0.0529607	0.177623	-0.125578	0	0	0	0	0	0
ENSBTAG00000005186	antiquewhite2	0.0527002	14.218	0.245851	0.331498	0.259757	0.159095	0.568443	0.338358	0.368053	-0.212174	0.157558	0.285776	0.850944	0.275839	0.741091	-0.196421	0.378889	0	0	0	0	0	0
ENSBTAG00000005190	coral1	0.141891	164.224	0.89459	0.714968	0.330926	0.641819	0.557656	0.955807	0.787173	0.157465	0.0829607	0.417185	0.290838	0.428638	-0.285515	-0.330466	0.468714	0	0	0	0	0	0
ENSBTAG00000005191	coral1	0.0994367	65.4095	0.341349	0.634115	-0.00246172	0.320356	0.485984	0.904849	0.513152	0.294078	0.161894	0.654633	0.521468	0.687867	-0.0731522	-0.133902	0.508894	0	1	1	0	0.0227273	0.0175439
ENSBTAG00000005197	coral1	0.098346	40.0774	0.209729	0.412029	0.44433	0.556117	0.576018	0.845183	0.673401	0.188179	0.164192	0.576475	0.20359	0.461827	-0.411441	-0.126992	0.645047	0	2	2	0	0.00431034	0.00420168
ENSBTAG00000005207	brown	0.0524819	5.89929	0.136223	0.19645	0.286146	0.558996	0.716945	0.558166	0.709025	0.325778	0.529826	0.465071	0.465908	0.539427	-0.264674	0.139608	0.635599	0	0	0	0	0	0
ENSBTAG00000005208	coral1	0.109051	14.971	0.0770741	0.150054	0.472655	0.62645	0.361885	0.622773	0.701596	-0.11918	0.0180559	0.378798	-0.210798	-0.0440648	-0.641858	-0.526989	0.455655	0	14	14	0	0.0104948	0.0104012
ENSBTAG00000005209	darkturquoise	0.0793886	2.04601	0.1432	0.428225	0.266236	0.61031	0.402973	0.580979	0.859163	-0.126882	0.0457732	0.0541279	0.121428	-0.0355248	-0.263606	-0.541306	0.344707	1	21	22	0.0666667	0.015043	0.0155918
ENSBTAG00000005211	antiquewhite2	0.0566936	21.6287	0.383542	0.173176	0.559936	0.344547	0.68299	0.123162	0.0297163	0.0654782	0.449977	0.29357	0.772209	0.400566	0.697689	0.146315	0.0163531	0	0	0	0	0	0
ENSBTAG00000005213	antiquewhite2	0.0762403	23.9571	0.288702	0.343758	0.258173	0.334406	0.757718	0.658516	0.562471	0.212329	0.489535	0.639749	0.889663	0.660527	0.324137	-0.022912	0.66755	0	2	2	0	0.0102041	0.01
ENSBTAG00000005221	coral1	0.131741	154.338	0.840101	0.67025	0.198764	0.486444	0.515615	0.96297	0.702736	0.263782	0.0971349	0.518855	0.329637	0.573587	-0.306358	-0.149833	0.583239	0	10	10	0	0.0036062	0.00358938
ENSBTAG00000005225	darkviolet	0.0293766	1.60069	0.0120016	0.222298	-0.236307	-0.221962	0.158594	0.204083	0.0719707	0.286917	-0.0471971	0.170635	0.29182	0.584345	-0.0241395	0.745258	0.501794	0	0	0	0	0	0
ENSBTAG00000005246	coral1	0.0635369	23.4861	0.123451	0.199039	0.0877838	0.258071	0.343323	0.754646	0.529945	0.0853388	0.0733656	0.723767	0.135586	0.382547	-0.431193	-0.264368	0.704494	0	9	9	0	0.0104773	0.0103448
ENSBTAG00000005247	antiquewhite2	0.103655	56.3213	0.778503	0.595135	0.340939	0.370603	0.77556	0.652352	0.405599	0.256369	0.408653	0.4963	0.970759	0.73695	0.551323	0.0902855	0.39807	0	19	19	0	0.0094246	0.00933661
ENSBTAG00000005249	coral1	0.114058	81.9381	0.428273	0.671889	0.55127	0.624185	0.765809	0.936103	0.709351	0.0499499	0.159948	0.580555	0.590922	0.522478	0.0856078	-0.285145	0.558435	1	6	7	0.333333	0.0909091	0.101449
ENSBTAG00000005257	coral1	0.0889959	41.5424	0.214584	0.445236	0.374808	0.469715	0.687366	0.869266	0.839916	-0.0801073	0.118773	0.621366	0.534444	0.410103	-0.0387268	-0.331002	0.844416	0	2	2	0	0.0246914	0.0240964
ENSBTAG00000005259	coral1	0.0163381	1.49244	0.00610465	0.150811	-0.0439475	-0.321902	0.0524412	0.242209	0.218248	-0.459326	-0.389112	0.188487	0.348901	-0.00897836	0.439291	-0.219231	0.581088	0	2	2	0	0.0294118	0.028169
ENSBTAG00000005265	brown	0.0357351	7.53934	0.13187	0.190298	0.677932	0.529264	0.824148	0.614568	0.725098	-0.230929	0.244993	0.594925	0.610307	0.27565	0.187566	-0.29527	0.774146	0	0	0	0	0	0
ENSBTAG00000005272	antiquewhite2	0.135519	35.5083	0.388514	0.615575	0.538993	0.547095	0.811066	0.639963	0.552469	0.0324817	0.315917	0.359467	0.869001	0.484878	0.546378	-0.173912	0.329689	0	1	1	0	0.1	0.04
ENSBTAG00000005275	coral1	0.0368196	6.833	0.0270381	0.69445	0.536422	0.339761	0.662256	0.593596	0.488441	-0.0147885	-0.0337345	0.158189	0.67065	0.489777	0.442663	0.202985	0.485107	0	0	0	0	0	0
ENSBTAG00000005278	grey	0.0506819	0.19143	0.0186345	-0.132946	0.358589	0.614854	0.312161	0.261441	0.434938	0.397468	0.643454	0.194486	-0.0960184	0.052245	-0.565416	-0.274782	0.0622002	0	0	0	0	0	0
ENSBTAG00000005280	darkviolet	0.0626955	25.5033	0.237378	0.327253	-0.128301	-0.0178634	0.435157	0.380518	-0.0267707	0.588531	0.534899	0.506021	0.838125	0.865952	0.434379	0.423811	0.220267	0	2	2	0	0.0173913	0.0141844
ENSBTAG00000005285	grey	0.0269304	2.44284	0.362535	-0.0769315	0.101625	0.0690218	0.44444	-0.054956	0.0163103	0.362868	0.494546	0.1886	0.522723	0.518834	0.21873	0.661764	0.246109	1	0	1	0.0416667	0	0.0166667
ENSBTAG00000005289	coral1	0.110241	83.5005	0.42368	0.618251	0.236608	0.597158	0.663731	0.931002	0.692016	0.542948	0.454995	0.562102	0.502394	0.757291	-0.278421	0.011694	0.522308	0	7	7	0	0.0853659	0.0777778
ENSBTAG00000005295	coral1	0.125135	114.917	0.619115	0.646001	0.418582	0.738761	0.702086	0.956908	0.818002	0.231627	0.324846	0.51781	0.463036	0.491606	-0.182572	-0.380979	0.465248	0	2	2	0	0.08	0.08
ENSBTAG00000005296	antiquewhite2	0.0518672	19.7266	0.261042	0.359647	0.729769	0.507085	0.766878	0.263726	0.236188	0.0351182	0.351742	0.180902	0.717575	0.381058	0.596531	0.142971	0.0949957	0	0	0	0	0	0
ENSBTAG00000005299	coral1	0.0342919	5.30457	0.0175494	0.0463911	0.286196	0.427033	0.525128	0.577687	0.266802	0.27195	0.364344	0.837563	0.1939	0.540822	-0.387484	0.00634367	0.439478	0	6	6	0	0.0555556	0.0517241
ENSBTAG00000005300	darkviolet	0.0377437	1.67261	0.0221249	0.159268	-0.641634	-0.513234	-0.11246	-0.0391814	-0.369329	0.477039	0.150652	0.105387	0.469224	0.599269	0.368962	0.631424	0.0100887	0	1	1	0	0.00740741	0.00714286
ENSBTAG00000005314	coral1	0.108596	39.29	0.210594	0.703056	0.286444	0.560237	0.596852	0.879168	0.810349	0.110055	0.0165526	0.354092	0.357065	0.476694	-0.227761	-0.10189	0.598873	0	4	4	0	0.0444444	0.0421053
ENSBTAG00000005315	grey	0.0135741	1.41954	0.204385	-0.164159	0.597022	0.38544	0.42122	-0.178934	-0.168456	0.0484051	0.496071	0.111129	0.317436	0.0342436	0.409649	-0.0342308	-0.340534	0	0	0	0	0	0
ENSBTAG00000005316	coral1	0.0926901	41.9032	0.184007	0.652415	0.748679	0.689405	0.8413	0.823703	0.591814	0.0770241	0.146345	0.504664	0.536784	0.562846	0.0872811	-0.00942993	0.477229	0	2	2	0	0.015873	0.0129032
ENSBTAG00000005318	coral1	0.114943	68.1358	0.292875	0.723841	0.397641	0.611678	0.783531	0.877505	0.598092	0.256292	0.374853	0.557209	0.782718	0.6664	0.25213	-0.208147	0.357134	0	0	0	0	0	0
ENSBTAG00000005326	coral1	0.105374	84.4911	0.46151	0.575581	0.109894	0.374734	0.401881	0.901378	0.62964	0.0693276	0.00750384	0.561524	0.314754	0.404114	-0.183445	-0.421626	0.527345	0	3	3	0	0.00928793	0.00884956
ENSBTAG00000005338	brown	0.0477798	14.9351	0.24227	0.46979	0.83359	0.66134	0.817969	0.407548	0.373955	-0.0647488	0.236627	0.216187	0.617068	0.328027	0.460036	-0.0036684	0.125378	0	0	0	0	0	0
ENSBTAG00000005339	brown	0.129189	8.91237	0.295327	0.00813004	0.61779	0.638229	0.880223	0.378299	0.543848	0.0838723	0.639339	0.557205	0.643374	0.391911	0.13513	-0.0528912	0.476247	0	0	0	0	0	0
ENSBTAG00000005345	darkviolet	0.0679569	23.8512	0.159491	0.20094	-0.0620495	-0.0636051	0.47628	0.202259	-0.0379633	0.394734	0.474257	0.420947	0.878466	0.748975	0.578992	0.48776	0.26644	0	0	0	0	0	0
ENSBTAG00000005349	antiquewhite2	0.0614759	25.6262	0.314217	0.335322	0.335535	0.318456	0.706194	0.310457	0.0422676	0.455213	0.578752	0.419859	0.838136	0.780118	0.491373	0.471095	0.11304	1	0	1	0.04	0	0.0123457
ENSBTAG00000005354	coral1	0.0989435	58.3399	0.306049	0.806418	0.512594	0.644439	0.74055	0.888261	0.676557	0.0418286	0.0413775	0.41676	0.54747	0.525097	0.0979893	-0.152867	0.430601	0	28	28	0	0.00622776	0.00618921
ENSBTAG00000005355	blue	0.00847853	0.250722	0.00578937	0.1194	0.354224	-0.192988	0.199262	-0.0436986	-0.224116	-0.620411	-0.469063	0.15176	0.352623	-0.0308972	0.768196	0.0206636	0.132705	0	0	0	0	0	0
ENSBTAG00000005356	coral1	0.0822656	19.4099	0.0913982	0.485086	-0.0181849	0.514195	0.556951	0.77164	0.66545	0.569633	0.577465	0.481431	0.529574	0.670168	-0.244023	-0.0770376	0.410902	0	8	8	0	0.0107383	0.0102433
ENSBTAG00000005357	darkturquoise	0.134725	36.7847	0.593319	0.552744	0.531217	0.718462	0.66326	0.84554	0.945781	0.0552136	0.109132	0.311011	0.239734	0.314564	-0.366127	-0.21692	0.65895	0	2	2	0	0.047619	0.047619
ENSBTAG00000005364	grey	0.0118781	0.202999	0.0189824	0.0705335	0.565487	0.5233	0.543139	0.197171	0.118574	0.17021	0.264797	0.313248	0.102872	0.341888	-0.185149	0.327672	0.0898853	0	0	0	0	0	0
ENSBTAG00000005367	coral1	0.0690726	17.1184	0.0825007	0.797223	0.464811	0.462202	0.676064	0.763423	0.432547	-0.0287867	-0.0494668	0.409231	0.642188	0.543388	0.372648	-0.0641012	0.31898	0	0	0	0	0	0
ENSBTAG00000005370	grey	0.0407415	4.2346	0.0743695	0.321496	-0.119259	-0.0204435	0.0510079	0.587287	0.425121	0.0333257	-0.148824	0.302742	0.098661	0.212729	-0.209471	-0.234319	0.548017	0	40	40	0	0.0146789	0.0146199
ENSBTAG00000005376	coral1	0.0892094	47.8996	0.257802	0.437781	0.255316	0.505271	0.573892	0.887153	0.63272	0.104696	0.256553	0.73487	0.44985	0.449661	-0.116988	-0.491244	0.52405	0	0	0	0	0	0
ENSBTAG00000005379	blue	0.0982805	2.7458	0.0403819	0.128573	0.0965001	0.290904	0.0852294	0.510117	0.375787	0.155011	-0.0817174	0.343333	-0.365994	0.163612	-0.800214	-0.0661354	0.391666	0	2	2	0	0.0212766	0.02
ENSBTAG00000005380	antiquewhite2	0.0471162	4.38245	0.0781731	0.331819	-0.0904192	0.0215579	0.334186	0.402778	0.0555217	0.120994	0.298314	0.494658	0.769314	0.45214	0.610869	-0.269286	0.09212	0	0	0	0	0	0
ENSBTAG00000005384	coral1	0.120931	66.3416	0.298494	0.774444	0.230365	0.49304	0.719606	0.848513	0.67631	0.379762	0.350587	0.388135	0.78776	0.744151	0.180479	0.0521649	0.488045	0	1	1	0	0.0125	0.0107527
ENSBTAG00000005393	coral1	0.0574155	13.526	0.0708252	0.40838	-0.221456	-0.0960943	0.15516	0.685362	0.402841	0.0445727	-0.15346	0.496856	0.324416	0.42837	-0.0570663	-0.124516	0.674861	0	0	0	0	0	0
ENSBTAG00000005397	antiquewhite2	0.0854836	14.2029	0.104265	0.363147	0.163765	0.0814769	0.554236	0.677007	0.252822	0.196733	0.176592	0.764552	0.680789	0.75048	0.230193	0.183008	0.668642	1	23	24	0.0416667	0.0543735	0.0536913
ENSBTAG00000005403	grey	0.0783011	2.75041	0.341659	-0.140575	-0.562725	-0.541995	-0.204033	-0.391392	-0.363318	0.298909	0.198529	-0.199279	0.352019	0.239398	0.429831	0.548292	-0.0796535	0	0	0	0	0	0
ENSBTAG00000005408	darkviolet	0.0432214	12.1054	0.157943	0.0608935	-0.247169	-0.185148	0.273641	0.0219627	-0.253947	0.556363	0.546705	0.328257	0.720705	0.71721	0.47167	0.584503	0.0553167	0	0	0	0	0	0
ENSBTAG00000005412	coral1	0.0933488	53.0966	0.288186	0.619747	0.251223	0.344856	0.440954	0.881264	0.470814	0.0803749	-0.076949	0.585318	0.314496	0.501781	-0.10994	-0.198989	0.499284	0	60	60	0	0.0194742	0.0193486
ENSBTAG00000005413	indianred3	0.120583	12.8267	0.520848	0.955055	0.313786	0.528611	0.523201	0.725789	0.572348	0.237794	0.0644969	-0.0178018	0.535251	0.470357	0.223185	-0.0431847	0.116223	2	12	14	0.153846	0.025641	0.029106
ENSBTAG00000005426	brown	0.0707939	20.9836	0.225269	0.590207	0.50411	0.715189	0.825363	0.721006	0.838526	0.0960169	0.358398	0.300097	0.673615	0.428226	0.139041	-0.199661	0.472749	0	0	0	0	0	0
ENSBTAG00000005427	coral1	0.0703502	30.8773	0.14179	0.469947	0.483353	0.661613	0.803442	0.855004	0.686133	0.164691	0.275465	0.699792	0.470274	0.612238	-0.200494	-0.0546464	0.633676	0	2	2	0	0.00854701	0.00803213
ENSBTAG00000005431	darkviolet	0.043815	11.6586	0.149035	0.481965	0.166623	0.327595	0.623162	0.425164	0.304892	0.59767	0.482304	0.220144	0.669968	0.819911	0.135968	0.64677	0.303595	2	7	9	0.117647	0.0271318	0.0327273
ENSBTAG00000005441	coral1	0.0992247	52.9805	0.139633	0.512528	0.108253	0.475929	0.706628	0.799308	0.531597	0.633474	0.633617	0.645081	0.730563	0.893051	-0.0489802	0.157623	0.476735	0	0	0	0	0	0
ENSBTAG00000005444	coral1	0.10072	24.4021	0.132246	0.610927	0.323617	0.482357	0.278356	0.756271	0.493604	-0.0464948	-0.187622	0.282874	0.00196893	0.152381	-0.256052	-0.463043	0.198143	0	8	8	0	0.032	0.0318725
ENSBTAG00000005446	coral1	0.080572	42.4277	0.111673	0.732191	0.311622	0.475494	0.742908	0.662883	0.506501	0.311948	0.388687	0.289118	0.892686	0.684096	0.46016	0.0794278	0.279058	0	0	0	0	0	0
ENSBTAG00000005448	coral1	0.0796591	41.1013	0.214334	0.550434	0.571321	0.810762	0.567625	0.806554	0.831575	0.139339	0.18208	0.241555	0.0995129	0.216286	-0.428537	-0.380416	0.359555	1	0	1	0.0263158	0	0.00671141
ENSBTAG00000005455	coral1	0.113664	96.0185	0.511965	0.835428	0.306274	0.546908	0.660908	0.938337	0.734801	0.290941	0.111765	0.371685	0.519523	0.675882	-0.0929957	0.0658678	0.556041	0	0	0	0	0	0
ENSBTAG00000005458	coral1	0.129564	13.7152	0.0411761	0.627545	0.200495	0.569445	0.500823	0.696651	0.300948	0.65068	0.379994	0.385382	0.290181	0.744685	-0.295563	0.247551	0.0562103	0	15	15	0	0.0408719	0.0408719
ENSBTAG00000005462	coral1	0.0859424	48.7564	0.232763	0.612707	0.629306	0.615937	0.859651	0.871745	0.796714	-0.0345352	0.120115	0.534095	0.629135	0.525143	0.09795	-0.0999849	0.741697	0	0	0	0	0	0
ENSBTAG00000005464	brown	0.0547615	9.76801	0.195187	0.216918	0.583822	0.683772	0.854599	0.698575	0.718374	0.315243	0.58959	0.63626	0.516521	0.580629	-0.217883	0.0289769	0.684971	1	0	1	0.030303	0	0.016129
ENSBTAG00000005465	brown	0.0874296	28.9971	0.616038	0.449072	0.861604	0.849271	0.914569	0.72245	0.781638	-0.0178097	0.264403	0.439451	0.442639	0.372288	-0.0690929	-0.127618	0.544343	0	2	2	0	0.03125	0.0277778
ENSBTAG00000005469	coral1	0.114878	81.2807	0.301177	0.763746	0.345058	0.493809	0.749898	0.845578	0.432904	0.453834	0.311559	0.545516	0.716962	0.89365	0.137799	0.272927	0.400064	0	0	0	0	0	0
ENSBTAG00000005477	blue	0.054707	13.2621	0.534854	0.187361	-0.00164271	-0.321326	0.0873785	-0.211726	-0.458635	-0.119567	-0.0882553	-0.0489275	0.579174	0.210133	0.958028	0.29217	-0.234133	0	0	0	0	0	0
ENSBTAG00000005478	coral1	0.0920294	40.204	0.200413	0.741145	0.659124	0.858989	0.737482	0.799359	0.734619	0.227695	0.198762	0.209894	0.313466	0.444843	-0.202625	-0.0550425	0.274807	0	2	2	0	0.0833333	0.0833333
ENSBTAG00000005481	darkviolet	0.0758779	22.195	0.236292	0.678749	0.19121	0.318718	0.45704	0.713978	0.241388	0.565028	0.161194	0.383766	0.365812	0.824245	-0.140523	0.467047	0.294677	0	18	18	0	0.047619	0.0461538
ENSBTAG00000005483	coral1	0.141424	154.997	0.822812	0.732305	0.415095	0.596917	0.756104	0.985324	0.70204	0.188052	0.199117	0.615411	0.618735	0.658735	0.0185858	-0.164959	0.571217	1	10	11	0.0588235	0.00813008	0.00882117
ENSBTAG00000005488	coral1	0.128283	126.272	0.684786	0.675233	0.318553	0.476808	0.611007	0.96443	0.690006	0.0359545	0.020054	0.60521	0.484123	0.518535	-0.0383483	-0.291506	0.619942	0	1	1	0	0.00680272	0.00645161
ENSBTAG00000005492	darkviolet	0.109034	77.8728	0.54082	0.591794	0.287235	0.413651	0.794449	0.738842	0.355785	0.448468	0.471703	0.658698	0.881581	0.921603	0.303639	0.263715	0.422952	0	0	0	0	0	0
ENSBTAG00000005493	brown	0.0703276	7.32839	0.169569	0.450074	0.710129	0.79476	0.850386	0.583983	0.64053	0.384111	0.59555	0.252781	0.566526	0.520258	0.0174328	0.0973099	0.305407	0	22	22	0	0.0307263	0.0301783
ENSBTAG00000005497	coral1	0.0825894	2.92888	0.0138738	0.150003	-0.0899245	0.330468	0.116198	0.555214	0.735786	0.0718851	0.106863	0.223818	-0.108011	-0.000901187	-0.616724	-0.506802	0.483846	0	3	3	0	0.0128205	0.0122951
ENSBTAG00000005498	brown1	0.0363162	2.37164	0.417473	0.00466327	-0.0830765	0.225071	0.205106	0.0916711	-0.151214	0.927806	0.777658	0.22155	0.189227	0.635943	-0.276088	0.535766	-0.207597	0	0	0	0	0	0
ENSBTAG00000005504	coral1	0.0534912	11.2358	0.0409403	0.236432	-0.0789052	0.222211	0.453137	0.717696	0.47439	0.409421	0.334671	0.747785	0.379143	0.706508	-0.360648	0.127384	0.709331	0	0	0	0	0	0
ENSBTAG00000005514	coral1	0.117531	100.705	0.543556	0.636136	0.223738	0.590945	0.581995	0.940277	0.781736	0.332616	0.207241	0.486628	0.319776	0.58792	-0.403112	-0.0935032	0.584468	2	20	22	0.0425532	0.02079	0.0218038
ENSBTAG00000005517	coral1	0.0267863	2.1447	0.00557218	0.212021	0.0330442	0.431712	0.492162	0.47242	0.530822	0.726627	0.696194	0.287011	0.367928	0.647482	-0.395132	0.342747	0.4061	2	3	5	0.222222	0.0189873	0.0299401
ENSBTAG00000005519	coral1	0.124215	110.452	0.5889	0.738954	0.288402	0.55077	0.547123	0.936886	0.611745	0.384533	0.135555	0.452563	0.312041	0.652623	-0.308649	0.0184977	0.449633	0	5	5	0	0.00708215	0.00684932
ENSBTAG00000005524	coral1	0.112041	78.8056	0.389442	0.64626	0.496815	0.52941	0.817897	0.915938	0.675557	0.0139105	0.138382	0.665806	0.713036	0.618097	0.191804	-0.151468	0.676042	0	0	0	0	0	0
ENSBTAG00000005533	coral1	0.116747	88.135	0.406984	0.626133	0.461367	0.722537	0.895268	0.899377	0.732112	0.373886	0.506404	0.612856	0.729614	0.751599	0.00498015	-0.0297627	0.529346	0	0	0	0	0	0
ENSBTAG00000005536	antiquewhite2	0.0777846	37.1298	0.60781	0.24552	0.392185	0.281478	0.75399	0.293653	0.141541	0.181819	0.487937	0.477259	0.912504	0.636425	0.630902	0.277939	0.27425	0	0	0	0	0	0
ENSBTAG00000005542	coral1	0.10675	81.8981	0.445419	0.725233	0.274437	0.567718	0.419193	0.88097	0.775422	0.164274	-0.0513004	0.220221	0.114639	0.348365	-0.410113	-0.210276	0.452807	0	12	12	0	0.0213904	0.0210526
ENSBTAG00000005550	coral1	0.134995	155.468	0.84661	0.578749	0.32229	0.634571	0.565853	0.947298	0.760237	0.162318	0.157403	0.558208	0.26961	0.432816	-0.352905	-0.376842	0.516798	0	0	0	0	0	0
ENSBTAG00000005557	darkviolet	0.0781381	31.3414	0.275795	0.405299	0.202776	0.25756	0.642882	0.625475	0.0991986	0.384494	0.435724	0.788619	0.785928	0.844778	0.337165	0.159238	0.302929	0	4	4	0	0.0021692	0.00215169
ENSBTAG00000005571	coral1	0.109551	59.929	0.294451	0.72244	0.090963	0.530891	0.537863	0.877186	0.501814	0.576952	0.431508	0.487161	0.533309	0.739841	-0.106874	-0.0899066	0.215585	0	3	3	0	0.012605	0.0122951
ENSBTAG00000005572	antiquewhite2	0.0723433	25.8778	0.081501	0.51537	-0.044015	0.183516	0.574852	0.764895	0.488879	0.282321	0.24062	0.655474	0.734359	0.780456	0.12736	0.120342	0.673321	0	0	0	0	0	0
ENSBTAG00000005573	antiquewhite2	0.0840241	45.4968	0.270343	0.560755	0.261706	0.563373	0.778573	0.802734	0.559654	0.38728	0.575252	0.642071	0.835437	0.731842	0.20887	-0.154695	0.374389	0	0	0	0	0	0
ENSBTAG00000005574	darkviolet	0.0469468	6.50867	0.0838832	0.416379	0.167485	0.225524	0.400642	0.277129	0.0344925	0.690175	0.351444	0.0790744	0.350443	0.759857	-0.047698	0.846627	0.0964011	0	0	0	0	0	0
ENSBTAG00000005577	antiquewhite2	0.0873622	23.973	0.382408	0.350817	-0.126717	-0.101003	0.43704	0.368384	0.0640631	0.364494	0.365583	0.445897	0.901623	0.763733	0.580096	0.357369	0.362188	0	0	0	0	0	0
ENSBTAG00000005580	coral1	0.0779018	23.4814	0.0925184	0.482465	0.44306	0.396819	0.816882	0.768493	0.576175	0.146022	0.210078	0.658973	0.70929	0.744062	0.12569	0.245488	0.800924	0	2	2	0	0.0434783	0.0434783
ENSBTAG00000005586	grey	0.0100044	0.364383	0.0762187	-0.0867864	0.306065	0.553565	0.124709	-0.0564203	0.014952	0.303235	0.568117	-0.0832146	-0.116478	-0.147349	-0.181034	-0.389375	-0.595461	0	0	0	0	0	0
ENSBTAG00000005587	coral1	0.052029	13.1768	0.0613281	0.840602	0.670415	0.708917	0.69259	0.666736	0.52573	0.180437	0.129833	0.0496953	0.488296	0.444072	0.205727	0.0281481	0.0892191	0	0	0	0	0	0
ENSBTAG00000005592	brown	0.0445325	7.27613	0.11631	0.536597	0.605009	0.409332	0.743531	0.47837	0.52199	-0.267471	-0.0335323	0.211161	0.704127	0.320218	0.543858	0.0126979	0.472137	0	0	0	0	0	0
ENSBTAG00000005595	antiquewhite2	0.0640166	10.988	0.161439	0.124059	0.370585	0.331588	0.752383	0.315896	0.306256	-0.0159601	0.448829	0.552108	0.837705	0.459421	0.523308	-0.00357492	0.393622	0	2	2	0	0.015873	0.0138889
ENSBTAG00000005604	grey	0.0492911	2.16256	0.140438	-0.0499881	0.262556	0.0204898	0.503321	0.346006	-0.0108729	-0.0867902	0.237381	0.853079	0.634468	0.456379	0.435717	-0.0731275	0.463937	0	0	0	0	0	0
ENSBTAG00000005606	coral1	0.0604104	13.917	0.0557382	0.72052	0.367436	0.205247	0.628367	0.642585	0.393849	0.0504708	-0.0836621	0.298425	0.714616	0.654116	0.432722	0.348203	0.559791	0	0	0	0	0	0
ENSBTAG00000005614	coral1	0.0513459	15.9497	0.0775798	0.623991	0.273113	0.126548	0.542185	0.740277	0.443596	-0.0459566	-0.149919	0.480038	0.629712	0.584412	0.309997	0.114186	0.710414	0	8	8	0	0.030303	0.0301887
ENSBTAG00000005615	antiquewhite2	0.0698124	33.458	0.501844	0.473746	0.170625	0.121398	0.598806	0.450084	0.0129045	0.300485	0.352867	0.527797	0.927077	0.783515	0.669535	0.275324	0.198343	0	6	6	0	0.0375	0.0361446
ENSBTAG00000005617	coral1	0.0839281	15.7744	0.0476966	0.609489	0.490325	0.666015	0.783555	0.622757	0.474604	0.573531	0.497707	0.279799	0.563586	0.779728	-0.0397419	0.451933	0.262338	0	0	0	0	0	0
ENSBTAG00000005620	antiquewhite2	0.0534637	20.9221	0.317196	0.231662	0.319384	0.369256	0.691191	0.237243	0.064974	0.507757	0.717983	0.374799	0.808583	0.710788	0.438089	0.398143	0.0425194	0	0	0	0	0	0
ENSBTAG00000005622	turquoise	0.0375663	8.62577	0.0730156	0.361481	0.763431	0.430454	0.734648	0.248025	0.203081	-0.0921982	0.13916	0.173084	0.619792	0.358061	0.556035	0.264678	0.196439	1	2	3	0.0204082	0.00687285	0.00882353
ENSBTAG00000005627	coral1	0.113335	84.3934	0.457213	0.596259	0.257456	0.500383	0.451573	0.887556	0.845282	0.032664	-0.0360192	0.350578	0.199695	0.299123	-0.342418	-0.342693	0.636727	0	2	2	0	0.0263158	0.0243902
ENSBTAG00000005630	coral1	0.0387826	7.59113	0.0343096	0.705155	0.693349	0.8015	0.542847	0.602866	0.5898	-0.0204808	-0.00373079	-0.0344685	0.144032	0.110069	-0.0586539	-0.297586	-0.0151383	0	0	0	0	0	0
ENSBTAG00000005631	coral1	0.0589835	11.9996	0.0479892	0.20412	0.711693	0.876397	0.633872	0.632629	0.729996	-0.065724	0.296917	0.433571	0.06436	0.0367696	-0.388569	-0.598452	0.300911	0	0	0	0	0	0
ENSBTAG00000005650	coral1	0.0877807	23.3506	0.0609827	0.706377	0.355953	0.408977	0.690068	0.673028	0.302006	0.146839	0.232777	0.466741	0.843908	0.640017	0.560227	-0.0670508	0.181844	0	5	5	0	0.00996016	0.00990099
ENSBTAG00000005654	darkviolet	0.0577521	20.3701	0.272357	0.198932	-0.0881768	0.0333935	0.45021	0.233082	-0.106725	0.672373	0.641078	0.451091	0.759729	0.864207	0.343139	0.589947	0.124317	0	0	0	0	0	0
ENSBTAG00000005660	coral1	0.127329	111.582	0.597295	0.593035	0.388478	0.714078	0.725594	0.957444	0.772932	0.233361	0.356353	0.630605	0.500133	0.542293	-0.171075	-0.367694	0.492599	0	0	0	0	0	0
ENSBTAG00000005661	darkviolet	0.100911	56.0971	0.590684	0.564368	-0.0901213	0.132573	0.462851	0.741485	0.23958	0.575471	0.31339	0.629217	0.637894	0.933512	0.0426592	0.342242	0.452771	0	0	0	0	0	0
ENSBTAG00000005664	coral1	0.104385	36.1458	0.182416	0.657712	0.236516	0.530589	0.683228	0.839648	0.850595	0.267857	0.292399	0.346626	0.619573	0.582794	-0.0405588	-0.0511309	0.639025	0	2	2	0	0.0127389	0.0118343
ENSBTAG00000005665	darkviolet	0.0711713	21.324	0.244117	0.429945	-0.0142486	0.187299	0.507868	0.625063	0.235494	0.684714	0.544712	0.563344	0.68787	0.90806	0.074398	0.36909	0.391622	0	0	0	0	0	0
ENSBTAG00000005666	coral1	0.116107	98.1337	0.509005	0.715196	0.329266	0.63708	0.751007	0.950129	0.764526	0.405355	0.411587	0.508991	0.65115	0.709668	-0.0556167	-0.0914127	0.525423	0	15	15	0	0.0330396	0.0319829
ENSBTAG00000005676	coral1	0.0869047	40.5749	0.18606	0.915476	0.325789	0.489642	0.65275	0.792136	0.41666	0.347005	0.173812	0.301402	0.698582	0.738965	0.296073	0.134442	0.190079	0	0	0	0	0	0
ENSBTAG00000005681	coral1	0.045062	3.25942	0.0150532	0.526179	-0.145603	-0.219923	0.151356	0.445099	0.233179	0.0191504	-0.187338	0.133776	0.544621	0.403589	0.428136	0.11141	0.463005	0	25	25	0	0.0264271	0.0261233
ENSBTAG00000005682	coral1	0.0779599	39.3376	0.162578	0.636574	0.410632	0.63204	0.78252	0.823909	0.619005	0.507967	0.399498	0.480469	0.540371	0.820586	-0.184111	0.321904	0.516248	0	16	16	0	0.00575747	0.00569395
ENSBTAG00000005693	grey	0.0927207	0.405909	0.0978652	-0.145514	0.161881	0.501469	0.216007	-0.0268469	0.471569	0.172498	0.416465	-0.183035	-0.144933	-0.139893	-0.473457	-0.0943733	0.0136591	0	0	0	0	0	0
ENSBTAG00000005694	coral1	0.103532	31.5138	0.168228	0.567774	-0.179537	0.0856887	0.242176	0.812636	0.478906	0.20147	-0.0811793	0.5017	0.310596	0.549803	-0.193672	-0.0706673	0.602433	0	1	1	0	0.00854701	0.0078125
ENSBTAG00000005712	coral1	0.0486828	12.6356	0.0540535	0.463965	0.0959987	0.593639	0.624291	0.722197	0.693831	0.436959	0.605877	0.448748	0.602805	0.556165	-0.0880647	-0.242243	0.336619	0	7	7	0	0.0178117	0.0163551
ENSBTAG00000005714	grey	0.0388093	0.897673	0.0583109	0.0345353	-0.286458	0.14745	0.0666415	0.26463	-0.0921732	0.668863	0.660183	0.432221	0.228497	0.44316	-0.154142	-0.141985	-0.230134	0	0	0	0	0	0
ENSBTAG00000005726	coral1	0.12504	81.3089	0.348842	0.641722	0.269342	0.399497	0.70987	0.912632	0.552389	0.344663	0.259969	0.68062	0.683306	0.833598	0.037823	0.133934	0.660183	0	0	0	0	0	0
ENSBTAG00000005729	darkviolet	0.0437774	8.38027	0.0904337	0.586712	-0.081491	0.309297	0.370558	0.566456	0.201873	0.816538	0.598279	0.259226	0.570527	0.781435	0.0484446	0.220685	-0.0235245	0	0	0	0	0	0
ENSBTAG00000005730	coral1	0.0666369	24.0149	0.100134	0.733551	0.212907	0.38856	0.679634	0.714313	0.513349	0.238005	0.163678	0.366127	0.732047	0.720437	0.250291	0.218289	0.447992	0	0	0	0	0	0
ENSBTAG00000005732	antiquewhite2	0.0522403	9.15524	0.167359	0.186355	0.157677	0.197282	0.554909	0.361823	0.356619	-0.0942489	0.365554	0.464857	0.834675	0.301011	0.608579	-0.34703	0.347174	0	0	0	0	0	0
ENSBTAG00000005735	brown	0.0578454	21.7413	0.538668	0.378219	0.867058	0.884821	0.914948	0.548922	0.557064	0.21128	0.553216	0.368945	0.53589	0.430405	0.0805889	-0.0485032	0.208065	0	0	0	0	0	0
ENSBTAG00000005744	brown	0.0309768	4.90598	0.0978671	0.303914	0.781536	0.713289	0.713956	0.568464	0.494853	-0.289169	0.119745	0.509598	0.348549	0.112277	0.131716	-0.517294	0.24981	0	0	0	0	0	0
ENSBTAG00000005750	antiquewhite2	0.0466334	10.1879	0.0844444	0.0270396	0.218021	0.408247	0.724987	0.400911	0.254136	0.502592	0.845357	0.722184	0.751568	0.720294	0.136973	0.151932	0.332479	0	0	0	0	0	0
ENSBTAG00000005751	antiquewhite2	0.0583404	19.7712	0.174787	0.682007	0.151098	0.321729	0.618511	0.71889	0.415392	0.10377	0.153259	0.501412	0.796243	0.626241	0.425114	-0.101337	0.348816	0	1	1	0	0.0454545	0.025
ENSBTAG00000005753	coral1	0.0840645	49.2592	0.174548	0.748798	-0.0786281	0.280972	0.472505	0.795512	0.326207	0.573878	0.303077	0.485217	0.638191	0.870548	0.0694773	0.186442	0.267442	0	0	0	0	0	0
ENSBTAG00000005754	coral1	0.0885659	7.02047	0.0287973	0.591341	0.566912	0.858685	0.515964	0.655609	0.610869	0.298402	0.333236	0.0826776	0.128712	0.213714	-0.274539	-0.357685	-0.0545173	0	1	1	0	0.0232558	0.016129
ENSBTAG00000005757	coral1	0.147552	85.0688	0.433059	0.823741	0.441701	0.724883	0.792837	0.881122	0.66222	0.413021	0.364791	0.382382	0.637279	0.72414	0.0232162	0.0426651	0.320923	1	0	1	0.0625	0	0.0192308
ENSBTAG00000005760	coral1	0.103908	64.4304	0.351072	0.407581	0.325528	0.600571	0.424415	0.828241	0.705168	0.157647	0.156076	0.473988	0.0517977	0.269278	-0.514734	-0.431386	0.454869	0	5	5	0	0.0119332	0.0117647
ENSBTAG00000005762	coral1	0.0939974	46.8611	0.211414	0.481105	0.613679	0.870677	0.875322	0.866355	0.871094	0.175087	0.465116	0.57159	0.512788	0.464736	-0.174161	-0.331976	0.527251	2	0	2	0.222222	0	0.222222
ENSBTAG00000005763	darkviolet	0.0289105	4.19436	0.0492387	0.433518	-0.364827	-0.126963	0.206479	0.334094	-0.172207	0.518776	0.275115	0.390895	0.640149	0.779013	0.365004	0.386027	0.00501112	0	0	0	0	0	0
ENSBTAG00000005773	darkviolet	0.0411871	4.16937	0.0524744	0.363687	0.0554611	0.0720855	0.246191	0.485079	-0.0884412	0.495614	0.112907	0.491944	0.205256	0.721105	-0.150251	0.475795	0.199314	0	5	5	0	0.0595238	0.0531915
ENSBTAG00000005780	darkviolet	0.113966	65.638	0.404389	0.638193	0.333028	0.588702	0.785576	0.82757	0.531088	0.629075	0.558591	0.550956	0.693257	0.911429	-0.0382374	0.279042	0.427355	0	0	0	0	0	0
ENSBTAG00000005785	floralwhite	0.122356	0.569992	0.0363793	-0.023389	-0.124899	-0.149766	0.0925457	0.341986	-0.175488	0.247966	0.17111	0.703176	0.227651	0.468274	-0.0160923	0.0257279	0.260435	0	4	4	0	0.0307692	0.0291971
ENSBTAG00000005791	sienna3	0.0158902	1.37688	0.205652	-0.332414	0.578535	0.516663	0.636775	0.0622762	0.173976	0.251477	0.774889	0.478367	0.352792	0.27096	-0.0232826	0.0607609	0.173739	0	0	0	0	0	0
ENSBTAG00000005792	darkviolet	0.0673061	22.0936	0.154971	0.420942	0.0720831	0.432531	0.687209	0.593553	0.426554	0.556845	0.703665	0.526193	0.830358	0.782992	0.190389	0.106321	0.29674	1	1	2	0.0909091	0.0163934	0.0277778
ENSBTAG00000005793	darkviolet	0.0650174	30.5099	0.439864	0.403784	-0.26484	0.0189403	0.32524	0.502046	-0.0218547	0.742533	0.469146	0.5488	0.60225	0.938349	0.0753756	0.473125	0.189713	0	0	0	0	0	0
ENSBTAG00000005795	blue	0.0302353	1.50821	0.0242218	0.270993	0.377269	0.0420255	0.457311	0.342838	0.274468	-0.31333	-0.0523722	0.305716	0.657351	0.198014	0.652296	-0.159125	0.47814	0	0	0	0	0	0
ENSBTAG00000005796	coral1	0.143412	152.561	0.82196	0.656168	0.388777	0.60033	0.703684	0.985459	0.787875	0.210068	0.177627	0.584619	0.463371	0.610544	-0.210397	-0.12852	0.677281	0	0	0	0	0	0
ENSBTAG00000005807	grey	0.0445598	1.54503	0.202323	-0.154519	0.276984	0.551141	0.45323	0.470472	0.578475	0.0676155	0.374933	0.629078	-0.0248249	0.150219	-0.626597	-0.337037	0.508438	0	28	28	0	0.0401146	0.0398293
ENSBTAG00000005808	antiquewhite2	0.0718402	33.7059	0.440775	0.61937	0.389614	0.339961	0.735375	0.523082	0.397708	0.0330822	0.195046	0.297285	0.908336	0.568326	0.655934	0.107188	0.347443	0	0	0	0	0	0
ENSBTAG00000005814	antiquewhite2	0.130984	28.4995	0.504826	0.482103	0.179459	0.281003	0.642069	0.457351	0.267832	0.182461	0.412005	0.399738	0.939555	0.589617	0.654056	-0.0208024	0.186354	0	2	2	0	0.030303	0.025974
ENSBTAG00000005815	coral1	0.0733549	26.7866	0.131014	0.631323	0.633351	0.829712	0.669035	0.779952	0.851718	0.0901326	0.0960928	0.18147	0.166342	0.289542	-0.35826	-0.154849	0.418601	0	6	6	0	0.0759494	0.0759494
ENSBTAG00000005816	coral1	0.125508	39.382	0.175406	0.753541	0.570895	0.752868	0.82996	0.765238	0.615208	0.239722	0.388178	0.333304	0.724592	0.565033	0.270803	-0.145806	0.199563	0	0	0	0	0	0
ENSBTAG00000005824	antiquewhite2	0.0848698	22.8971	0.172592	0.631801	-0.0484314	0.0756917	0.449792	0.634043	0.246103	0.543804	0.279576	0.381188	0.728054	0.87357	0.250362	0.433106	0.40974	0	3	3	0	0.0114504	0.0108696
ENSBTAG00000005827	coral1	0.0995932	44.9925	0.240227	0.839066	0.137686	0.467339	0.355079	0.854115	0.521513	0.232345	-0.0637312	0.258755	0.22925	0.459796	-0.184326	-0.185686	0.200777	1	5	6	0.0555556	0.00815661	0.00950872
ENSBTAG00000005830	coral1	0.114247	93.672	0.461246	0.784332	0.281013	0.546694	0.700923	0.913677	0.518295	0.365451	0.294571	0.572426	0.679645	0.770901	0.108196	-0.0423826	0.345661	0	0	0	0	0	0
ENSBTAG00000005832	coral1	0.0981463	49.404	0.150288	0.632919	0.403314	0.458835	0.786757	0.77819	0.371291	0.228884	0.336509	0.670275	0.855014	0.759912	0.409203	-0.0160931	0.36509	0	0	0	0	0	0
ENSBTAG00000005843	antiquewhite2	0.0932132	5.22615	0.0769275	0.272778	-0.311827	-0.0509341	0.320537	0.421053	0.322429	0.334753	0.396879	0.388159	0.737493	0.572786	0.296114	0.0478468	0.447238	0	0	0	0	0	0
ENSBTAG00000005844	coral1	0.0634902	25.8785	0.0754983	0.825315	0.0985549	0.311792	0.470166	0.73151	0.197111	0.583401	0.241439	0.349603	0.596277	0.853199	0.163987	0.300951	0.104032	0	0	0	0	0	0
ENSBTAG00000005845	brown	0.0522057	6.0542	0.157984	0.0982188	0.335419	0.633895	0.765544	0.470957	0.514426	0.503467	0.791877	0.557215	0.531435	0.621621	-0.196868	0.15656	0.39171	2	0	2	0.111111	0	0.0714286
ENSBTAG00000005847	grey	0.0246598	3.59327	0.243044	0.159572	0.557651	0.377254	0.406564	0.522971	0.697737	-0.607142	-0.335732	0.329977	0.0208383	-0.18456	-0.140947	-0.542246	0.700803	0	0	0	0	0	0
ENSBTAG00000005851	coral1	0.0852784	10.5624	0.050637	0.24129	0.349835	0.55706	0.664866	0.762211	0.727122	-0.0513208	0.213609	0.735718	0.354657	0.363841	-0.257681	-0.352637	0.701976	0	4	4	0	0.0204082	0.0193237
ENSBTAG00000005854	coral1	0.127035	66.822	0.311553	0.672868	0.352093	0.581411	0.822012	0.866463	0.774361	0.262169	0.347008	0.495567	0.755777	0.698669	0.0945626	0.00623328	0.626817	0	0	0	0	0	0
ENSBTAG00000005857	coral1	0.0419616	8.52976	0.0409564	0.350776	-0.0751298	0.316886	0.279979	0.686973	0.297805	0.435765	0.209806	0.606541	0.100028	0.578859	-0.492215	-0.000754974	0.298618	1	2	3	0.0588235	0.0181818	0.023622
ENSBTAG00000005862	coral1	0.100794	42.5088	0.21732	0.70441	0.517206	0.521059	0.729338	0.888594	0.591698	0.107852	0.135096	0.537991	0.637229	0.59518	0.185292	-0.127739	0.523459	0	0	0	0	0	0
ENSBTAG00000005865	coral1	0.0384307	9.83203	0.0530209	0.33615	-0.110836	0.0250691	0.268199	0.626127	0.605982	-0.209532	-0.118409	0.428641	0.428556	0.209312	0.0953448	-0.410038	0.717493	0	1	1	0	0.00990099	0.00909091
ENSBTAG00000005869	darkviolet	0.0567546	14.1909	0.0552791	0.505977	-0.0658458	0.0385523	0.362687	0.731821	0.191995	0.29666	0.124939	0.680931	0.582956	0.725297	0.164912	0.0302529	0.449248	0	4	4	0	0.0104712	0.0103896
ENSBTAG00000005897	turquoise	0.0482113	14.746	0.202554	0.321373	0.912337	0.697529	0.749839	0.590773	0.576798	-0.227962	0.0190578	0.421847	0.237091	0.19221	-0.0556884	-0.164954	0.485923	1	5	6	0.0454545	0.021097	0.023166
ENSBTAG00000005903	coral1	0.108196	60.6978	0.299677	0.756582	0.274719	0.688162	0.606077	0.865491	0.555708	0.570035	0.380278	0.390013	0.393406	0.710539	-0.261331	0.0355888	0.190407	0	8	8	0	0.0167364	0.0164271
ENSBTAG00000005904	coral1	0.109466	51.35	0.222376	0.481292	0.674152	0.74712	0.840704	0.869674	0.650814	0.182389	0.371381	0.687528	0.508686	0.560131	-0.0874551	-0.201366	0.513773	1	1	2	0.333333	0.0204082	0.0384615
ENSBTAG00000005905	darkviolet	0.0813651	32.7752	0.334943	0.640512	0.0577211	0.19747	0.430024	0.750716	0.256118	0.528601	0.143009	0.493788	0.442374	0.860279	-0.0966545	0.424166	0.429529	0	0	0	0	0	0
ENSBTAG00000005907	brown	0.0763095	39.5648	1	0.355655	0.704889	0.658794	0.950163	0.555346	0.51897	0.164655	0.567732	0.514374	0.831342	0.56485	0.373283	0.00752083	0.402459	0	0	0	0	0	0
ENSBTAG00000005909	darkviolet	0.0781922	35.5286	0.361827	0.754112	0.169359	0.296185	0.581764	0.638485	0.152261	0.55876	0.297879	0.376057	0.723649	0.917537	0.299109	0.473557	0.157234	0	1	1	0	0.00884956	0.00826446
ENSBTAG00000005912	coral1	0.115266	79.5835	0.376636	0.834784	0.321276	0.562569	0.754612	0.861848	0.643656	0.421218	0.311831	0.36452	0.722722	0.793548	0.110401	0.181453	0.44168	0	0	0	0	0	0
ENSBTAG00000005913	coral1	0.095745	17.2291	0.0821237	0.686689	0.428943	0.534904	0.533345	0.781408	0.48566	0.35178	0.0422041	0.314698	0.196385	0.611631	-0.315034	0.262019	0.384427	0	4	4	0	0.0163934	0.016
ENSBTAG00000005929	grey	0.0483433	0.627143	0.137578	-0.101392	0.347136	0.339892	0.0482633	-0.0927967	0.0127501	-0.217945	-0.161706	-0.0708633	-0.436956	-0.270879	-0.361276	-0.0838103	-0.198309	0	2	2	0	0.0102041	0.00980392
ENSBTAG00000005932	coral1	0.082374	43.4721	0.232555	0.549035	0.160949	0.59984	0.385494	0.819907	0.529074	0.417667	0.242499	0.445045	0.0856431	0.469043	-0.515274	-0.229064	0.203865	0	3	3	0	0.00420757	0.00416089
ENSBTAG00000005933	antiquewhite2	0.052754	15.8039	0.149114	0.174387	0.313697	0.212022	0.743072	0.346226	0.239813	0.24228	0.462053	0.546887	0.836097	0.718419	0.40395	0.452312	0.540579	0	0	0	0	0	0
ENSBTAG00000005934	coral1	0.109496	55.2105	0.0692474	0.567804	0.0783903	0.22386	0.539374	0.691533	0.129691	0.555549	0.318095	0.642185	0.629864	0.946302	0.101611	0.409418	0.321733	0	0	0	0	0	0
ENSBTAG00000005940	coral1	0.129951	59.005	0.308994	0.793949	0.541698	0.747194	0.768399	0.888817	0.803151	0.316708	0.270171	0.276455	0.512426	0.589505	-0.0936328	0.000619633	0.452546	0	1	1	0	0.0384615	0.025
ENSBTAG00000005946	coral1	0.0744764	35.4642	0.190853	0.466098	0.350778	0.639041	0.315351	0.741897	0.610708	0.0989762	0.0318893	0.294723	-0.113169	0.127053	-0.532869	-0.486893	0.207513	0	7	7	0	0.0196078	0.0190736
ENSBTAG00000005957	coral1	0.0560077	10.5931	0.0529547	0.340048	0.235452	0.488671	0.254512	0.64442	0.837886	-0.181329	-0.162976	0.150176	-0.150299	-0.0794273	-0.553088	-0.511117	0.530227	0	2	2	0	0.0217391	0.0186916
ENSBTAG00000005960	darkviolet	0.0907342	33.203	0.476411	0.458553	0.0417403	0.306034	0.492006	0.618927	0.246315	0.76019	0.45921	0.479983	0.429977	0.921593	-0.2491	0.577866	0.349167	0	30	30	0	0.00898742	0.00889416
ENSBTAG00000005961	coral1	0.111779	7.66493	0.0166775	0.557554	-0.31443	-0.171648	0.229271	0.492935	0.058847	0.315645	0.12522	0.368353	0.754464	0.683443	0.509704	0.147831	0.246233	0	18	18	0	0.054878	0.0540541
ENSBTAG00000005967	coral1	0.0832511	40.9251	0.211917	0.523163	0.602271	0.655822	0.611656	0.825781	0.868252	-0.163459	-0.0287121	0.350437	0.232464	0.167117	-0.202924	-0.440795	0.616747	0	4	4	0	0.0113636	0.0112994
ENSBTAG00000005969	antiquewhite2	0.0714253	20.9204	0.389701	0.245422	0.16668	-0.0315411	0.510982	0.210156	0.121636	-0.0445448	0.219224	0.309779	0.902883	0.440044	0.818133	0.13502	0.350881	0	0	0	0	0	0
ENSBTAG00000005970	grey	0.0862004	0.340357	0.0107178	0.136085	-0.739144	-0.296065	-0.227226	-0.0485761	-0.257978	0.610636	0.345552	-0.0408571	0.266158	0.405544	0.105278	0.278449	-0.291126	0	0	0	0	0	0
ENSBTAG00000005974	coral1	0.0610443	11.8979	0.0467066	0.471327	0.48181	0.514669	0.813772	0.707979	0.760674	0.177218	0.292141	0.418128	0.637637	0.606114	0.0194865	0.201822	0.777266	0	2	2	0	0.0444444	0.0425532
ENSBTAG00000005975	antiquewhite2	0.0745995	14.9823	0.182838	0.378228	0.427759	0.373732	0.733268	0.621428	0.572163	-0.0661647	0.304995	0.530533	0.835451	0.420963	0.476447	-0.274342	0.575855	0	0	0	0	0	0
ENSBTAG00000005980	coral1	0.134491	134.254	0.729922	0.685598	0.314187	0.65745	0.545041	0.935861	0.757864	0.297604	0.14359	0.402674	0.215126	0.49933	-0.431104	-0.168752	0.458869	0	6	6	0	0.01	0.00981997
ENSBTAG00000005984	darkviolet	0.0818367	4.38666	0.0608777	0.550323	0.158756	0.313255	0.385155	0.511551	0.303843	0.664566	0.252185	0.0910243	0.242911	0.717551	-0.280207	0.655433	0.277679	1	5	6	0.0434783	0.00351617	0.00415225
ENSBTAG00000005987	coral1	0.098129	39.4356	0.101152	0.749403	0.378609	0.38586	0.726929	0.661272	0.322295	0.201975	0.229688	0.398188	0.889988	0.713696	0.582395	0.120598	0.249906	0	7	7	0	0.0264151	0.025641
ENSBTAG00000005989	coral1	0.153239	98.1133	0.508202	0.775202	0.448176	0.713194	0.776089	0.930673	0.68905	0.279257	0.339518	0.493065	0.652334	0.627295	0.0772334	-0.223654	0.351487	3	1	4	0.166667	0.0128205	0.0416667
ENSBTAG00000005990	darkviolet	0.0830752	51.4579	0.595402	0.671223	0.00794202	0.148751	0.479902	0.681727	0.161655	0.584964	0.243762	0.478677	0.645402	0.952773	0.144679	0.508466	0.338566	0	1	1	0	0.0263158	0.0212766
ENSBTAG00000005998	grey	0.040211	7.41944	0.403707	0.317675	0.354542	0.120496	0.52745	0.671064	0.398739	-0.239434	-0.17377	0.698881	0.466214	0.429564	0.164698	-0.0553433	0.810638	0	0	0	0	0	0
ENSBTAG00000006002	coral1	0.117636	55.1907	0.287468	0.53869	0.378621	0.534655	0.662476	0.907633	0.553033	0.152069	0.254875	0.742863	0.541249	0.566881	0.00525301	-0.337302	0.478945	0	4	4	0	0.0357143	0.0325203
ENSBTAG00000006007	darkviolet	0.0754973	25.3196	0.254522	0.292132	0.249695	0.232494	0.715197	0.412724	0.114156	0.442702	0.526467	0.591377	0.839165	0.869689	0.374233	0.524557	0.3728	0	0	0	0	0	0
ENSBTAG00000006008	coral1	0.0969105	60.0811	0.318471	0.848009	0.151083	0.519289	0.423097	0.880489	0.655309	0.360084	0.0303526	0.202538	0.245874	0.542389	-0.303968	-0.0156305	0.33096	0	2	2	0	0.0110497	0.0106952
ENSBTAG00000006013	darkturquoise	0.130096	6.23768	0.385521	0.315305	0.543894	0.773499	0.589229	0.636892	0.943308	-0.0873572	0.143324	0.204866	0.0660488	0.0415071	-0.456387	-0.394795	0.531364	0	1	1	0	0.0106383	0.010101
ENSBTAG00000006014	coral1	0.113314	65.6871	0.317335	0.525464	0.66892	0.711202	0.788191	0.89031	0.673298	0.0698306	0.21762	0.647997	0.443318	0.487675	-0.0956537	-0.25538	0.544305	0	3	3	0	0.00983607	0.00934579
ENSBTAG00000006016	brown	0.0721416	24.6421	0.309495	0.370643	0.62987	0.66168	0.869215	0.777621	0.652001	-0.0352072	0.385787	0.738925	0.694705	0.44379	0.200192	-0.413074	0.545081	0	0	0	0	0	0
ENSBTAG00000006017	grey	0.0192658	2.27351	0.452185	0.210539	-0.0119573	0.166577	0.0401064	0.412236	-0.106655	0.255545	0.0209667	0.477957	-0.115492	0.322381	-0.329427	-0.0984372	-0.0809625	0	0	0	0	0	0
ENSBTAG00000006027	coral1	0.123878	79.829	0.436316	0.629876	0.220422	0.36604	0.356129	0.873159	0.625774	-0.0193351	-0.183041	0.417375	0.175077	0.323612	-0.232244	-0.325814	0.536991	0	9	9	0	0.00957447	0.00945378
ENSBTAG00000006029	coral1	0.133756	129.152	0.702158	0.598775	0.369835	0.69677	0.518084	0.905794	0.788837	0.198266	0.137361	0.397661	0.135976	0.355629	-0.467151	-0.345495	0.436619	0	0	0	0	0	0
ENSBTAG00000006030	coral1	0.0820178	45.6887	0.226622	0.428823	0.0983253	0.302293	0.595272	0.876858	0.614257	0.205058	0.248358	0.783808	0.595282	0.667974	-0.0684455	-0.128409	0.774187	0	0	0	0	0	0
ENSBTAG00000006035	darkviolet	0.0501926	13.711	0.192449	0.23384	-0.259392	-0.0648168	0.339673	0.456472	-0.0291933	0.528986	0.365997	0.700739	0.584239	0.866789	0.083784	0.425357	0.363406	0	0	0	0	0	0
ENSBTAG00000006039	antiquewhite2	0.0782946	18.2006	0.257746	0.209907	0.0611567	-0.196183	0.347735	0.0525433	-0.225922	-0.0471586	0.108283	0.294578	0.821126	0.437204	0.924858	0.234939	0.0908143	0	3	3	0	0.05	0.0441176
ENSBTAG00000006045	coral1	0.0952202	32.7757	0.117416	0.886172	0.12451	0.392815	0.540513	0.763139	0.424507	0.52272	0.176167	0.227566	0.574857	0.819625	0.0592481	0.371782	0.264163	0	0	0	0	0	0
ENSBTAG00000006049	coral1	0.0419614	4.46097	0.0150193	0.600141	0.360038	0.358038	0.564019	0.637461	0.143218	0.334322	0.296868	0.488235	0.655296	0.668741	0.36324	0.0335827	0.103339	0	0	0	0	0	0
ENSBTAG00000006051	coral1	0.0711106	18.264	0.0824056	0.547019	0.450041	0.373901	0.68153	0.774441	0.690084	-0.134068	0.0391659	0.477774	0.671136	0.412524	0.290434	-0.230391	0.719002	0	1	1	0	0.00990099	0.00884956
ENSBTAG00000006052	coral1	0.0952687	60.8438	0.316132	0.756501	0.484118	0.807141	0.714324	0.859562	0.659404	0.487339	0.370915	0.326703	0.387656	0.647456	-0.257009	0.0456782	0.247032	0	0	0	0	0	0
ENSBTAG00000006056	darkviolet	0.0935072	44.2529	0.396078	0.554707	-0.0181654	0.167725	0.523903	0.781333	0.37798	0.455082	0.221651	0.638616	0.607563	0.892654	-0.0269476	0.350734	0.630696	0	0	0	0	0	0
ENSBTAG00000006059	coral1	0.104543	39.2101	0.200586	0.439783	0.123317	0.334947	0.623176	0.865678	0.694834	0.139721	0.256323	0.723071	0.642031	0.601159	-0.00345188	-0.21315	0.784249	0	0	0	0	0	0
ENSBTAG00000006063	coral1	0.108227	58.0141	0.292816	0.611347	0.508117	0.549626	0.815795	0.906623	0.736215	0.13364	0.167568	0.603525	0.606393	0.666152	-0.0160558	0.0517887	0.772342	0	0	0	0	0	0
ENSBTAG00000006065	turquoise	0.0872014	29.2508	0.255579	0.513934	0.905521	0.892022	0.842928	0.686685	0.673629	-0.0151498	0.242704	0.342199	0.378629	0.288866	-0.00895016	-0.24311	0.295108	0	0	0	0	0	0
ENSBTAG00000006066	coral1	0.0866985	8.45011	0.0356994	0.526319	0.639061	0.587457	0.697767	0.66668	0.287225	0.0424204	0.201302	0.565053	0.535249	0.463963	0.274651	-0.219213	0.146072	0	9	9	0	0.0661765	0.0608108
ENSBTAG00000006068	coral1	0.113739	84.5767	0.398243	0.493518	0.41186	0.65184	0.795066	0.917138	0.620029	0.404027	0.48707	0.779719	0.571788	0.753653	-0.173763	-0.0652185	0.552701	1	1	2	1	0.04	0.0769231
ENSBTAG00000006070	coral1	0.136615	126.064	0.666148	0.66384	0.381989	0.728008	0.764523	0.957274	0.736409	0.397818	0.400428	0.588228	0.518171	0.695839	-0.219639	-0.100966	0.479896	0	18	18	0	0.0344168	0.0322004
ENSBTAG00000006071	coral1	0.122758	84.2853	0.433594	0.698013	0.458991	0.736622	0.780607	0.914959	0.621902	0.328511	0.406795	0.582312	0.61206	0.65306	0.0108657	-0.217751	0.310402	1	0	1	0.0625	0	0.027027
ENSBTAG00000006072	grey	0.082351	5.07797	0.108632	0.0648851	0.0845627	0.343971	0.350498	0.643221	0.424098	0.0400196	0.180815	0.792149	0.105134	0.293785	-0.415278	-0.422578	0.492255	0	1	1	0	0.0277778	0.025
ENSBTAG00000006075	brown	0.0685218	28.8392	0.77134	0.226375	0.747364	0.64585	0.940764	0.489425	0.446573	0.0528711	0.539908	0.596482	0.776115	0.486445	0.374527	-0.0635067	0.388035	0	2	2	0	0.016	0.0145985
ENSBTAG00000006081	antiquewhite2	0.0559926	10.1248	0.0630149	0.243796	0.136919	0.512305	0.697376	0.582092	0.606146	0.531941	0.788618	0.523174	0.701352	0.653498	-0.0378737	0.00424719	0.451239	0	0	0	0	0	0
ENSBTAG00000006084	darkviolet	0.0411112	6.05897	0.0749948	0.363754	0.124253	0.0342091	0.383074	0.574687	0.205055	0.220642	-0.0731726	0.535076	0.304931	0.684394	-0.119892	0.497455	0.654912	0	0	0	0	0	0
ENSBTAG00000006085	coral1	0.0821474	41.1519	0.163496	0.531962	0.783539	0.726002	0.814625	0.813737	0.741908	-0.141853	0.0383416	0.50609	0.392023	0.35256	-0.0501146	-0.217134	0.604078	0	2	2	0	0.0416667	0.0363636
ENSBTAG00000006086	antiquewhite2	0.0478303	1.72524	0.0138762	0.190486	0.234482	-0.0835992	0.380488	0.13636	-0.282581	0.0602629	-0.0267026	0.421723	0.481615	0.574454	0.45412	0.589534	0.192767	2	4	6	0.0869565	0.0444444	0.0530973
ENSBTAG00000006087	brown	0.0713268	29.4704	0.204639	0.606649	0.321697	0.666233	0.803383	0.75456	0.704664	0.394821	0.517417	0.419278	0.711253	0.678305	0.0401444	0.0174227	0.409752	0	0	0	0	0	0
ENSBTAG00000006099	darkviolet	0.061839	24.2734	0.255069	0.298316	-0.120216	0.211883	0.503451	0.695434	0.3194	0.539804	0.498456	0.80014	0.592259	0.843734	-0.11567	0.149478	0.519712	0	2	2	0	0.00934579	0.00873362
ENSBTAG00000006101	antiquewhite2	0.0709683	26.9311	0.372131	0.428605	0.318892	0.376754	0.742269	0.513329	0.520128	0.00960918	0.354671	0.40212	0.903791	0.475754	0.551818	-0.114346	0.435747	0	1	1	0	0.0232558	0.0217391
ENSBTAG00000006103	coral1	0.117926	38.5885	0.19964	0.529488	0.286371	0.666107	0.688497	0.88008	0.771423	0.359603	0.524507	0.552982	0.574864	0.549202	-0.122713	-0.35394	0.451846	0	4	4	0	0.08	0.08
ENSBTAG00000006104	coral1	0.0994059	63.5622	0.207598	0.635251	0.571841	0.565652	0.915278	0.780781	0.584937	0.185578	0.343847	0.552538	0.865957	0.728032	0.350594	0.0963327	0.551132	0	0	0	0	0	0
ENSBTAG00000006114	coral1	0.0996794	5.24034	0.0134743	0.525578	0.273939	0.561267	0.66046	0.561113	0.485378	0.71227	0.703236	0.205517	0.646843	0.732925	0.0247741	0.296696	0.196964	0	0	0	0	0	0
ENSBTAG00000006116	brown	0.0966636	52.6639	0.613515	0.621471	0.686506	0.694086	0.932633	0.728002	0.611428	0.134008	0.391352	0.455465	0.822106	0.591622	0.370483	-0.0575361	0.400076	0	2	2	0	0.0181818	0.0181818
ENSBTAG00000006117	antiquewhite2	0.0961378	7.52441	0.0274958	0.278778	0.301522	0.747138	0.727228	0.638567	0.747104	0.419436	0.740057	0.465021	0.521689	0.472922	-0.210971	-0.240599	0.356821	1	0	1	0.0208333	0	0.00228833
ENSBTAG00000006118	darkviolet	0.0559854	8.59276	0.121297	0.275079	0.29382	0.290579	0.605174	0.433564	0.127974	0.616867	0.508088	0.487462	0.531583	0.852988	-0.0065961	0.659509	0.356295	0	0	0	0	0	0
ENSBTAG00000006124	coral1	0.107699	80.4579	0.434941	0.830681	0.131811	0.398334	0.428523	0.912203	0.66731	0.110968	-0.104116	0.318734	0.375506	0.469646	-0.0777617	-0.214009	0.461029	0	6	6	0	0.041958	0.0416667
ENSBTAG00000006126	darkviolet	0.078265	40.1316	0.231213	0.357925	0.164519	0.463106	0.634398	0.80523	0.403646	0.454595	0.506311	0.862764	0.536677	0.770089	-0.164616	-0.0549521	0.449468	0	0	0	0	0	0
ENSBTAG00000006130	darkviolet	0.0710697	38.1127	0.324837	0.403986	0.258789	0.252638	0.703513	0.593119	0.120148	0.381264	0.441662	0.750327	0.843848	0.880321	0.38936	0.289457	0.369547	0	0	0	0	0	0
ENSBTAG00000006132	darkviolet	0.0552852	20.4055	0.293849	0.171977	-0.0798498	0.027142	0.472721	0.368164	-0.0629595	0.597206	0.538379	0.671918	0.687239	0.908384	0.18974	0.546252	0.310651	0	8	8	0	0.0140598	0.0136286
ENSBTAG00000006134	darkviolet	0.0607245	14.0166	0.107439	0.249469	-0.0144321	-0.0194733	0.5124	0.232927	0.100832	0.341891	0.390534	0.338342	0.833944	0.722416	0.495093	0.551649	0.386496	0	0	0	0	0	0
ENSBTAG00000006135	turquoise	0.0421013	11.4047	0.223506	0.0852514	0.908164	0.712846	0.83933	0.317731	0.368149	0.0421201	0.476343	0.40446	0.444345	0.302583	0.13353	0.0367461	0.255025	0	0	0	0	0	0
ENSBTAG00000006138	coral1	0.104189	12.7018	0.0606882	0.226719	0.608481	0.77963	0.460664	0.612338	0.72989	-0.106021	0.0782734	0.299323	-0.169009	-0.050903	-0.583231	-0.528413	0.331037	0	3	3	0	0.011583	0.0110294
ENSBTAG00000006142	coral1	0.111099	13.7555	0.0686772	0.244649	0.645121	0.655692	0.521546	0.672603	0.616851	-0.20794	0.0577307	0.50415	0.0684513	0.0326507	-0.260426	-0.617344	0.396973	0	2	2	0	0.031746	0.0273973
ENSBTAG00000006150	coral1	0.0969605	27.0241	0.127489	0.531328	0.45202	0.806711	0.769507	0.825879	0.908742	0.23215	0.395297	0.405244	0.427335	0.45211	-0.279455	-0.216259	0.523538	0	4	4	0	0.0135593	0.0134228
ENSBTAG00000006161	blue2	0.0373787	8.68645	0.61117	0.421089	0.722017	0.933714	0.624136	0.589322	0.585562	0.119008	0.334342	0.232544	0.113808	0.138564	-0.261067	-0.424119	-0.0153777	0	4	4	0	0.00833333	0.00821355
ENSBTAG00000006162	coral1	0.0855496	52.8969	0.260155	0.78604	-0.00613477	0.281255	0.409841	0.867547	0.364798	0.422897	0.110999	0.486809	0.496987	0.751179	-0.00446076	0.0396245	0.312655	0	4	4	0	0.0186916	0.0182648
ENSBTAG00000006166	darkviolet	0.0905768	17.2129	0.240004	0.292552	0.297922	0.368986	0.645596	0.493921	0.0848367	0.618824	0.554761	0.627869	0.55244	0.88569	-0.00411982	0.532197	0.261281	0	0	0	0	0	0
ENSBTAG00000006168	coral1	0.0553912	1.09966	0.00570952	0.0369594	0.217309	0.294765	0.175312	0.5014	0.259649	-0.0146712	0.101974	0.560132	-0.0534797	0.066628	-0.319629	-0.548465	0.238556	0	0	0	0	0	0
ENSBTAG00000006170	antiquewhite2	0.0616971	12.6569	0.110111	0.724109	0.199241	0.38293	0.522064	0.732199	0.476255	0.0471341	0.129154	0.357488	0.697363	0.428497	0.419413	-0.388952	0.212506	0	0	0	0	0	0
ENSBTAG00000006175	coral1	0.086181	49.6277	0.258866	0.415687	0.274876	0.630694	0.616471	0.871212	0.584183	0.361931	0.469768	0.740149	0.404883	0.569167	-0.277285	-0.34367	0.391132	0	5	5	0	0.0177936	0.0175439
ENSBTAG00000006177	coral1	0.0710094	30.4657	0.126407	0.59094	-0.183664	0.254124	0.324401	0.791637	0.392887	0.656684	0.34217	0.478837	0.397432	0.774329	-0.264663	0.114616	0.34093	0	12	12	0	0.0238095	0.0233463
ENSBTAG00000006186	coral1	0.0816272	39.0396	0.192859	0.391515	0.371505	0.478803	0.616805	0.85958	0.644689	0.163824	0.136138	0.701105	0.287549	0.564159	-0.368494	-0.02483	0.7594	0	3	3	0	0.0280374	0.0263158
ENSBTAG00000006189	darkviolet	0.0474356	6.33685	0.0878454	0.0985951	-0.0814268	0.0868295	0.300636	0.0820868	-0.253055	0.836509	0.701455	0.285833	0.470517	0.77495	0.0933112	0.682052	-0.138745	0	0	0	0	0	0
ENSBTAG00000006193	coral1	0.0426683	6.99888	0.0340958	0.280325	0.0633723	-0.172965	0.365382	0.503321	0.289747	-0.311935	-0.261569	0.564995	0.582268	0.384289	0.410549	-0.000959378	0.801811	0	4	4	0	0.00587372	0.0058651
ENSBTAG00000006195	coral1	0.104367	20.4942	0.0744099	0.772563	0.226831	0.579807	0.628837	0.723194	0.398511	0.57765	0.395366	0.318632	0.566701	0.78742	0.0115039	0.230913	0.0954444	0	0	0	0	0	0
ENSBTAG00000006199	antiquewhite2	0.06478	25.4698	0.484705	0.105715	0.16981	0.0847302	0.574831	0.179786	0.0020726	0.0987988	0.464455	0.507426	0.903828	0.519922	0.733894	0.0951339	0.192639	0	0	0	0	0	0
ENSBTAG00000006202	brown	0.0688664	26.1093	0.397147	0.512176	0.744572	0.735753	0.860441	0.784685	0.725289	0.00547849	0.145305	0.510715	0.425874	0.47817	-0.108827	-0.00919307	0.621269	0	4	4	0	0.0454545	0.0449438
ENSBTAG00000006214	darkviolet	0.0889115	54.6839	0.677603	0.478622	0.173854	0.455612	0.628889	0.709154	0.251543	0.711184	0.584127	0.660273	0.569288	0.930002	-0.108978	0.320078	0.25853	0	3	3	0	0.0122449	0.0118577
ENSBTAG00000006222	coral1	0.10177	79.5039	0.43311	0.712724	0.328063	0.461763	0.46308	0.898542	0.728877	-0.00397401	-0.122697	0.337398	0.279203	0.342284	-0.14831	-0.304913	0.549864	0	12	12	0	0.0128617	0.0123711
ENSBTAG00000006225	coral1	0.0618413	18.6084	0.0871072	0.633585	0.159464	0.595361	0.625335	0.771987	0.81111	0.382819	0.386941	0.26539	0.525794	0.555955	-0.155325	-0.0547363	0.456583	0	2	2	0	0.0253165	0.0206186
ENSBTAG00000006227	grey	0.0754401	8.55274	0.472563	0.0243971	0.302476	0.319177	0.595013	0.668854	0.513161	-0.0977976	0.200857	0.924969	0.387151	0.397984	-0.154132	-0.281403	0.808289	0	0	0	0	0	0
ENSBTAG00000006232	grey	0.00909397	0.749536	0.0889009	-0.295243	-0.464975	-0.539421	-0.398907	-0.41576	-0.0161812	-0.24313	-0.313146	-0.414471	-0.17161	-0.308334	0.011215	0.222328	0.240855	1	1	2	0.04	0.025	0.0307692
ENSBTAG00000006234	darkviolet	0.100895	78.5109	0.849291	0.569026	0.190302	0.446971	0.677603	0.771005	0.309729	0.647432	0.530048	0.667116	0.670652	0.953306	0.00283606	0.29189	0.324509	0	0	0	0	0	0
ENSBTAG00000006235	coral1	0.115219	81.0514	0.436302	0.54371	0.293431	0.539877	0.510463	0.893451	0.539245	0.26641	0.136026	0.623702	0.213115	0.548318	-0.379155	-0.160562	0.443769	0	0	0	0	0	0
ENSBTAG00000006241	coral1	0.0940769	56.8044	0.256254	0.776479	0.233453	0.401383	0.691358	0.839285	0.628189	0.131124	0.118312	0.444815	0.772918	0.662348	0.28642	-0.0215095	0.545377	0	4	4	0	0.0571429	0.0571429
ENSBTAG00000006244	brown	0.063618	17.2127	0.31497	0.630177	0.62899	0.723722	0.85752	0.676584	0.738964	0.17171	0.281915	0.235645	0.58854	0.530703	0.066101	0.143649	0.467783	0	4	4	0	0.047619	0.047619
ENSBTAG00000006245	brown	0.0698311	20.0113	0.156326	0.533945	0.298232	0.644217	0.784245	0.685601	0.644364	0.601594	0.656575	0.374396	0.677059	0.770358	-0.063298	0.238864	0.39512	0	2	2	0	0.142857	0.133333
ENSBTAG00000006246	coral1	0.0895106	32.4284	0.170532	0.680617	0.254716	0.604692	0.545822	0.853118	0.825555	0.0518104	0.135063	0.312076	0.427404	0.305655	-0.0658181	-0.498126	0.404311	0	0	0	0	0	0
ENSBTAG00000006247	coral1	0.0694852	28.0714	0.0937721	0.79289	0.425219	0.482954	0.737857	0.627019	0.488138	0.171235	0.195893	0.183619	0.81021	0.608292	0.485918	0.144447	0.264657	0	0	0	0	0	0
ENSBTAG00000006250	coral1	0.117275	116.468	0.634358	0.699778	0.306748	0.460017	0.555111	0.950357	0.725867	0.0770691	-0.0610795	0.486738	0.356531	0.510268	-0.187053	-0.144122	0.666399	0	3	3	0	0.0109489	0.010453
ENSBTAG00000006253	coral1	0.0382247	8.81909	0.0407443	0.781224	0.694419	0.720198	0.623842	0.627412	0.419108	0.165355	0.0940833	0.0738978	0.34828	0.382405	0.120734	-0.0207567	-0.0252458	0	4	4	0	0.0625	0.0625
ENSBTAG00000006259	coral1	0.0939495	21.743	0.104481	0.407772	0.537809	0.436619	0.645136	0.801113	0.636025	-0.0735177	-0.027194	0.617068	0.339113	0.436499	-0.142544	-0.0744243	0.794615	1	0	1	0.0769231	0	0.0131579
ENSBTAG00000006262	brown	0.0215734	2.66633	0.0556175	0.0804048	0.729897	0.714569	0.655094	0.353871	0.22677	0.245019	0.445909	0.458093	0.136083	0.358315	-0.250909	0.099175	0.0882069	1	4	5	0.0555556	0.0275862	0.0306748
ENSBTAG00000006270	darkviolet	0.0647589	22.5541	0.288831	0.56601	-0.0972991	-0.0614342	0.351429	0.470381	-0.0701871	0.509242	0.133266	0.398798	0.621963	0.904351	0.289537	0.658788	0.247859	0	4	4	0	0.0533333	0.0506329
ENSBTAG00000006276	darkviolet	0.0742831	35.8961	0.285443	0.579745	-0.128976	0.245598	0.489866	0.718728	0.315499	0.642601	0.517391	0.547331	0.741488	0.871735	0.129348	0.134721	0.287673	0	1	1	0	0.0666667	0.04
ENSBTAG00000006287	darkviolet	0.0691581	36.8459	0.53882	0.439765	-0.102159	0.0529416	0.409922	0.473678	0.0115203	0.732186	0.431463	0.45252	0.620759	0.966462	0.108433	0.670782	0.262658	1	19	20	0.02	0.0151878	0.0153728
ENSBTAG00000006291	grey	0.0127415	0.28138	0.0629804	0.176222	0.170393	-0.0195718	0.0746431	0.30058	-0.0615139	-0.172706	-0.442439	0.36095	-0.166216	0.199872	-0.204661	0.187325	0.286375	0	3	3	0	0.00909091	0.00864553
ENSBTAG00000006305	antiquewhite2	0.112655	41.8018	0.383177	0.531683	0.399121	0.578367	0.841571	0.731815	0.561511	0.201291	0.500033	0.603414	0.884327	0.633073	0.36678	-0.194181	0.384946	0	0	0	0	0	0
ENSBTAG00000006320	antiquewhite2	0.0301768	0.556457	0.00666467	-0.0404239	0.534181	0.219	-0.000738042	-0.088571	-0.18229	-0.109814	-0.165159	-0.121007	-0.382393	-0.20497	-0.159266	0.0302209	-0.254014	0	5	5	0	0.0273224	0.0263158
ENSBTAG00000006321	brown	0.0924996	8.16109	0.0568267	0.555936	0.315109	0.187973	0.636144	0.483061	0.411765	0.153161	0.111081	0.201771	0.753063	0.638376	0.420953	0.464008	0.566251	0	1	1	0	0.0222222	0.02
ENSBTAG00000006322	coral1	0.10743	75.2712	0.34767	0.792247	0.291706	0.372106	0.687458	0.885141	0.519187	0.28341	0.128882	0.516555	0.720439	0.807291	0.194573	0.183622	0.567301	0	10	10	0	0.0232558	0.0229358
ENSBTAG00000006323	coral1	0.113211	88.5151	0.442225	0.479847	0.415182	0.612078	0.806925	0.940175	0.716672	0.218178	0.376804	0.800719	0.605521	0.664833	-0.107956	-0.187898	0.690065	1	1	2	0.016129	0.00121359	0.00225734
ENSBTAG00000006324	darkviolet	0.0633062	24.1596	0.262477	0.520178	-0.0260988	-0.0249856	0.425815	0.484638	0.0327256	0.535088	0.253087	0.402118	0.709422	0.905036	0.322764	0.630695	0.347802	0	0	0	0	0	0
ENSBTAG00000006325	coral1	0.122938	76.8967	0.352743	0.750045	0.231059	0.575778	0.741795	0.872233	0.656953	0.418207	0.419826	0.473878	0.753731	0.758316	0.103704	-0.0177819	0.411124	0	4	4	0	0.0120846	0.0120482
ENSBTAG00000006328	coral1	0.0747163	17.211	0.0465952	0.308452	0.388973	0.357266	0.744282	0.705645	0.588144	-0.119551	0.264261	0.742016	0.788929	0.454949	0.35405	-0.334499	0.710229	0	3	3	0	0.0121951	0.0119522
ENSBTAG00000006330	antiquewhite2	0.0983688	66.0143	0.662317	0.62496	0.257057	0.303352	0.747869	0.665425	0.318477	0.334212	0.367466	0.547132	0.952622	0.854646	0.501964	0.257925	0.408199	0	1	1	0	0.0105263	0.0102041
ENSBTAG00000006335	coral1	0.0494141	9.02105	0.0192151	0.741985	0.0873966	0.0390229	0.404866	0.489625	-0.029066	0.306179	0.0420025	0.254484	0.738981	0.744274	0.602384	0.382897	0.0783645	0	0	0	0	0	0
ENSBTAG00000006342	antiquewhite2	0.0808989	45.9217	0.737833	0.334059	0.513059	0.377899	0.789757	0.347766	0.244584	0.128344	0.467002	0.3913	0.917271	0.558496	0.667527	0.151053	0.252365	0	0	0	0	0	0
ENSBTAG00000006345	darkturquoise	0.0451569	12.8529	0.53909	0.369153	0.367624	0.558014	0.654716	0.740867	0.922407	-0.00784383	0.284145	0.403969	0.490792	0.271385	-0.0841133	-0.402374	0.713663	0	0	0	0	0	0
ENSBTAG00000006346	darkviolet	0.0616383	18.9789	0.276063	0.455811	-0.132338	0.200781	0.389404	0.420423	0.0923915	0.892711	0.596579	0.264038	0.544521	0.91183	-0.0289991	0.646352	0.0855057	0	4	4	0	0.025	0.025
ENSBTAG00000006349	floralwhite	0.0841645	2.92132	0.271428	-0.110892	-0.0852596	0.0504861	0.264682	0.461427	0.0884197	0.185968	0.257978	0.897275	0.205245	0.475382	-0.265728	-0.0829592	0.482157	0	0	0	0	0	0
ENSBTAG00000006367	grey	0.0249746	0.593445	0.0570778	-0.000676789	-0.64313	-0.56273	-0.523195	-0.172838	-0.53562	0.395999	0.00417749	-0.109989	-0.0426567	0.158206	0.112648	0.208356	-0.335992	0	0	0	0	0	0
ENSBTAG00000006369	coral1	0.0360831	4.59613	0.0161741	0.0451084	0.247976	0.421649	0.628802	0.641896	0.547503	-0.0280735	0.339476	0.877506	0.440762	0.393042	-0.138279	-0.355559	0.665941	3	0	3	0.214286	0	0.0294118
ENSBTAG00000006370	coral1	0.0308443	3.40341	0.0102075	0.0653955	0.401018	0.380034	0.56969	0.50584	0.185596	0.330498	0.354617	0.7487	0.243016	0.624683	-0.293761	0.287932	0.462817	0	1	1	0	0.0138889	0.0138889
ENSBTAG00000006374	antiquewhite2	0.034075	6.40037	0.0785107	0.153204	0.344861	0.524313	0.715643	0.323889	0.526506	0.129991	0.621615	0.322937	0.720328	0.331034	0.303476	-0.162737	0.278598	0	0	0	0	0	0
ENSBTAG00000006379	darkviolet	0.0421138	8.04552	0.0419861	0.287779	0.166831	0.461037	0.692699	0.449873	0.525894	0.490444	0.658526	0.347284	0.679955	0.659905	0.0335045	0.278716	0.408849	0	0	0	0	0	0
ENSBTAG00000006385	brown	0.0262519	3.79184	0.100318	-0.0761498	0.727797	0.748885	0.650431	0.420773	0.412653	0.102865	0.459349	0.586647	0.0592163	0.207363	-0.404751	-0.195324	0.281551	0	1	1	0	0.0232558	0.0232558
ENSBTAG00000006391	antiquewhite2	0.0724467	19.7819	0.31189	0.0863928	0.365663	0.198038	0.757506	0.351017	0.242054	0.0980311	0.457159	0.655467	0.875363	0.626459	0.496985	0.242673	0.579002	0	0	0	0	0	0
ENSBTAG00000006392	coral1	0.0695187	26.7935	0.132812	0.452749	-0.01132	0.313179	0.52345	0.841103	0.53377	0.223221	0.254643	0.759939	0.556958	0.633803	-0.0650926	-0.221496	0.582756	0	102	102	0	0.0181269	0.0180435
ENSBTAG00000006393	brown	0.0525771	18.1244	0.381911	0.240028	0.771724	0.701356	0.793992	0.678369	0.500261	-0.038988	0.264141	0.726372	0.353572	0.378939	-0.0946544	-0.23166	0.471613	3	2	5	0.176471	0.0119048	0.027027
ENSBTAG00000006395	coral1	0.120998	95.4554	0.498675	0.703418	0.510116	0.623589	0.778618	0.939132	0.778671	-0.0235621	0.0853207	0.548011	0.59432	0.502873	0.0780499	-0.272179	0.615563	0	2	2	0	0.0666667	0.0625
ENSBTAG00000006396	coral1	0.124545	93.0153	0.48675	0.597144	0.397563	0.685438	0.759188	0.95065	0.789099	0.187008	0.357026	0.634693	0.590589	0.545498	-0.0607584	-0.376999	0.536316	1	4	5	0.0588235	0.0232558	0.026455
ENSBTAG00000006410	darkturquoise	0.0454683	7.20288	0.269834	0.288329	0.207582	0.583741	0.593719	0.687426	0.873441	0.343418	0.511243	0.37285	0.375208	0.412042	-0.37693	-0.161499	0.630504	0	4	4	0	0.0298507	0.0298507
ENSBTAG00000006411	coral1	0.140984	33.3381	0.121371	0.585909	-0.0477982	0.175562	0.520239	0.790276	0.453862	0.330442	0.286113	0.599693	0.778139	0.748757	0.235799	-0.0229539	0.545512	0	0	0	0	0	0
ENSBTAG00000006414	antiquewhite2	0.134643	17.458	0.11793	0.456922	-0.00151059	0.239188	0.612008	0.623144	0.492001	0.494875	0.440139	0.461851	0.739147	0.830168	0.0744615	0.389086	0.608705	0	0	0	0	0	0
ENSBTAG00000006416	antiquewhite2	0.0611708	14.8541	0.268061	0.266746	0.195103	0.332175	0.641092	0.349347	0.293578	0.161975	0.556493	0.419946	0.879831	0.468465	0.570785	-0.138257	0.168778	0	0	0	0	0	0
ENSBTAG00000006417	coral1	0.116659	110.056	0.597839	0.687488	0.309016	0.607679	0.588802	0.94692	0.684577	0.145807	0.109203	0.542992	0.372954	0.493295	-0.186101	-0.32814	0.436723	0	0	0	0	0	0
ENSBTAG00000006419	grey	0.014903	1.1315	0.251085	-0.252484	-0.131105	-0.0576942	0.22181	-0.11152	0.125485	0.34483	0.436245	0.101828	0.274596	0.341557	-0.0853266	0.561581	0.376997	0	0	0	0	0	0
ENSBTAG00000006420	coral1	0.1114	83.9566	0.456906	0.648322	0.431372	0.490529	0.556499	0.913397	0.680746	0.0038485	-0.0845208	0.485763	0.303314	0.427872	-0.164732	-0.209778	0.618037	0	8	8	0	0.0220386	0.0215633
ENSBTAG00000006422	coral1	0.0897507	52.69	0.264709	0.802958	0.639569	0.742382	0.769433	0.838251	0.568734	0.252227	0.187579	0.3568	0.490356	0.605545	0.0237414	0.0260923	0.2682	0	0	0	0	0	0
ENSBTAG00000006423	antiquewhite2	0.0732747	31.96	0.579029	0.293576	0.10311	0.109843	0.621257	0.414122	0.316697	0.143763	0.406897	0.482648	0.954135	0.604004	0.601309	0.0958188	0.488442	0	2	2	0	0.0526316	0.0487805
ENSBTAG00000006429	brown	0.0367691	8.48004	0.20714	0.289021	0.813066	0.731358	0.722657	0.57724	0.45931	-0.0253453	0.146343	0.497246	0.172365	0.311389	-0.206236	-0.057025	0.349701	0	2	2	0	0.0123457	0.0119048
ENSBTAG00000006434	coral1	0.0916051	17.3705	0.0806957	0.488695	0.630598	0.859215	0.51109	0.67967	0.803293	0.00176155	0.10699	0.107242	-0.0326367	0.0202732	-0.437688	-0.484445	0.214679	0	6	6	0	0.0125523	0.0123203
ENSBTAG00000006440	coral1	0.098687	37.8059	0.199582	0.661949	0.328941	0.766981	0.459773	0.808344	0.699675	0.41044	0.261568	0.192718	0.0806407	0.375018	-0.505337	-0.231814	0.154423	0	2	2	0	0.0217391	0.0185185
ENSBTAG00000006441	brown	0.0434691	12.7432	0.326325	0.072022	0.576097	0.556981	0.89291	0.586182	0.58167	-0.0115232	0.515425	0.815673	0.706407	0.472622	0.153471	-0.192792	0.681272	0	0	0	0	0	0
ENSBTAG00000006463	brown	0.0792042	21.4957	0.407619	0.198163	0.667489	0.65399	0.752161	0.731973	0.698404	-0.0610463	0.190734	0.701072	0.253951	0.35001	-0.320005	-0.189788	0.734958	2	0	2	0.166667	0	0.0116279
ENSBTAG00000006464	coral1	0.130138	113.239	0.579953	0.683398	0.392047	0.60598	0.814001	0.951634	0.717786	0.23125	0.279081	0.642608	0.676275	0.718199	0.0144991	-0.066474	0.61644	0	0	0	0	0	0
ENSBTAG00000006466	blue	0.0454545	17.3697	0.744518	0.0217681	0.0305038	-0.348569	0.0317093	-0.26828	-0.343909	-0.439136	-0.20782	-0.0489341	0.496682	-0.0839398	0.975662	-0.04961	-0.130073	0	1	1	0	0.016129	0.015873
ENSBTAG00000006471	coral1	0.0206025	1.89398	0.00819687	0.0982268	0.0502018	0.0400447	0.058268	0.430785	0.612178	-0.298926	-0.316826	0.158614	-0.125016	-0.111165	-0.37086	-0.305282	0.73065	0	2	2	0	0.0133333	0.0119048
ENSBTAG00000006479	coral1	0.0716973	4.88521	0.0256326	0.399242	0.101073	0.242602	0.340239	0.668351	0.661477	0.0476113	0.103649	0.307218	0.375613	0.253282	-0.0351453	-0.352754	0.581575	0	8	8	0	0.0559441	0.0547945
ENSBTAG00000006481	coral1	0.143442	140.207	0.763524	0.658862	0.322589	0.666313	0.567781	0.946784	0.69023	0.306736	0.244994	0.506052	0.312445	0.510421	-0.30701	-0.311573	0.373807	0	4	4	0	0.0218579	0.0218579
ENSBTAG00000006482	grey	0.0641109	5.84644	0.276577	0.0982637	0.291243	0.258375	0.299981	0.602728	0.579067	-0.419423	-0.268622	0.568021	-0.0317744	-0.0153163	-0.328507	-0.503559	0.724649	0	2	2	0	0.0126582	0.0125
ENSBTAG00000006487	antiquewhite2	0.0432973	15.1168	0.209111	0.236007	0.71332	0.481252	0.737757	0.187529	0.0723871	0.110921	0.414936	0.276477	0.647695	0.427787	0.525268	0.236867	0.0136703	0	0	0	0	0	0
ENSBTAG00000006491	coral1	0.0944453	48.9207	0.266576	0.382816	0.218384	0.474151	0.272811	0.765127	0.66962	-0.0627489	-0.0834549	0.407964	-0.0697457	0.0918258	-0.497331	-0.563655	0.444341	0	5	5	0	0.0490196	0.047619
ENSBTAG00000006495	antiquewhite2	0.12549	51.9346	0.590705	0.50055	0.221187	0.317556	0.753808	0.547839	0.324332	0.403718	0.514837	0.487409	0.960652	0.830046	0.474457	0.311203	0.376862	0	0	0	0	0	0
ENSBTAG00000006499	coral1	0.114301	90.0058	0.490407	0.536752	0.183378	0.620176	0.444539	0.883454	0.688541	0.339399	0.25309	0.479104	0.152298	0.433837	-0.502186	-0.336371	0.367313	0	0	0	0	0	0
ENSBTAG00000006501	coral1	0.130021	133.611	0.718321	0.688702	0.352124	0.526299	0.641715	0.966098	0.610976	0.206811	0.0989811	0.62955	0.445242	0.648113	-0.14122	-0.095231	0.559146	0	6	6	0	0.00854701	0.00840336
ENSBTAG00000006506	coral1	0.129681	104.949	0.565906	0.568101	0.218898	0.429425	0.599995	0.951691	0.670918	0.106497	0.124558	0.710196	0.506758	0.569682	-0.0909286	-0.281151	0.672217	0	0	0	0	0	0
ENSBTAG00000006517	coral1	0.110634	18.2356	0.0494934	0.488416	0.276499	0.471869	0.772524	0.656234	0.630747	0.134529	0.356421	0.487771	0.789515	0.5921	0.251465	-0.0204637	0.539231	0	0	0	0	0	0
ENSBTAG00000006523	grey	0.0755951	24.6315	0.587891	0.212656	0.413167	0.487636	0.67802	0.809787	0.685379	0.0697236	0.274909	0.810978	0.390317	0.478869	-0.265784	-0.219157	0.821455	1	0	1	0.0555556	0	0.0222222
ENSBTAG00000006526	antiquewhite2	0.0299661	2.98107	0.0297239	0.436871	0.156204	-0.0876623	0.402754	0.327711	0.190523	0.101602	-0.0374641	0.137654	0.638319	0.553073	0.468214	0.526084	0.522235	0	2	2	0	0.00943396	0.00884956
ENSBTAG00000006531	coral1	0.112627	90.4761	0.493459	0.62869	0.246868	0.590124	0.432542	0.886016	0.760926	0.0631838	0.0161491	0.373848	0.167639	0.273847	-0.33784	-0.483085	0.407244	0	8	8	0	0.0101266	0.00993789
ENSBTAG00000006532	coral1	0.0943577	47.0915	0.246016	0.84354	0.28496	0.683299	0.635425	0.853217	0.741485	0.442349	0.302356	0.195459	0.484823	0.612061	-0.133615	-0.00340153	0.292577	0	176	176	0	0.0412758	0.0412468
ENSBTAG00000006533	brown	0.120559	17.3055	0.204305	0.611285	0.327779	0.692414	0.759899	0.69961	0.743842	0.388657	0.509076	0.272018	0.648507	0.586655	0.011422	-0.00474077	0.349259	0	1	1	0	0.0217391	0.0142857
ENSBTAG00000006543	coral1	0.0897836	59.2281	0.277861	0.681051	0.738884	0.894284	0.806381	0.828963	0.740998	0.135438	0.246263	0.346843	0.391438	0.413861	-0.109291	-0.223188	0.300135	0	2	2	0	0.016129	0.0142857
ENSBTAG00000006548	turquoise	0.0756567	13.1324	0.087375	0.600254	0.830959	0.71831	0.672092	0.659109	0.599569	-0.123544	-0.0935916	0.19914	0.197622	0.233757	-0.0691459	-0.0873229	0.339658	0	5	5	0	0.00837521	0.00829187
ENSBTAG00000006550	antiquewhite2	0.0803476	41.4813	0.495311	0.399409	0.289928	0.295152	0.788867	0.676814	0.401351	0.265842	0.447604	0.738128	0.92658	0.808768	0.383941	0.154045	0.626068	0	0	0	0	0	0
ENSBTAG00000006555	darkturquoise	0.0763045	4.48022	0.282503	0.480634	0.388147	0.510627	0.443114	0.639085	0.906327	-0.114777	-0.11548	0.0260061	0.0942839	0.0860876	-0.330388	-0.186609	0.644771	1	0	1	0.0909091	0	0.0025
ENSBTAG00000006556	coral1	0.111446	64.118	0.341366	0.513623	0.134973	0.30207	0.487638	0.896899	0.520658	0.118022	0.0296737	0.736228	0.400147	0.585908	-0.149861	-0.172673	0.651186	0	1	1	0	0.0526316	0.0434783
ENSBTAG00000006563	coral1	0.0622998	23.3216	0.0562851	0.775792	0.236907	0.196557	0.588973	0.616105	0.229967	0.265904	0.122759	0.304157	0.843856	0.759166	0.576701	0.3082	0.282434	0	0	0	0	0	0
ENSBTAG00000006564	grey	0.0260887	3.0551	0.0368884	0.0079751	0.28083	0.228099	0.584712	0.344382	0.248307	-0.138836	0.416793	0.67348	0.761732	0.278847	0.544749	-0.422613	0.346691	0	0	0	0	0	0
ENSBTAG00000006579	coral1	0.0297004	5.67725	0.0293531	0.3478	0.0175011	-0.242158	0.25264	0.460255	0.242571	-0.36953	-0.393199	0.419852	0.519166	0.294886	0.463465	-0.0325029	0.708754	0	1	1	0	0.00862069	0.008
ENSBTAG00000006586	coral1	0.129512	84.5593	0.450877	0.679753	0.421955	0.654055	0.600559	0.903307	0.546093	0.350378	0.199815	0.511485	0.294069	0.605387	-0.281953	-0.0769262	0.326192	0	0	0	0	0	0
ENSBTAG00000006601	coral1	0.10693	73.2598	0.397504	0.731369	0.186858	0.420368	0.475189	0.917167	0.70627	0.255919	0.0553	0.363452	0.376772	0.54186	-0.187314	-0.104235	0.566996	0	21	21	0	0.0172131	0.0167866
ENSBTAG00000006606	sienna3	0.023324	0.799441	0.0776077	0.0384054	0.188228	0.525604	0.280184	0.137735	-0.0508068	0.705729	0.790461	0.201229	0.120082	0.356401	-0.224361	0.0156811	-0.452298	0	0	0	0	0	0
ENSBTAG00000006607	brown	0.0180727	1.8534	0.037958	0.0788458	0.796448	0.554464	0.596352	0.353417	0.190666	-0.265243	0.126192	0.52808	0.237998	0.0828052	0.155977	-0.354223	0.136137	0	0	0	0	0	0
ENSBTAG00000006611	coral1	0.102662	35.6059	0.190702	0.50545	0.297062	0.760913	0.476862	0.806445	0.739396	0.270808	0.309158	0.360895	0.114114	0.281489	-0.482892	-0.480248	0.226385	0	6	6	0	0.00775194	0.00744417
ENSBTAG00000006612	coral1	0.111922	92.1027	0.47509	0.86313	0.269581	0.634334	0.64372	0.915278	0.632349	0.48873	0.329009	0.349997	0.560616	0.716154	-0.0547166	-0.0183732	0.273749	0	0	0	0	0	0
ENSBTAG00000006613	coral1	0.0558589	17.5906	0.0912909	0.652747	0.262573	0.444089	0.589095	0.807619	0.832585	0.149437	0.0420198	0.262666	0.427318	0.506404	-0.163705	0.0745528	0.733654	0	0	0	0	0	0
ENSBTAG00000006614	coral1	0.0290375	4.88884	0.024013	0.260986	0.0972918	-0.178525	0.316638	0.465237	0.312309	-0.289114	-0.276997	0.452237	0.496327	0.326165	0.341887	0.0397694	0.805619	0	48	48	0	0.0191083	0.0185687
ENSBTAG00000006616	coral1	0.0804653	41.2963	0.180423	0.852942	0.186062	0.334469	0.630776	0.767576	0.468839	0.271149	0.0957768	0.330304	0.752967	0.761406	0.315387	0.230696	0.408533	0	2	2	0	0.00704225	0.00660066
ENSBTAG00000006618	grey	0.0165288	1.05125	0.192434	0.0736474	-0.0241514	0.121006	-0.0926848	0.373428	0.0353516	-0.0727123	-0.187878	0.417305	-0.311085	-0.0173376	-0.421726	-0.448194	0.0310822	2	4	6	0.2	0.015625	0.0225564
ENSBTAG00000006633	antiquewhite2	0.0686371	14.1661	0.163943	0.420893	0.185022	0.0711771	0.508187	0.185849	-0.133559	0.360338	0.318271	0.21527	0.8005	0.717076	0.666515	0.590659	0.017652	0	0	0	0	0	0
ENSBTAG00000006640	indianred3	0.0281734	2.62958	0.24101	0.893941	0.1487	0.366069	0.23779	0.611818	0.44712	0.363632	-0.136375	-0.21835	0.126961	0.424905	-0.168028	0.262249	0.0927644	0	10	10	0	0.0306748	0.0296736
ENSBTAG00000006642	coral1	0.14575	105.408	0.546483	0.686412	0.569276	0.806263	0.801355	0.936033	0.873457	0.212425	0.264753	0.433319	0.443993	0.527709	-0.2183	-0.156017	0.547129	0	0	0	0	0	0
ENSBTAG00000006644	coral1	0.0976616	59.1839	0.246784	0.725053	0.234944	0.284391	0.684056	0.83258	0.542792	0.151851	0.104079	0.528639	0.814497	0.741332	0.335914	0.0993082	0.644487	0	0	0	0	0	0
ENSBTAG00000006645	darkviolet	0.0557514	20.3276	0.237754	0.408304	-0.334798	-0.149865	0.258704	0.445083	-0.0749766	0.623166	0.326865	0.498378	0.654393	0.903157	0.233117	0.511072	0.25289	0	0	0	0	0	0
ENSBTAG00000006646	brown	0.0667171	16.5189	0.153949	0.655889	0.326458	0.600404	0.742505	0.595089	0.497837	0.546408	0.518261	0.21471	0.688707	0.750231	0.118416	0.342456	0.208263	0	0	0	0	0	0
ENSBTAG00000006647	coral1	0.068787	23.472	0.107552	0.767	0.515591	0.727247	0.783486	0.761431	0.748059	0.349566	0.392435	0.169366	0.64749	0.573286	0.103813	0.0183092	0.327957	0	6	6	0	0.0344828	0.0315789
ENSBTAG00000006654	grey	0.0548477	7.08416	0.729466	0.0445126	0.204143	0.163628	0.498878	0.626913	0.583277	-0.245225	0.0300803	0.782142	0.395551	0.288632	-0.0632661	-0.301888	0.930524	0	4	4	0	0.0144928	0.0137931
ENSBTAG00000006656	coral1	0.0408104	8.20665	0.0244786	0.439272	0.105326	0.574699	0.58295	0.632096	0.595549	0.753812	0.668309	0.304902	0.428812	0.728932	-0.365248	0.283893	0.334169	0	0	0	0	0	0
ENSBTAG00000006661	antiquewhite2	0.089267	15.742	0.238119	0.429801	0.217537	0.46547	0.66816	0.47235	0.395765	0.363687	0.650206	0.340175	0.861321	0.555745	0.444144	-0.108623	0.110625	2	11	13	0.117647	0.0594595	0.0643564
ENSBTAG00000006663	coral1	0.050731	14.9467	0.0687505	0.320552	0.0775043	0.0921987	0.440481	0.742977	0.52012	-0.00632232	-0.0619484	0.692709	0.397947	0.529818	-0.117293	0.0137436	0.897588	0	5	5	0	0.00996016	0.00910747
ENSBTAG00000006665	coral1	0.0446646	11.6794	0.0560045	0.497122	0.24798	0.430667	0.474109	0.756602	0.241088	0.33941	0.28643	0.662182	0.400969	0.596851	-0.0343285	-0.193629	0.165462	0	0	0	0	0	0
ENSBTAG00000006666	coral1	0.0517753	10.258	0.052608	0.173427	0.220126	0.349216	0.225214	0.620074	0.741539	-0.212013	-0.126646	0.321948	-0.109162	-0.0665813	-0.494012	-0.544478	0.642666	0	0	0	0	0	0
ENSBTAG00000006667	coral1	0.101632	32.1104	0.174572	0.341176	0.0412098	0.407575	0.319755	0.787822	0.738057	0.142191	0.167651	0.474265	0.144343	0.256707	-0.445831	-0.486609	0.561351	1	17	18	0.0285714	0.00936123	0.00972447
ENSBTAG00000006670	coral1	0.0781649	39.2734	0.156972	0.716538	0.472601	0.631942	0.795618	0.818106	0.544237	0.361952	0.454237	0.47282	0.783484	0.697285	0.267442	-0.0804832	0.287985	0	4	4	0	0.0533333	0.05
ENSBTAG00000006671	coral1	0.0996493	40.7286	0.191403	0.796624	0.184458	0.465525	0.64449	0.811057	0.667271	0.204147	0.186143	0.325006	0.716417	0.604505	0.217296	-0.0837912	0.422831	0	0	0	0	0	0
ENSBTAG00000006672	coral1	0.0987436	50.5564	0.273304	0.441492	0.343013	0.539698	0.529187	0.866816	0.593392	0.258958	0.249458	0.628695	0.265832	0.486372	-0.331551	-0.265095	0.498518	0	0	0	0	0	0
ENSBTAG00000006675	darkviolet	0.0479079	13.3198	0.152354	0.622558	-0.0585664	0.395368	0.417103	0.587054	0.335692	0.881868	0.593588	0.170014	0.491443	0.816017	-0.141075	0.386343	0.0675759	0	12	12	0	0.0235294	0.0232108
ENSBTAG00000006676	coral1	0.0430832	11.1677	0.0418076	0.906088	0.107507	0.310716	0.455782	0.63972	0.287836	0.47831	0.199915	0.0807282	0.679188	0.708812	0.363023	0.22934	0.0340656	1	0	1	0.05	0	0.04
ENSBTAG00000006678	coral1	0.0953165	59.6122	0.318805	0.738686	0.373996	0.732813	0.591672	0.890763	0.787779	0.428895	0.282153	0.247354	0.284476	0.524868	-0.372191	-0.0853514	0.363123	0	0	0	0	0	0
ENSBTAG00000006679	coral1	0.110059	84.8099	0.463177	0.497762	0.235821	0.494714	0.343544	0.836925	0.751251	0.0194727	-0.0715202	0.371262	0.01265	0.207437	-0.488234	-0.417422	0.534873	0	6	6	0	0.0030349	0.00293542
ENSBTAG00000006680	grey	0.0382716	0.231303	0.0406007	-0.187223	0.332792	0.0915536	0.310734	-0.035326	-0.385512	0.0715335	0.369282	0.508539	0.36852	0.259054	0.420513	0.00650229	-0.174601	0	8	8	0	0.0307692	0.0280702
ENSBTAG00000006686	grey	0.0297502	1.56151	0.10731	0.485351	-0.443541	-0.276842	-0.0960205	0.503365	0.207548	0.221732	-0.221465	0.157309	0.207302	0.414604	-0.0458689	0.115752	0.420496	0	0	0	0	0	0
ENSBTAG00000006690	coral1	0.134604	90.5333	0.489167	0.802857	0.174292	0.552614	0.488664	0.928287	0.714462	0.378501	0.179276	0.3021	0.372431	0.55289	-0.224339	-0.167869	0.373144	0	0	0	0	0	0
ENSBTAG00000006693	antiquewhite2	0.0809065	6.11051	0.0602822	-0.0399001	0.436326	0.567631	0.74148	0.358163	0.383587	0.323078	0.8618	0.597032	0.668456	0.436154	0.156602	-0.182716	0.252685	0	1	1	0	0.00735294	0.00617284
ENSBTAG00000006694	blue	0.0384057	9.59403	0.391938	0.171494	-0.158707	-0.52777	-0.0823193	-0.25844	-0.506547	-0.170966	-0.267651	-0.131645	0.4842	0.161793	0.927882	0.366098	-0.15274	0	0	0	0	0	0
ENSBTAG00000006695	coral1	0.106335	53.9285	0.294746	0.590577	0.120789	0.328444	0.292738	0.842927	0.582806	-0.0264389	-0.222444	0.435929	0.0995117	0.308684	-0.31093	-0.32021	0.509597	0	1	1	0	0.0188679	0.0153846
ENSBTAG00000006697	coral1	0.052607	15.0994	0.0757685	0.39679	0.636088	0.491625	0.606022	0.742602	0.588346	-0.308599	-0.094232	0.570115	0.329925	0.192472	0.0540733	-0.453612	0.581149	0	12	12	0	0.0227273	0.0225989
ENSBTAG00000006702	brown	0.0602055	22.8205	0.431525	0.502927	0.749523	0.658816	0.876774	0.488446	0.407381	0.0489499	0.335299	0.327615	0.727424	0.477693	0.450913	0.0556482	0.200047	0	0	0	0	0	0
ENSBTAG00000006703	antiquewhite2	0.0740469	36.4703	0.352772	0.49769	-0.0108619	-0.0291568	0.492165	0.561843	0.0522735	0.354675	0.206455	0.608062	0.813833	0.883108	0.446455	0.413082	0.426987	0	0	0	0	0	0
ENSBTAG00000006707	antiquewhite2	0.118723	2.9325	0.0541502	0.319043	-0.068484	0.0707179	0.319766	0.309842	0.0824509	0.077487	0.315755	0.344154	0.748596	0.33688	0.650614	-0.325585	-0.0141038	0	2	2	0	0.00687285	0.00666667
ENSBTAG00000006708	coral1	0.124906	48.4526	0.260817	0.709483	0.027292	0.259562	0.455226	0.868651	0.689666	0.0783689	-0.0539684	0.408306	0.51642	0.520159	0.0168973	-0.148157	0.657228	0	0	0	0	0	0
ENSBTAG00000006712	coral1	0.127698	119.769	0.6508	0.76007	0.113642	0.440774	0.477235	0.948689	0.693497	0.203517	0.0449078	0.439486	0.412219	0.534406	-0.145483	-0.23966	0.50002	0	87	87	0	0.0541045	0.053211
ENSBTAG00000006713	grey	0.0552592	4.16054	0.250855	0.0778464	0.41153	0.778026	0.657288	0.57555	0.763493	0.159716	0.554826	0.515961	0.226506	0.225944	-0.436472	-0.403632	0.421412	0	0	0	0	0	0
ENSBTAG00000006716	darkviolet	0.0527915	3.1587	0.0426424	0.720338	-0.0406495	0.194404	0.264762	0.339443	0.00779602	0.722211	0.256631	-0.117335	0.419818	0.734301	0.133532	0.664266	-0.184528	0	4	4	0	0.0138408	0.013245
ENSBTAG00000006718	coral1	0.0830923	41.2356	0.220595	0.648655	0.501917	0.751901	0.487409	0.802957	0.726741	0.224965	0.0935791	0.172147	0.0324518	0.285588	-0.465301	-0.224099	0.272691	0	6	6	0	0.00556586	0.00539568
ENSBTAG00000006720	violet	0.0536685	5.68952	0.178914	0.110944	-0.333466	-0.35902	0.0251724	-0.136079	-0.464192	0.579437	0.266431	0.0490071	0.434675	0.654346	0.352959	0.884689	-0.0923946	0	0	0	0	0	0
ENSBTAG00000006721	sienna3	0.0458693	1.55206	0.2434	-0.22984	0.300899	0.375906	0.567804	0.0867494	0.220959	0.501945	0.846765	0.370798	0.44802	0.457748	-0.0605233	0.316641	0.261318	0	2	2	0	0.0952381	0.0666667
ENSBTAG00000006724	coral1	0.102058	78.5816	0.427128	0.728768	0.140414	0.394506	0.419151	0.902649	0.708153	0.0299996	-0.0715933	0.373591	0.3726	0.375945	-0.0716876	-0.38436	0.50472	0	0	0	0	0	0
ENSBTAG00000006731	blue	0.0419821	4.15813	0.0592529	-0.0466261	-0.360871	-0.68564	-0.339195	-0.508473	-0.728466	-0.0463904	-0.210255	-0.277725	0.264741	0.0486339	0.791857	0.445245	-0.362748	0	0	0	0	0	0
ENSBTAG00000006733	coral1	0.0728393	25.9788	0.131947	0.618907	0.248472	0.530188	0.496265	0.820676	0.852792	-0.060862	0.0493393	0.286937	0.389563	0.211876	-0.0556607	-0.549153	0.49298	0	1	1	0	0.03125	0.03125
ENSBTAG00000006740	coral1	0.0661977	24.0838	0.0965392	0.631912	0.483255	0.660283	0.790466	0.740819	0.422888	0.271705	0.441728	0.550711	0.738155	0.636764	0.292675	-0.165086	0.149232	0	0	0	0	0	0
ENSBTAG00000006743	grey	0.0234133	0.0532197	0.0103	-0.155704	-0.1291	-0.0134883	-0.0324225	-0.097776	-0.291752	-0.0825898	0.229904	0.271964	0.201604	-0.0857127	0.362535	-0.51117	-0.406469	0	4	4	0	0.0100251	0.00952381
ENSBTAG00000006744	coral1	0.0990295	77.9685	0.424438	0.564049	0.174563	0.401894	0.441798	0.897905	0.737391	0.163891	0.00625476	0.466777	0.231374	0.463374	-0.374131	-0.149709	0.694935	0	1	1	0	0.00207039	0.00201613
ENSBTAG00000006747	darkviolet	0.0567114	15.6123	0.227119	0.498453	-0.0637207	0.288895	0.305517	0.48099	0.107284	0.881987	0.448433	0.221857	0.258697	0.831172	-0.314055	0.618219	0.0342524	0	0	0	0	0	0
ENSBTAG00000006748	coral1	0.0761849	28.0248	0.150427	0.29429	0.278484	0.418241	0.40181	0.770696	0.718474	-0.190491	-0.0161039	0.557284	0.168997	0.113214	-0.257397	-0.638796	0.630244	0	48	48	0	0.0526316	0.0522307
ENSBTAG00000006752	coral1	0.0494953	6.99889	0.0360399	0.603111	0.0300922	-0.0458739	0.29684	0.632085	0.472811	-0.0882881	-0.320736	0.229872	0.442429	0.422148	0.186705	0.126137	0.714345	1	5	6	0.0714286	0.0235849	0.0265487
ENSBTAG00000006754	brown	0.0508165	7.24912	0.165466	0.20871	0.575417	0.653531	0.823059	0.467266	0.239537	0.332374	0.665048	0.656018	0.633208	0.610919	0.165923	0.0376524	0.133981	0	0	0	0	0	0
ENSBTAG00000006755	coral1	0.119334	16.3417	0.0730205	0.655638	0.309779	0.37341	0.634854	0.732696	0.727721	0.0466424	0.12536	0.264331	0.709039	0.463792	0.287717	-0.103305	0.612927	0	0	0	0	0	0
ENSBTAG00000006756	coral1	0.144531	137.348	0.714525	0.621993	0.534882	0.707333	0.808373	0.967179	0.718025	0.222375	0.294133	0.66831	0.529969	0.635225	-0.124028	-0.166168	0.569545	0	1	1	0	0.0217391	0.0196078
ENSBTAG00000006759	coral1	0.0824426	26.3998	0.103061	0.310379	0.662193	0.594433	0.805799	0.789983	0.738724	-0.217862	0.132106	0.726199	0.490806	0.3352	0.00611669	-0.364896	0.773452	0	1	1	0	0.0147059	0.0120482
ENSBTAG00000006762	grey	0.0388171	8.80838	0.574361	0.139523	0.599325	0.411237	0.682197	0.657559	0.478363	-0.224737	0.0619215	0.815181	0.380283	0.345664	-0.0142652	-0.221967	0.739581	0	28	28	0	0.0477816	0.0468227
ENSBTAG00000006765	coral1	0.0840168	31.3707	0.157848	0.504466	0.691268	0.682823	0.624127	0.775874	0.801734	-0.253449	-0.134918	0.347395	0.143897	0.131534	-0.230297	-0.372589	0.578453	0	9	9	0	0.0473684	0.042654
ENSBTAG00000006767	antiquewhite2	0.0756074	32.1436	0.551504	0.371249	0.194962	0.130947	0.652892	0.509328	0.362912	-0.0148142	0.254435	0.542194	0.950279	0.561543	0.645536	-0.020558	0.555527	0	21	21	0	0.0570652	0.0552632
ENSBTAG00000006768	coral1	0.0990106	9.33842	0.0493281	0.240617	0.0198746	0.51551	0.365832	0.700364	0.68209	0.18728	0.327684	0.524119	0.14565	0.246954	-0.474697	-0.533663	0.396407	0	2	2	0	0.0176991	0.0141844
ENSBTAG00000006771	coral1	0.138268	126.36	0.687245	0.543744	0.391912	0.636684	0.5047	0.897945	0.729184	0.111454	0.0677761	0.481667	0.122161	0.337671	-0.43563	-0.366041	0.483371	1	11	12	0.0833333	0.0180328	0.0192926
ENSBTAG00000006779	brown	0.0547657	6.44775	0.14059	0.0902138	0.399168	0.711819	0.738489	0.602209	0.676456	0.457744	0.709782	0.599699	0.342139	0.539225	-0.467448	0.0234359	0.53605	0	0	0	0	0	0
ENSBTAG00000006785	grey	0.0544872	1.27197	0.130721	0.139826	-0.547411	-0.347421	0.0514994	0.221999	0.151029	0.235158	0.0954637	0.253378	0.468841	0.476352	0.143571	0.302169	0.500002	0	2	2	0	0.0134228	0.011976
ENSBTAG00000006789	coral1	0.142774	118.889	0.6112	0.624025	0.262591	0.491038	0.714236	0.964759	0.650317	0.25824	0.26045	0.73017	0.631808	0.733479	-0.0391503	-0.100127	0.647503	1	6	7	0.125	0.00911854	0.0105105
ENSBTAG00000006792	darkviolet	0.0458052	10.1023	0.13451	0.446943	0.14593	0.380833	0.388337	0.562123	0.0906612	0.768551	0.455911	0.411385	0.258795	0.784356	-0.278766	0.410196	0.0476113	0	2	2	0	0.0104167	0.00966184
ENSBTAG00000006818	coral1	0.0440783	5.26993	0.0242438	0.685063	0.360824	0.517377	0.577478	0.69053	0.798346	0.172223	0.0328351	0.0413957	0.348629	0.433547	-0.161541	0.180284	0.569468	0	0	0	0	0	0
ENSBTAG00000006819	coral1	0.106127	75.1758	0.405302	0.654686	0.235345	0.636032	0.605714	0.928245	0.723869	0.324475	0.363776	0.511833	0.495024	0.536514	-0.140872	-0.376721	0.375274	0	0	0	0	0	0
ENSBTAG00000006821	blue	0.064598	0.21889	0.00516037	-0.123062	-0.0188447	0.368369	0.0798624	0.225271	0.455806	0.500118	0.515146	0.0515247	-0.218576	0.0813678	-0.750487	-0.0845267	0.182995	0	1	1	0	0.010101	0.00952381
ENSBTAG00000006823	coral1	0.105471	90.5431	0.492853	0.740533	0.382955	0.56625	0.49386	0.899664	0.765156	-0.0273356	-0.149647	0.301676	0.204134	0.309846	-0.234554	-0.305817	0.496531	0	18	18	0	0.0301003	0.0294118
ENSBTAG00000006824	coral1	0.0951158	30.8869	0.168516	0.620825	0.160197	0.400302	0.229433	0.786358	0.576008	0.0283182	-0.122455	0.255529	0.0776858	0.180166	-0.246991	-0.494419	0.28122	0	3	3	0	0.0169492	0.0167598
ENSBTAG00000006828	antiquewhite2	0.0707833	35.6863	0.247988	0.639542	-0.0855235	0.0320546	0.459272	0.557504	0.0702273	0.48701	0.267135	0.434512	0.830202	0.900678	0.459278	0.426336	0.246895	0	4	4	0	0.05	0.0449438
ENSBTAG00000006833	coral1	0.12548	86.817	0.47253	0.71066	0.219395	0.448367	0.458806	0.919438	0.657708	0.0707632	-0.00546232	0.445489	0.37865	0.40724	-0.0703383	-0.403161	0.451622	1	2	3	0.1	0.0119048	0.0168539
ENSBTAG00000006835	darkviolet	0.0956613	2.52815	0.0297315	0.144654	-0.113589	0.204099	0.230592	0.365004	-0.156831	0.667394	0.523335	0.592347	0.23587	0.666452	-0.202702	0.191268	-0.109803	0	0	0	0	0	0
ENSBTAG00000006839	coral1	0.0716901	12.9038	0.0319277	0.766211	0.244381	0.111758	0.515733	0.572811	0.245531	-0.0410034	-0.135806	0.250035	0.783282	0.559301	0.677684	0.139494	0.326469	0	0	0	0	0	0
ENSBTAG00000006843	coral1	0.0869038	50.8	0.271362	0.634012	0.30733	0.443598	0.539857	0.879034	0.849462	-0.0248167	-0.0591699	0.356772	0.370595	0.365764	-0.142658	-0.236192	0.73819	0	0	0	0	0	0
ENSBTAG00000006846	turquoise	0.042437	12.9182	0.310609	0.243614	0.910883	0.779988	0.778791	0.288084	0.346284	0.0942081	0.430871	0.179006	0.381931	0.251096	0.150664	0.0418564	0.0283404	0	12	12	0	0.103448	0.0967742
ENSBTAG00000006852	antiquewhite2	0.0671442	10.7787	0.14884	0.338363	0.017822	-0.236765	0.295042	0.0938999	-0.0472735	-0.127782	-0.0570737	0.0920589	0.788662	0.357405	0.90412	0.242648	0.217924	0	6	6	0	0.0207612	0.0200669
ENSBTAG00000006864	coral1	0.131408	23.5199	0.12345	0.296746	0.387811	0.660464	0.580862	0.790715	0.596691	0.407997	0.477932	0.640385	0.215886	0.499102	-0.479751	-0.212762	0.430488	1	0	1	1	0	0.166667
ENSBTAG00000006869	darkviolet	0.130309	14.2956	0.197314	0.354167	0.026039	-0.0237251	0.464266	0.356386	-0.0243745	0.428909	0.217501	0.449643	0.636006	0.862675	0.265858	0.746221	0.388175	0	12	12	0	0.027972	0.0269663
ENSBTAG00000006876	darkviolet	0.0166142	0.825175	0.00955267	-0.00393999	0.306273	0.229268	0.55222	0.229922	0.246722	0.438255	0.514415	0.346552	0.438976	0.595299	-0.0558099	0.592467	0.505004	0	1	1	0	0.04	0.04
ENSBTAG00000006881	antiquewhite2	0.0934571	33.2985	0.168824	0.741905	0.0380835	0.359243	0.601201	0.688926	0.462707	0.488082	0.403977	0.304592	0.81837	0.7809	0.29187	0.168907	0.276922	0	0	0	0	0	0
ENSBTAG00000006883	coral1	0.111761	83.1316	0.442245	0.655243	0.482662	0.68327	0.656255	0.907339	0.583478	0.229902	0.160329	0.560659	0.320813	0.561775	-0.236595	-0.144924	0.376022	1	13	14	0.025641	0.0367232	0.0356234
ENSBTAG00000006884	darkviolet	0.086541	22.9215	0.127724	0.322747	0.0519998	0.0578432	0.583478	0.308345	0.122297	0.325717	0.405293	0.400701	0.895985	0.753475	0.549819	0.473498	0.358197	0	0	0	0	0	0
ENSBTAG00000006893	coral1	0.107375	77.7854	0.392622	0.708297	0.0440865	0.432077	0.422001	0.896117	0.522476	0.513618	0.19429	0.454403	0.304261	0.703784	-0.344859	0.046639	0.376514	2	102	104	0.0465116	0.0358272	0.0359862
ENSBTAG00000006898	coral1	0.144471	155.894	0.844479	0.736524	0.446641	0.753564	0.657694	0.956923	0.777654	0.24999	0.210617	0.420231	0.351201	0.493675	-0.25623	-0.272681	0.396042	0	3	3	0	0.00833333	0.008
ENSBTAG00000006902	grey	0.0369203	0.318098	0.0698009	-0.209462	0.0291869	0.192855	0.291792	0.158179	0.297159	0.463554	0.695699	0.290963	0.290976	0.30292	-0.190997	0.0543593	0.320816	0	0	0	0	0	0
ENSBTAG00000006904	darkviolet	0.0791013	35.8818	0.497599	0.402659	-0.0651008	0.00860428	0.450147	0.433727	-0.0582041	0.59723	0.372282	0.529233	0.696521	0.952644	0.260559	0.649303	0.275003	0	0	0	0	0	0
ENSBTAG00000006905	coral1	0.0870453	36.2564	0.183824	0.754491	0.571621	0.724905	0.777562	0.861479	0.777475	0.25747	0.303306	0.298766	0.586775	0.542574	0.0394121	-0.10768	0.430003	0	0	0	0	0	0
ENSBTAG00000006910	antiquewhite2	0.0744679	1.8697	0.0255722	-0.147307	-0.340483	-0.445366	0.142642	-0.0589953	-0.226762	0.0213463	0.170058	0.432837	0.648729	0.415514	0.588228	0.294391	0.330071	0	0	0	0	0	0
ENSBTAG00000006916	coral1	0.0907518	51.5992	0.220911	0.537008	0.252323	0.511112	0.613139	0.86563	0.53385	0.52419	0.341527	0.621765	0.375856	0.790905	-0.363177	0.200873	0.538605	0	2	2	0	0.0555556	0.0444444
ENSBTAG00000006919	coral1	0.0970243	69.1961	0.36606	0.667262	0.0495729	0.240566	0.488864	0.904779	0.601328	0.196818	0.0313124	0.554201	0.542518	0.654464	-0.0170819	-0.0418797	0.688498	3	3	6	0.0857143	0.0104167	0.0185759
ENSBTAG00000006920	coral1	0.126328	85.2924	0.459896	0.509997	0.328718	0.711622	0.632894	0.917734	0.753396	0.401171	0.442759	0.576014	0.343996	0.542757	-0.39533	-0.284569	0.458803	0	0	0	0	0	0
ENSBTAG00000006921	darkviolet	0.0828036	44.813	0.49433	0.622801	-0.0337648	0.120025	0.496049	0.700588	0.276621	0.521154	0.212127	0.503713	0.647463	0.933517	0.0853281	0.508283	0.51252	0	40	40	0	0.0219298	0.0217037
ENSBTAG00000006927	coral1	0.117055	80.2729	0.415045	0.76713	0.611596	0.65866	0.820731	0.906802	0.682827	0.146607	0.127287	0.470108	0.579665	0.636358	0.0523204	0.0263201	0.543227	0	0	0	0	0	0
ENSBTAG00000006928	grey	0.0238453	3.18148	0.345635	-0.00832066	0.1558	0.0978548	0.333088	0.539392	0.269031	0.0268482	0.0142529	0.77432	0.105527	0.415361	-0.348213	0.0463709	0.726422	0	0	0	0	0	0
ENSBTAG00000006933	brown	0.0556533	16.0878	0.463937	0.186072	0.875958	0.731375	0.846045	0.57353	0.611683	-0.0454195	0.272987	0.537399	0.323499	0.330665	-0.143676	-0.0292717	0.582676	0	0	0	0	0	0
ENSBTAG00000006936	brown	0.0644801	16.5921	0.183803	0.590488	0.304934	0.606933	0.758372	0.63932	0.545248	0.521318	0.516616	0.330102	0.64985	0.759933	0.00777651	0.311424	0.31676	0	0	0	0	0	0
ENSBTAG00000006938	antiquewhite2	0.112898	54.5288	0.793052	0.495154	0.146886	0.245259	0.704161	0.602057	0.305444	0.300103	0.440201	0.598293	0.979282	0.792661	0.530052	0.133937	0.407093	0	0	0	0	0	0
ENSBTAG00000006940	antiquewhite2	0.127652	5.47862	0.0534255	0.176528	0.00380845	0.212764	0.53589	0.560889	0.400112	0.480151	0.640047	0.636523	0.703827	0.684847	0.076039	0.0429572	0.53527	1	12	13	0.04	0.0225564	0.0233393
ENSBTAG00000006950	coral1	0.117971	5.95128	0.0263844	0.526755	0.217686	0.323304	0.508019	0.613788	0.809054	-0.184986	-0.0568868	0.142664	0.507018	0.210349	0.154563	-0.228085	0.661688	0	3	3	0	0.0277778	0.0238095
ENSBTAG00000006951	antiquewhite2	0.0601446	18.5309	0.299559	0.356374	0.241993	0.11221	0.62253	0.507361	0.0922948	0.211054	0.337106	0.666019	0.884085	0.737157	0.580551	0.17716	0.393618	2	0	2	0.111111	0	0.0465116
ENSBTAG00000006955	antiquewhite2	0.0647293	21.7455	0.158572	0.662614	-0.0268148	-0.0433689	0.425465	0.617278	0.103225	0.254789	-0.00887964	0.479062	0.739363	0.817194	0.44372	0.378014	0.413189	1	3	4	0.0227273	0.00852273	0.010101
ENSBTAG00000006958	coral1	0.0569774	19.9922	0.0925424	0.503692	0.556127	0.888432	0.732685	0.756691	0.688218	0.417324	0.458105	0.394418	0.246921	0.514399	-0.434662	-0.0374597	0.276062	0	0	0	0	0	0
ENSBTAG00000006960	coral1	0.0855358	23.7327	0.102038	0.963194	0.0887821	0.34178	0.459592	0.740622	0.410124	0.417406	0.0855487	0.109384	0.602507	0.700497	0.221441	0.202023	0.158657	0	4	4	0	0.031746	0.030303
ENSBTAG00000006962	coral1	0.0641447	26.5476	0.107952	0.227513	0.552696	0.63847	0.777022	0.797617	0.597712	0.0992089	0.398324	0.870251	0.448662	0.49753	-0.172251	-0.297343	0.615093	0	0	0	0	0	0
ENSBTAG00000006963	grey	0.0166836	1.58433	0.131806	0.201724	0.758528	0.370792	0.586402	0.0896577	0.136471	-0.0195509	0.146237	0.00788735	0.391226	0.242484	0.366221	0.381096	0.149722	0	0	0	0	0	0
ENSBTAG00000006969	grey	0.0187635	1.39306	0.284764	0.346187	0.0598506	0.619248	0.220453	0.321649	0.28157	0.781758	0.651033	-0.0768996	0.0129515	0.338238	-0.461061	0.0124226	-0.364825	0	0	0	0	0	0
ENSBTAG00000006970	grey	0.00828898	0.223919	0.0452253	0.3329	0.378683	0.384456	0.267604	0.28885	-0.0679784	-0.0131418	0.11057	0.247831	0.220189	0.10405	0.29174	-0.408758	-0.369207	0	4	4	0	0.0176991	0.0163265
ENSBTAG00000006971	coral1	0.106395	24.5568	0.0906639	0.757021	0.366813	0.510316	0.74939	0.655193	0.538233	0.27521	0.252645	0.228304	0.752314	0.681138	0.302252	0.248691	0.339411	0	0	0	0	0	0
ENSBTAG00000006978	coral1	0.0906098	38.4856	0.188798	0.853371	0.0678856	0.381662	0.376502	0.843926	0.440898	0.394005	-0.0125408	0.293198	0.300953	0.653207	-0.182986	0.107443	0.261705	0	2	2	0	0.00990099	0.00938967
ENSBTAG00000006982	antiquewhite2	0.0710508	30.4198	0.397596	0.509782	0.228892	0.102353	0.654344	0.481148	0.154897	0.196124	0.201896	0.473977	0.909406	0.787161	0.614367	0.429721	0.436385	0	0	0	0	0	0
ENSBTAG00000006984	blue	0.0324533	8.05378	0.320043	0.122131	-0.0232571	-0.442679	0.0149757	-0.281971	-0.469493	-0.146743	-0.178614	-0.130959	0.50775	0.176065	0.916586	0.43265	-0.120608	0	4	4	0	0.027027	0.0223464
ENSBTAG00000006985	coral1	0.0712229	9.67756	0.0496806	0.444381	-0.0362727	0.559606	0.270388	0.702553	0.603866	0.570091	0.430026	0.26047	0.0608096	0.388869	-0.599001	-0.262636	0.148928	2	18	20	0.0869565	0.05	0.0522193
ENSBTAG00000006995	darkviolet	0.0951475	68.7862	0.514967	0.530352	0.0643223	0.264484	0.611673	0.826345	0.3758	0.450897	0.346354	0.767655	0.696112	0.901022	0.0468457	0.185964	0.573334	1	22	23	0.0294118	0.0108911	0.0111977
ENSBTAG00000007013	antiquewhite2	0.016774	0.521107	0.0082557	0.205182	-0.0855595	-0.0927638	0.200204	0.0831217	0.226434	-0.354253	-0.162582	0.0232905	0.480343	0.0287804	0.530671	-0.121699	0.264233	0	12	12	0	0.020979	0.020654
ENSBTAG00000007058	coral1	0.097846	49.1895	0.187908	0.683164	0.734079	0.703361	0.903726	0.768291	0.603272	0.0473086	0.237377	0.446761	0.725616	0.550746	0.322871	-0.0774132	0.396901	0	0	0	0	0	0
ENSBTAG00000007061	antiquewhite2	0.0806196	24.0751	0.390754	0.223522	0.176958	0.280519	0.701175	0.549885	0.35999	0.244689	0.595034	0.727499	0.914657	0.65281	0.418236	-0.0966747	0.476251	0	1	1	0	0.0666667	0.0625
ENSBTAG00000007066	antiquewhite2	0.0700827	7.59224	0.083905	0.277036	-0.119639	0.18369	0.494499	0.492036	0.491485	0.520401	0.527108	0.382983	0.637862	0.701911	-0.0265276	0.3194	0.5752	2	1	3	0.0512821	0.00145985	0.00414365
ENSBTAG00000007067	coral1	0.0584173	18.1932	0.0763233	0.282709	0.0925904	0.439874	0.601896	0.763146	0.590224	0.550355	0.54366	0.703572	0.43778	0.75388	-0.399952	0.134614	0.655568	0	2	2	0	0.0227273	0.0204082
ENSBTAG00000007068	antiquewhite2	0.0831049	13.9436	0.137999	0.201353	0.481379	0.505443	0.809267	0.412771	0.282259	0.506613	0.769679	0.521026	0.765584	0.727273	0.233453	0.310329	0.28953	1	2	3	0.0714286	0.0165289	0.0222222
ENSBTAG00000007071	coral1	0.072855	23.9363	0.0983899	0.833139	-0.116158	0.321662	0.395007	0.741519	0.422778	0.591156	0.247239	0.209429	0.532166	0.760551	-0.0088945	0.207264	0.18478	0	19	19	0	0.0201699	0.0200422
ENSBTAG00000007075	coral1	0.0977717	11.4091	0.0509384	0.871693	0.0903272	0.414024	0.496191	0.666834	0.454205	0.42172	0.156012	0.0839105	0.557736	0.665116	0.126447	0.238453	0.150096	0	0	0	0	0	0
ENSBTAG00000007079	blue	0.06608	22.2921	0.875206	0.162945	-0.0204597	-0.317156	0.119211	-0.154421	-0.330006	-0.202093	-0.0668993	0.00688492	0.649736	0.160646	0.991348	0.123695	-0.114205	2	25	27	0.0606061	0.0413907	0.0423862
ENSBTAG00000007084	coral1	0.0588142	21.1573	0.11226	0.695235	0.513086	0.473228	0.615336	0.824191	0.458854	-0.053182	-0.140582	0.513259	0.400124	0.495517	0.0711686	-0.0803102	0.444668	0	1	1	0	0.00892857	0.00819672
ENSBTAG00000007089	antiquewhite2	0.0889292	40.9562	0.444408	0.507064	0.56809	0.43434	0.865636	0.553339	0.382242	0.074768	0.312136	0.479267	0.91219	0.645561	0.58012	0.167391	0.428509	0	0	0	0	0	0
ENSBTAG00000007097	coral1	0.105139	54.6961	0.244576	0.678877	0.138088	0.298216	0.660103	0.851914	0.546702	0.213823	0.138845	0.604246	0.743229	0.777673	0.178268	0.11047	0.653975	0	1	1	0	0.00625	0.00520833
ENSBTAG00000007100	coral1	0.133858	40.3822	0.205874	0.717841	0.0317854	0.236457	0.455124	0.867261	0.531061	0.208626	-0.0690317	0.489885	0.450909	0.678521	-0.0812427	0.108423	0.619383	0	0	0	0	0	0
ENSBTAG00000007103	blue	0.0157899	1.3725	0.0291657	0.540845	-0.182863	-0.291119	0.0479214	0.0987734	-0.14177	-0.151848	-0.324808	-0.113039	0.555512	0.250523	0.80202	0.163973	-0.0479284	0	2	2	0	0.0121951	0.0111732
ENSBTAG00000007106	brown	0.0427294	6.41248	0.169889	0.139543	0.458074	0.655683	0.832452	0.488646	0.467995	0.340247	0.684396	0.625472	0.585963	0.596223	-0.0471732	0.0899918	0.375755	0	0	0	0	0	0
ENSBTAG00000007107	coral1	0.0842946	25.7116	0.103474	0.314969	0.749049	0.674242	0.682716	0.729987	0.742881	-0.184992	0.0164307	0.502721	0.160277	0.194536	-0.282279	-0.290299	0.660658	0	2	2	0	0.0107527	0.0106952
ENSBTAG00000007109	coral1	0.0922853	46.8955	0.239514	0.634206	0.152712	0.207119	0.539408	0.871792	0.483335	0.0565214	-0.0638367	0.659075	0.581185	0.65819	0.117171	-0.0175437	0.690465	0	4	4	0	0.0123839	0.0115274
ENSBTAG00000007110	coral1	0.139055	145.816	0.786029	0.635383	0.202554	0.510931	0.589859	0.973305	0.670011	0.327193	0.254093	0.630533	0.468771	0.648792	-0.204118	-0.191965	0.55462	0	3	3	0	0.0142857	0.014218
ENSBTAG00000007111	coral1	0.134368	23.3132	0.122904	0.60897	0.0898471	0.432228	0.340052	0.786526	0.854309	0.089059	-0.0202434	0.148669	0.183025	0.238901	-0.330941	-0.315353	0.546836	0	8	8	0	0.03125	0.0282686
ENSBTAG00000007113	coral1	0.107787	72.9299	0.355504	0.784563	0.0844879	0.310304	0.542098	0.894783	0.433274	0.330422	0.140142	0.562021	0.657824	0.776325	0.146721	0.0099433	0.421529	0	7	7	0	0.0283401	0.0273438
ENSBTAG00000007115	darkviolet	0.0321888	0.8003	0.00705575	-0.0558642	-0.190727	-0.356917	0.111586	-0.00460626	-0.284211	0.356902	0.307728	0.310097	0.528028	0.528845	0.414349	0.490538	0.208231	1	9	10	0.0526316	0.072	0.0694444
ENSBTAG00000007116	antiquewhite2	0.0294399	3.97705	0.0477892	0.216174	-0.317518	-0.103895	0.245274	0.410062	0.115949	0.601614	0.481096	0.461368	0.605712	0.733766	0.112574	0.301488	0.375227	0	0	0	0	0	0
ENSBTAG00000007117	brown	0.0869896	27.8422	0.463554	0.444904	0.745651	0.703938	0.868382	0.773555	0.609729	-0.0812863	0.176188	0.670063	0.50879	0.456085	0.0472929	-0.188056	0.545767	0	6	6	0	0.0327869	0.0322581
ENSBTAG00000007120	coral1	0.128934	140.426	0.765733	0.687716	0.338993	0.5775	0.54712	0.950632	0.711055	0.0762026	0.0393206	0.497794	0.334823	0.415701	-0.174401	-0.39669	0.4692	0	9	9	0	0.0159011	0.0152542
ENSBTAG00000007121	brown	0.0877273	9.46737	0.235318	0.0927205	0.702095	0.672795	0.841371	0.343466	0.303044	0.372175	0.738856	0.485057	0.576213	0.5415	0.104078	0.194345	0.205573	0	0	0	0	0	0
ENSBTAG00000007123	antiquewhite2	0.0936089	46.8003	0.589721	0.41343	0.19349	0.280256	0.759107	0.616553	0.407532	0.351264	0.51251	0.62679	0.952556	0.821358	0.393467	0.221417	0.564075	0	0	0	0	0	0
ENSBTAG00000007128	darkviolet	0.0622219	19.5772	0.276798	0.708489	-0.0626076	0.106417	0.34737	0.538804	0.0622584	0.636123	0.157675	0.228711	0.500006	0.889346	0.0933728	0.667407	0.155072	0	1	1	0	0.0833333	0.0625
ENSBTAG00000007130	antiquewhite2	0.0556388	5.3937	0.0612654	0.475067	-0.0409554	-0.0787013	0.36639	0.332967	0.137451	0.409946	0.20331	0.127135	0.70728	0.708626	0.419008	0.599962	0.368007	0	3	3	0	0.0306122	0.030303
ENSBTAG00000007131	coral1	0.0461737	4.37822	0.0199572	0.320263	-0.0771144	0.344256	0.430505	0.624749	0.710894	0.147588	0.35383	0.401641	0.502147	0.32492	-0.0567342	-0.402329	0.500325	0	12	12	0	0.0112994	0.0109689
ENSBTAG00000007133	coral1	0.103986	24.3887	0.117781	0.39429	0.208504	0.618975	0.583185	0.822699	0.888991	0.321052	0.399071	0.462032	0.305425	0.44671	-0.471661	-0.22436	0.644458	0	3	3	0	0.00617284	0.00595238
ENSBTAG00000007137	antiquewhite2	0.0799448	16.5842	0.0829138	0.325272	0.413972	0.346948	0.730303	0.732189	0.34031	0.101933	0.296608	0.885459	0.700397	0.670775	0.229019	-0.0684106	0.593478	0	7	7	0	0.0237288	0.0223642
ENSBTAG00000007139	darkviolet	0.0750289	31.2995	0.107038	0.271196	0.345922	0.58281	0.776993	0.797443	0.529189	0.403013	0.623652	0.887008	0.603819	0.72501	-0.141521	-0.108091	0.547573	0	1	1	0	0.00230415	0.00212314
ENSBTAG00000007147	coral1	0.0834601	40.8544	0.197525	0.660005	0.522947	0.797641	0.814283	0.854777	0.876085	0.347198	0.399212	0.330837	0.504828	0.579914	-0.199883	-0.00822503	0.521167	0	3	3	0	0.00906344	0.00854701
ENSBTAG00000007149	coral1	0.0915128	58.111	0.17982	0.586382	0.0497056	0.267122	0.546884	0.82804	0.302698	0.448517	0.314728	0.733154	0.661932	0.857563	0.0886017	0.0829077	0.422439	0	0	0	0	0	0
ENSBTAG00000007152	coral1	0.108254	80.7221	0.417653	0.872786	0.305085	0.477294	0.598396	0.917028	0.499583	0.32372	0.0788403	0.430373	0.528746	0.725527	0.0338589	0.0712884	0.368984	0	1	1	0	0.0116279	0.0114943
ENSBTAG00000007153	darkviolet	0.113456	3.99836	0.0309149	0.487389	0.0864899	-0.191313	0.266408	0.119116	-0.167464	0.117297	-0.0627706	-0.0187132	0.67637	0.508495	0.775959	0.541891	0.0744722	0	0	0	0	0	0
ENSBTAG00000007158	antiquewhite2	0.0588564	9.81425	0.147627	0.364425	0.00761073	0.172672	0.528142	0.49748	0.479593	0.248558	0.440275	0.356869	0.833597	0.536693	0.395351	-0.0366782	0.474217	0	0	0	0	0	0
ENSBTAG00000007159	coral1	0.0840192	45.4581	0.245392	0.79312	0.16203	0.485733	0.333415	0.841986	0.674211	0.24851	-0.0938597	0.135157	0.0966827	0.400813	-0.391427	-0.0851998	0.355871	0	14	14	0	0.00834327	0.00822562
ENSBTAG00000007160	darkviolet	0.0955684	19.0307	0.16587	0.511118	0.0337208	0.308958	0.58488	0.432069	0.212502	0.627408	0.628857	0.28823	0.84185	0.805958	0.371458	0.349619	0.0802488	0	0	0	0	0	0
ENSBTAG00000007163	darkviolet	0.0799426	5.97354	0.0782759	0.319444	-0.385711	0.0752976	0.180838	0.485475	0.211564	0.80169	0.444262	0.349312	0.280319	0.772623	-0.381336	0.45385	0.289243	1	38	39	0.25	0.0406852	0.0415778
ENSBTAG00000007167	brown	0.0624402	24.1181	0.261622	0.512049	0.577724	0.688233	0.799143	0.734903	0.389477	0.489105	0.492942	0.597107	0.516871	0.773254	-0.0837597	0.213007	0.28603	0	0	0	0	0	0
ENSBTAG00000007172	brown	0.0572525	18.2516	0.501963	0.215218	0.828942	0.750155	0.776817	0.638883	0.580293	0.0257076	0.276195	0.580588	0.23077	0.336382	-0.258134	-0.114771	0.507925	2	2	4	0.0869565	0.0266667	0.0408163
ENSBTAG00000007173	darkviolet	0.0454918	12.6434	0.185272	0.651752	0.00662955	0.265657	0.359842	0.473876	0.16525	0.800545	0.350799	0.0564846	0.396675	0.82858	-0.0914022	0.69679	0.0646391	0	4	4	0	0.02	0.0194175
ENSBTAG00000007177	coral1	0.0618971	22.4548	0.104149	0.562178	0.0330213	0.313843	0.31693	0.787223	0.401952	0.458295	0.0684013	0.456106	0.12199	0.650063	-0.470801	0.187976	0.424764	1	2	3	0.0555556	0.0169492	0.0220588
ENSBTAG00000007187	darkviolet	0.0861775	24.5099	0.214691	0.561345	0.287051	0.282946	0.680349	0.423132	0.170629	0.440675	0.387805	0.279002	0.833067	0.821227	0.47091	0.571984	0.223947	0	1	1	0	0.25	0.25
ENSBTAG00000007189	antiquewhite2	0.0480674	4.5452	0.0614121	0.420158	-0.141695	-0.175881	0.270961	0.355439	0.275714	-0.110369	-0.0588819	0.190318	0.740529	0.344475	0.641608	-0.0332485	0.452152	0	0	0	0	0	0
ENSBTAG00000007192	coral1	0.114751	64.8154	0.33997	0.450783	0.275639	0.525209	0.624464	0.911544	0.633992	0.325069	0.375583	0.734641	0.460652	0.618858	-0.229478	-0.227897	0.585426	1	0	1	0.0454545	0	0.025641
ENSBTAG00000007201	antiquewhite2	0.129663	10.246	0.178209	0.166224	0.218177	0.20021	0.641261	0.367696	0.375119	0.182772	0.530675	0.449645	0.87193	0.521452	0.483845	0.0511181	0.493681	0	0	0	0	0	0
ENSBTAG00000007202	coral1	0.086997	30.5346	0.16411	0.475823	-0.00264791	0.161979	0.418909	0.82113	0.638058	-0.0129543	-0.0751388	0.594162	0.428911	0.479716	-0.0923408	-0.167792	0.811419	0	2	2	0	0.015873	0.0147059
ENSBTAG00000007203	coral1	0.136033	138.585	0.752035	0.742856	0.301391	0.479643	0.581376	0.970303	0.630338	0.175485	0.0473766	0.548986	0.455328	0.595567	-0.0811564	-0.168475	0.537216	0	1	1	0	0.012987	0.011236
ENSBTAG00000007206	blue2	0.0552108	19.4545	0.706608	0.538313	0.759607	0.948087	0.675261	0.679195	0.709824	0.163747	0.306466	0.171951	0.164284	0.208436	-0.273397	-0.323107	0.116958	0	0	0	0	0	0
ENSBTAG00000007208	darkviolet	0.0347907	5.31875	0.0420546	0.479198	0.0767401	-0.0265386	0.396394	0.205153	0.0310827	0.368724	0.22437	0.00958663	0.741215	0.645465	0.585231	0.618468	0.168621	0	0	0	0	0	0
ENSBTAG00000007210	coral1	0.103058	64.7807	0.347781	0.691743	0.34519	0.600468	0.544005	0.889005	0.571845	0.287997	0.0760208	0.461296	0.220663	0.570771	-0.347216	-0.032272	0.379379	0	51	51	0	0.0219449	0.0217299
ENSBTAG00000007213	grey	0.0561162	0.642112	0.0507491	0.286909	-0.162065	-0.432834	0.0128358	0.255979	-0.225166	-0.270244	-0.400794	0.397004	0.440706	0.288902	0.613198	-0.0042751	0.269556	0	40	40	0	0.078125	0.0756144
ENSBTAG00000007214	violet	0.0694298	1.79272	0.102382	0.274982	-0.414976	-0.393005	-0.171165	0.00915815	-0.325568	0.455423	-0.161551	-0.0807315	0.0465008	0.535679	-0.0407207	0.888746	0.0417179	0	0	0	0	0	0
ENSBTAG00000007217	coral1	0.106152	66.7249	0.348766	0.512627	0.506632	0.85509	0.710884	0.885579	0.866703	0.244295	0.405362	0.474709	0.314537	0.389782	-0.368395	-0.404239	0.433395	0	0	0	0	0	0
ENSBTAG00000007220	coral1	0.115265	98.316	0.434772	0.804214	0.173914	0.386301	0.635566	0.898717	0.464656	0.412486	0.212321	0.545644	0.690608	0.857243	0.118011	0.159624	0.447422	0	0	0	0	0	0
ENSBTAG00000007234	coral1	0.129882	80.6048	0.427597	0.630225	0.463562	0.561432	0.715741	0.925401	0.830041	-0.105507	0.0155329	0.541642	0.520336	0.417021	0.00803846	-0.330623	0.717479	0	0	0	0	0	0
ENSBTAG00000007236	coral1	0.107832	12.2501	0.0642699	0.619908	0.183814	0.380077	0.231917	0.709272	0.77795	-0.0585771	-0.265056	0.000649104	-0.0128661	0.0932317	-0.365412	-0.270434	0.499222	0	10	10	0	0.00917431	0.00910747
ENSBTAG00000007244	darkviolet	0.0644918	25.1308	0.257351	0.732876	0.105577	0.241972	0.422245	0.717264	0.218543	0.513386	0.0694809	0.373249	0.401197	0.83581	-0.0686341	0.479294	0.305463	0	4	4	0	0.0148148	0.0134228
ENSBTAG00000007246	darkviolet	0.0847112	50.3695	0.585288	0.690089	0.169019	0.357613	0.650635	0.642744	0.272063	0.657833	0.464717	0.378005	0.772656	0.953078	0.224187	0.505411	0.24707	0	0	0	0	0	0
ENSBTAG00000007256	coral1	0.082867	40.4575	0.211439	0.543891	0.429183	0.631628	0.676837	0.896313	0.784248	0.315539	0.327927	0.497623	0.410534	0.556584	-0.27572	-0.116355	0.619176	0	0	0	0	0	0
ENSBTAG00000007268	blue	0.0838135	3.52402	0.14137	0.380765	0.00152823	-0.330846	-0.0134494	-0.121873	-0.404901	-0.13517	-0.277147	-0.211543	0.465082	0.156835	0.902144	0.262798	-0.26258	0	14	14	0	0.0156951	0.0155902
ENSBTAG00000007281	coral1	0.097908	14.9078	0.0791795	0.445162	0.152449	0.646793	0.493745	0.764622	0.544027	0.383006	0.42546	0.543835	0.267934	0.466529	-0.355504	-0.351112	0.179196	0	4	4	0	0.0833333	0.0625
ENSBTAG00000007299	coral1	0.126764	85.1435	0.432403	0.829239	0.287896	0.582237	0.703722	0.913132	0.690374	0.379831	0.329528	0.392161	0.701902	0.70009	0.103492	-0.0719326	0.403024	0	4	4	0	0.0206186	0.0192308
ENSBTAG00000007300	darkviolet	0.0767059	37.9766	0.38539	0.731625	0.273649	0.40027	0.640915	0.722318	0.324947	0.542726	0.258471	0.399293	0.591855	0.904083	0.0470947	0.518553	0.345119	0	0	0	0	0	0
ENSBTAG00000007303	coral1	0.116064	98.3246	0.495054	0.642567	0.518168	0.673931	0.788262	0.932999	0.621367	0.345104	0.316398	0.634882	0.514668	0.72758	-0.144602	0.0220862	0.515934	0	0	0	0	0	0
ENSBTAG00000007304	antiquewhite2	0.0553687	13.9252	0.100721	0.457806	0.170989	0.548342	0.677384	0.648599	0.558984	0.536673	0.734222	0.432215	0.768185	0.650773	0.136257	-0.111165	0.257411	0	0	0	0	0	0
ENSBTAG00000007305	coral1	0.122431	73.9232	0.37738	0.621966	0.412155	0.514313	0.799914	0.924917	0.730714	0.168124	0.194944	0.640286	0.65089	0.707086	-0.00065839	0.0370973	0.7744	0	1	1	0	0.00148588	0.00146413
ENSBTAG00000007308	darkviolet	0.126253	49.0638	0.400788	0.388797	0.273247	0.457574	0.779214	0.742809	0.363999	0.480885	0.622308	0.831665	0.79619	0.870801	0.134291	0.089502	0.446524	1	18	19	0.0909091	0.0406321	0.0418502
ENSBTAG00000007315	coral1	0.0785844	9.13688	0.0420125	0.0709252	0.330366	0.663011	0.559155	0.691168	0.776587	0.0954697	0.422896	0.64583	0.150593	0.211183	-0.522865	-0.524453	0.567061	0	18	18	0	0.0230179	0.0222772
ENSBTAG00000007318	coral1	0.0943135	39.1823	0.204506	0.595909	0.479725	0.644106	0.689216	0.871536	0.555574	0.0618355	0.155097	0.648449	0.449145	0.491484	-0.0255681	-0.328191	0.370196	0	0	0	0	0	0
ENSBTAG00000007319	coral1	0.0951694	58.2636	0.259069	0.780619	0.258478	0.645787	0.70166	0.836234	0.540519	0.570556	0.477455	0.4114	0.645844	0.793058	0.00631704	0.071055	0.204492	0	0	0	0	0	0
ENSBTAG00000007320	coral1	0.0798571	38.0094	0.194888	0.762668	0.0937081	0.522414	0.54384	0.852905	0.603645	0.4578	0.388688	0.366154	0.609429	0.634648	0.0299125	-0.199842	0.239603	1	13	14	0.0238095	0.0361111	0.0348259
ENSBTAG00000007321	darkviolet	0.0508929	15.2585	0.0938073	0.310443	-0.0604364	-0.228481	0.368857	0.236043	-0.199939	0.219104	0.136479	0.448617	0.802684	0.736809	0.675384	0.527848	0.272905	0	0	0	0	0	0
ENSBTAG00000007323	coral1	0.064399	17.9904	0.0913791	0.325872	0.499362	0.68367	0.665569	0.79129	0.808112	-0.168349	0.196621	0.61246	0.346687	0.176148	-0.150464	-0.664029	0.556816	0	0	0	0	0	0
ENSBTAG00000007330	indianred3	0.0718746	13.7051	0.442026	0.936716	0.348567	0.504179	0.548008	0.732236	0.407751	0.317811	0.130056	0.120019	0.59081	0.583541	0.294722	0.0164979	0.042478	0	5	5	0	0.027027	0.0235849
ENSBTAG00000007332	antiquewhite2	0.0704975	30.2833	0.437125	0.261769	0.512064	0.432595	0.812875	0.453587	0.272161	0.19285	0.583777	0.594493	0.898022	0.598041	0.542265	0.00395464	0.300783	0	0	0	0	0	0
ENSBTAG00000007335	coral1	0.0808334	33.6529	0.173756	0.327838	0.200003	0.551803	0.611374	0.849887	0.690066	0.432356	0.524288	0.709191	0.414062	0.609323	-0.376494	-0.19186	0.605019	1	15	16	0.0243902	0.0184957	0.0187793
ENSBTAG00000007346	brown	0.0915643	28.6092	0.292792	0.593456	0.512613	0.392992	0.795641	0.573206	0.490603	0.0450429	0.222192	0.317156	0.886256	0.57389	0.575513	0.134868	0.475891	0	0	0	0	0	0
ENSBTAG00000007352	coral1	0.0560169	16.239	0.0867093	0.690113	0.269809	0.419878	0.237173	0.742335	0.398558	0.0668915	-0.198573	0.222863	0.0199493	0.247506	-0.220085	-0.300476	0.13094	0	2	2	0	0.0434783	0.037037
ENSBTAG00000007360	coral1	0.0887721	49.2111	0.238466	0.898785	0.180572	0.390706	0.597234	0.823916	0.58324	0.349414	0.142038	0.2406	0.696742	0.723406	0.206016	0.15827	0.412075	0	0	0	0	0	0
ENSBTAG00000007362	coral1	0.0982201	63.7774	0.190285	0.682662	0.21182	0.436866	0.733858	0.780745	0.402279	0.47231	0.394718	0.582123	0.785518	0.906281	0.185818	0.259562	0.385584	0	2	2	0	0.0224719	0.0172414
ENSBTAG00000007363	antiquewhite2	0.0776113	7.93024	0.155004	0.0823185	0.0123557	0.0305203	0.429157	0.168016	0.233876	-0.0499419	0.366171	0.314497	0.807026	0.26879	0.652959	-0.17413	0.291896	0	1	1	0	0.0333333	0.0322581
ENSBTAG00000007367	coral1	0.0874461	15.0845	0.0760008	0.649304	0.00804076	0.190332	0.473433	0.784118	0.501898	0.05323	-0.082569	0.512643	0.552255	0.599029	0.10489	-0.00324646	0.601156	0	1	1	0	0.0357143	0.0357143
ENSBTAG00000007368	brown	0.055028	18.1459	0.373119	0.477424	0.78858	0.702637	0.880116	0.494701	0.525603	-0.0659943	0.297045	0.28533	0.689532	0.353948	0.423131	-0.0880562	0.254893	0	0	0	0	0	0
ENSBTAG00000007370	coral1	0.136691	107.329	0.5691	0.804534	0.337002	0.682259	0.715186	0.943888	0.747463	0.415216	0.364362	0.402787	0.596058	0.673685	-0.0626491	-0.106755	0.395803	0	0	0	0	0	0
ENSBTAG00000007371	coral1	0.0771201	9.82598	0.0503761	0.291896	-0.103598	0.372083	0.40375	0.728024	0.719894	0.383126	0.421406	0.506301	0.337345	0.473623	-0.40395	-0.222014	0.598042	1	2	3	0.166667	0.00350877	0.00520833
ENSBTAG00000007375	antiquewhite2	0.0509205	14.3122	0.223927	0.295254	0.34192	0.37607	0.677555	0.25193	0.0120111	0.428401	0.622923	0.381082	0.795723	0.681561	0.500352	0.333315	-0.0370853	0	0	0	0	0	0
ENSBTAG00000007378	coral1	0.0867921	49.3285	0.265077	0.378543	0.471862	0.724392	0.480041	0.786295	0.767809	0.0887804	0.162277	0.399897	-0.00932109	0.168699	-0.552818	-0.473943	0.417583	0	6	6	0	0.0205479	0.0191693
ENSBTAG00000007384	coral1	0.145329	149.319	0.812391	0.648644	0.380771	0.543342	0.591019	0.960067	0.718423	0.0845657	0.0110196	0.554535	0.329012	0.489107	-0.230351	-0.229337	0.617914	1	2	3	0.0243902	0.00401606	0.00556586
ENSBTAG00000007385	antiquewhite2	0.0866703	35.713	0.295806	0.529983	0.0565685	0.243094	0.646977	0.727339	0.499943	0.42992	0.423631	0.557587	0.843193	0.834152	0.218159	0.211244	0.618099	0	0	0	0	0	0
ENSBTAG00000007386	grey	0.031217	0.977145	0.0585818	0.658124	0.22404	0.347418	0.260125	0.516506	0.726479	-0.164505	-0.341442	-0.244159	0.0737873	0.0304101	-0.130678	-0.0959162	0.398123	0	4	4	0	0.0123457	0.0123457
ENSBTAG00000007387	antiquewhite2	0.0804665	18.0569	0.282737	0.210292	0.180636	0.339999	0.707192	0.444765	0.496139	0.223811	0.605756	0.493227	0.87087	0.546705	0.365883	-0.029684	0.480124	1	0	1	1	0	0.05
ENSBTAG00000007389	brown	0.115875	10.3863	0.285783	0.239625	0.615281	0.768531	0.876095	0.422494	0.514066	0.318983	0.746881	0.381437	0.669512	0.479462	0.15541	-0.00713033	0.191571	0	0	0	0	0	0
ENSBTAG00000007390	darkviolet	0.101601	39.8442	0.550702	0.57774	-0.134386	0.238353	0.412353	0.645626	0.200063	0.781255	0.432567	0.446179	0.505927	0.938982	-0.128575	0.477787	0.225871	0	0	0	0	0	0
ENSBTAG00000007394	grey	0.0266622	4.41715	0.22447	0.296435	0.593386	0.372804	0.668016	0.244078	-0.0253864	0.246798	0.312389	0.337452	0.555224	0.603945	0.362706	0.513205	0.0822559	0	0	0	0	0	0
ENSBTAG00000007395	coral1	0.14456	17.5626	0.0946366	0.256956	0.111516	0.558765	0.312005	0.721222	0.669366	0.291953	0.337365	0.447832	0.0050821	0.22756	-0.615524	-0.498058	0.346855	0	0	0	0	0	0
ENSBTAG00000007397	brown	0.0574273	3.58216	0.033324	0.636684	0.665821	0.61221	0.605139	0.613872	0.458691	0.238086	0.0432171	0.129512	0.207748	0.47755	-0.159257	0.314128	0.283184	0	0	0	0	0	0
ENSBTAG00000007415	coral1	0.0274481	4.81747	0.0206366	0.169351	-0.156012	-0.340616	0.145464	0.435274	0.115781	-0.201855	-0.2728	0.586332	0.417044	0.372965	0.265308	0.0156867	0.714189	0	0	0	0	0	0
ENSBTAG00000007417	coral1	0.056133	6.30271	0.0267276	0.790275	-0.22486	0.204798	0.148288	0.668291	0.505084	0.456897	-0.00454996	-0.0398992	0.227274	0.502076	-0.224875	0.13427	0.237933	0	0	0	0	0	0
ENSBTAG00000007421	darkviolet	0.072511	36.3038	0.312269	0.390259	0.168568	0.299047	0.575509	0.749238	0.228787	0.420201	0.343805	0.840212	0.536533	0.829048	-0.0486343	0.155825	0.458681	0	2	2	0	0.0192308	0.0153846
ENSBTAG00000007422	coral1	0.137243	120.406	0.656823	0.71692	0.248009	0.573547	0.437196	0.911625	0.74361	0.202192	0.000865421	0.312594	0.151088	0.401456	-0.404407	-0.236001	0.437263	0	1	1	0	0.00900901	0.00900901
ENSBTAG00000007430	coral1	0.128699	49.8421	0.262373	0.512463	0.559255	0.721989	0.602835	0.835211	0.830556	-0.167376	-0.00577007	0.421325	0.184208	0.150371	-0.261549	-0.549715	0.499759	0	0	0	0	0	0
ENSBTAG00000007434	darkviolet	0.0953002	59.6888	0.473744	0.722027	0.265202	0.471329	0.719694	0.76358	0.405259	0.622148	0.492142	0.449729	0.77632	0.925177	0.169616	0.335853	0.313934	0	1	1	0	0.0243902	0.0208333
ENSBTAG00000007435	darkturquoise	0.0586435	4.94697	0.196748	0.328878	0.480444	0.702383	0.616836	0.700662	0.857365	0.283315	0.400828	0.299022	0.210336	0.329982	-0.460635	-0.14046	0.574803	0	2	2	0	0.0363636	0.0333333
ENSBTAG00000007438	coral1	0.127516	18.2267	0.0947618	0.345158	0.127295	0.236005	0.332946	0.767372	0.520106	0.0588911	-0.112561	0.600192	0.0830934	0.419549	-0.436958	-0.0669995	0.720181	1	2	3	0.0833333	0.0118343	0.0165746
ENSBTAG00000007441	coral1	0.115114	74.0469	0.403357	0.639753	0.226086	0.473308	0.367247	0.861135	0.756464	-0.0390757	-0.10882	0.305936	0.173821	0.209367	-0.245069	-0.494496	0.472487	1	5	6	0.0666667	0.0581395	0.0594059
ENSBTAG00000007442	brown	0.0888135	15.9977	0.417724	0.32285	0.790312	0.900625	0.934278	0.585813	0.688035	0.21308	0.57284	0.418325	0.502928	0.439747	-0.0750372	-0.0411215	0.361042	0	16	16	0	0.0133333	0.013256
ENSBTAG00000007444	coral1	0.0216235	0.459511	0.00217947	0.517255	-0.173358	-0.126105	0.00636171	0.411952	-0.181427	0.00571648	-0.288721	0.334998	0.255733	0.360996	0.295757	-0.0812185	-0.0615347	0	6	6	0	0.0291262	0.0287081
ENSBTAG00000007447	antiquewhite2	0.0118119	0.660011	0.00432518	0.0131101	0.363563	-0.0348899	0.539732	0.237709	0.146289	-0.120229	0.0537172	0.508548	0.578128	0.454721	0.376463	0.401005	0.711521	0	1	1	0	0.0166667	0.0131579
ENSBTAG00000007453	antiquewhite2	0.068465	21.6673	0.263612	0.333724	0.391465	0.505984	0.809116	0.43121	0.313566	0.308458	0.640552	0.488561	0.875192	0.641911	0.445535	0.0910933	0.193524	0	2	2	0	0.0294118	0.0285714
ENSBTAG00000007460	coral1	0.0847857	4.12291	0.018616	0.072415	0.277742	0.391341	0.36491	0.615671	0.705191	-0.118261	-0.0384793	0.50215	-0.0923604	0.119823	-0.619963	-0.257309	0.775621	1	0	1	0.1	0	0.00934579
ENSBTAG00000007467	coral1	0.106897	68.647	0.373985	0.698686	0.014766	0.381455	0.299976	0.87562	0.58832	0.303749	0.0544069	0.347449	0.233832	0.460457	-0.281232	-0.261476	0.353257	0	0	0	0	0	0
ENSBTAG00000007474	coral1	0.0825406	36.2769	0.17363	0.681483	0.721658	0.851597	0.720204	0.785238	0.835648	-0.0193758	0.0751778	0.186222	0.27631	0.245073	-0.154314	-0.282809	0.361068	0	0	0	0	0	0
ENSBTAG00000007476	coral1	0.131144	19.7334	0.102125	0.228486	0.482592	0.734754	0.480375	0.698306	0.775	-0.0802828	0.147725	0.442527	-0.0456663	0.0251075	-0.54057	-0.624982	0.419115	2	4	6	0.181818	0.0143885	0.0207612
ENSBTAG00000007480	antiquewhite2	0.0406804	9.58432	0.107808	0.434575	0.39724	0.403745	0.725163	0.387998	0.382493	-0.0127869	0.280202	0.287549	0.811173	0.442134	0.566137	0.0322048	0.26503	0	0	0	0	0	0
ENSBTAG00000007484	brown	0.0641783	3.26063	0.0920047	-0.0232011	0.657274	0.487322	0.660097	0.466815	0.336084	-0.0717686	0.188154	0.727611	0.197484	0.33973	-0.208578	0.0116545	0.563173	0	2	2	0	0.0181818	0.0152672
ENSBTAG00000007489	coral1	0.0858127	48.07	0.243021	0.312116	0.423325	0.59741	0.708138	0.877117	0.80016	0.0361646	0.275554	0.762924	0.403607	0.427147	-0.268002	-0.37525	0.769252	0	19	19	0	0.0263889	0.0257453
ENSBTAG00000007490	darkviolet	0.0816779	46.5531	0.590837	0.51923	-0.0167633	0.161545	0.511711	0.624045	0.164331	0.686422	0.470851	0.539017	0.715398	0.967744	0.145108	0.474053	0.341433	0	25	25	0	0.0138504	0.0137287
ENSBTAG00000007494	coral1	0.149956	161.902	0.877407	0.64322	0.347192	0.617923	0.638796	0.976662	0.691287	0.294323	0.251312	0.606355	0.416726	0.600575	-0.235687	-0.2238	0.509162	0	50	50	0	0.0438982	0.0432526
ENSBTAG00000007498	antiquewhite2	0.0976678	13.229	0.105961	0.561789	0.661846	0.585205	0.768334	0.57512	0.343243	-0.014779	0.260605	0.411812	0.730246	0.423573	0.535412	-0.216869	0.119462	0	4	4	0	0.0689655	0.0689655
ENSBTAG00000007506	darkviolet	0.051862	16.5138	0.178751	0.251891	-0.163933	0.251019	0.417571	0.638947	0.24139	0.618531	0.552461	0.75768	0.46131	0.789799	-0.231158	0.0993696	0.342195	0	0	0	0	0	0
ENSBTAG00000007510	antiquewhite2	0.0664172	26.5375	0.256693	0.470543	0.633747	0.494767	0.86356	0.646707	0.512571	-0.15718	0.20255	0.579648	0.83764	0.468621	0.531501	-0.180504	0.51543	0	1	1	0	0.0322581	0.03125
ENSBTAG00000007513	brown	0.0868888	14.4464	0.226503	0.279617	0.484717	0.706464	0.74885	0.75729	0.801866	0.250831	0.394247	0.5803	0.28667	0.499743	-0.477516	-0.012544	0.704558	0	0	0	0	0	0
ENSBTAG00000007515	coral1	0.136434	65.8567	0.318822	0.706266	0.486609	0.602769	0.852632	0.881443	0.775937	0.214292	0.281017	0.467684	0.737038	0.682338	0.120906	0.0414802	0.654431	0	0	0	0	0	0
ENSBTAG00000007519	turquoise	0.0557887	16.843	0.2319	0.148849	0.930587	0.867705	0.866421	0.511051	0.640154	-0.0543584	0.439148	0.460789	0.361935	0.192314	-0.0554688	-0.288987	0.371736	0	0	0	0	0	0
ENSBTAG00000007520	coral1	0.0670407	11.865	0.0623837	0.378679	-0.111844	-0.164033	0.247307	0.615213	0.343543	-0.216775	-0.283849	0.554388	0.475247	0.383888	0.23576	-0.131924	0.74267	0	9	9	0	0.0219512	0.0214797
ENSBTAG00000007523	antiquewhite2	0.0749734	16.3936	0.212207	0.462487	0.15499	0.342363	0.651741	0.489802	0.538147	0.19596	0.424978	0.271687	0.855491	0.522733	0.432915	-0.000894515	0.387489	1	0	1	0.125	0	0.0333333
ENSBTAG00000007537	coral1	0.11885	75.5966	0.395589	0.735629	0.289176	0.547688	0.678071	0.920008	0.83973	0.143458	0.176775	0.407604	0.615335	0.532415	0.0278584	-0.22485	0.6065	0	0	0	0	0	0
ENSBTAG00000007540	coral1	0.110937	68.8844	0.290266	0.58135	0.697469	0.821054	0.916532	0.87849	0.699963	0.259417	0.438972	0.604764	0.600414	0.626796	-0.0299518	-0.115754	0.468565	0	2	2	0	0.0181818	0.018018
ENSBTAG00000007547	brown	0.0711567	24.8393	0.41319	0.644032	0.785976	0.810818	0.888962	0.65336	0.605683	0.133122	0.302099	0.269082	0.588422	0.488684	0.180061	0.0320857	0.260031	0	1	1	0	0.05	0.0263158
ENSBTAG00000007553	darkviolet	0.0824282	50.4112	0.708418	0.402024	0.10013	0.233313	0.619157	0.549756	0.0944171	0.623509	0.52961	0.649404	0.739545	0.973532	0.179424	0.510081	0.312731	0	0	0	0	0	0
ENSBTAG00000007554	turquoise	0.108236	18.0174	0.711342	-0.0493962	0.947064	0.685733	0.571532	0.0901811	0.344445	-0.226273	0.193718	0.0622879	0.0168846	-0.147375	-0.0457514	-0.147662	0.0823935	0	0	0	0	0	0
ENSBTAG00000007559	coral1	0.0751888	27.8651	0.143596	0.714238	0.441967	0.708094	0.741395	0.825613	0.624179	0.284228	0.245341	0.425853	0.478187	0.627187	-0.10025	0.0193542	0.340674	0	0	0	0	0	0
ENSBTAG00000007562	coral1	0.0761231	19.101	0.0976721	0.527597	0.379904	0.390606	0.556692	0.792982	0.668341	-0.256225	-0.0537717	0.504929	0.522489	0.241948	0.217312	-0.544458	0.585475	0	2	2	0	0.0121951	0.0110497
ENSBTAG00000007566	antiquewhite2	0.0358725	4.37897	0.0212716	0.505025	-0.267231	0.0561636	0.223312	0.584917	0.279104	0.68431	0.354671	0.279635	0.456738	0.737203	-0.0895674	0.299054	0.316793	1	32	33	0.125	0.049922	0.0508475
ENSBTAG00000007567	coral1	0.123416	37.6085	0.202758	0.28954	0.151947	0.421968	0.438962	0.821972	0.570746	0.245296	0.279076	0.723773	0.237897	0.45684	-0.396984	-0.335264	0.564295	0	2	2	0	0.0185185	0.0166667
ENSBTAG00000007570	coral1	0.0850284	43.6066	0.224497	0.405164	0.50722	0.635242	0.710623	0.872522	0.862082	-0.0387676	0.221648	0.610386	0.429855	0.33136	-0.155599	-0.461506	0.716877	0	0	0	0	0	0
ENSBTAG00000007572	antiquewhite2	0.0991415	42.7898	0.773567	0.531416	0.136487	0.175046	0.615904	0.496343	0.248764	0.167545	0.315386	0.420115	0.970699	0.648761	0.695753	0.0646385	0.286514	0	0	0	0	0	0
ENSBTAG00000007586	coral1	0.101785	28.275	0.145231	0.500297	0.0285406	0.345364	0.520665	0.841711	0.735274	0.334971	0.230098	0.516609	0.442018	0.638784	-0.2888	0.0392866	0.759855	0	1	1	0	0.0114943	0.0113636
ENSBTAG00000007588	coral1	0.0519819	5.79751	0.0279491	0.161645	0.064455	0.413453	0.43993	0.684204	0.633455	0.455105	0.528608	0.572746	0.27947	0.487827	-0.463905	-0.153397	0.585292	0	12	12	0	0.0273973	0.0269663
ENSBTAG00000007591	coral1	0.0884157	46.2422	0.248135	0.641016	0.0414727	0.151915	0.416412	0.850259	0.571409	0.00230378	-0.122083	0.512186	0.516987	0.513128	0.092588	-0.167111	0.687982	0	2	2	0	0.0112994	0.0104167
ENSBTAG00000007592	darkviolet	0.0692672	17.0215	0.248297	0.365555	-0.132429	-0.112121	0.311035	0.358598	-0.150212	0.534134	0.193081	0.456687	0.529519	0.884626	0.174926	0.739157	0.271284	0	0	0	0	0	0
ENSBTAG00000007593	coral1	0.0691106	20.7748	0.0439678	0.387042	0.625736	0.598889	0.936711	0.680509	0.623987	0.239152	0.470481	0.587133	0.738561	0.693303	0.121245	0.209959	0.671255	0	1	1	0	0.0196078	0.0192308
ENSBTAG00000007595	coral1	0.0890984	44.4256	0.229032	0.691956	0.29616	0.341201	0.624958	0.883549	0.630892	0.170944	0.0199975	0.495496	0.561035	0.678813	0.0164873	0.130139	0.735709	0	0	0	0	0	0
ENSBTAG00000007605	darkviolet	0.0548529	13.6002	0.0882966	0.404939	0.13707	0.297306	0.611775	0.734823	0.420344	0.304977	0.218898	0.727218	0.509473	0.783668	-0.132423	0.270032	0.663525	0	0	0	0	0	0
ENSBTAG00000007606	coral1	0.0913484	57.5565	0.287522	0.67915	0.491428	0.784662	0.718642	0.856456	0.580373	0.526652	0.429544	0.443382	0.3902	0.692409	-0.270223	0.0542225	0.248407	0	1	1	0	0.0117647	0.0108696
ENSBTAG00000007614	coral1	0.0557437	15.5996	0.0404036	0.688087	-0.202821	0.00696389	0.345488	0.595522	0.121541	0.408089	0.191012	0.383118	0.776897	0.773175	0.454672	0.174319	0.1849	0	2	2	0	0.010929	0.010582
ENSBTAG00000007617	coral1	0.101429	71.168	0.372658	0.513336	0.266932	0.479327	0.658504	0.929344	0.733876	0.282174	0.249613	0.663981	0.469165	0.667209	-0.262145	-0.0268593	0.772446	0	0	0	0	0	0
ENSBTAG00000007620	coral1	0.0628872	23.4331	0.0545056	0.475553	0.611947	0.691444	0.872674	0.719858	0.725944	-0.0274606	0.396164	0.510351	0.764052	0.394892	0.312925	-0.390565	0.461371	0	0	0	0	0	0
ENSBTAG00000007622	coral1	0.0821841	42.7896	0.210014	0.911794	0.151491	0.277036	0.510917	0.836272	0.450888	0.257624	-0.0269147	0.312249	0.63593	0.712647	0.241832	0.140638	0.399156	0	0	0	0	0	0
ENSBTAG00000007630	floralwhite	0.0234491	2.93275	0.186927	-0.150663	0.578631	0.472349	0.743512	0.37915	0.232505	0.0845544	0.581138	0.847491	0.518839	0.430683	0.090139	-0.106506	0.420493	0	2	2	0	0.00877193	0.00873362
ENSBTAG00000007634	coral1	0.0934402	64.3739	0.348155	0.421599	0.374186	0.652014	0.439279	0.813281	0.788729	0.0761321	0.0613768	0.391565	-0.0333609	0.203921	-0.600376	-0.393466	0.501151	0	27	27	0	0.0369863	0.0355731
ENSBTAG00000007635	coral1	0.0377695	8.60324	0.0457319	0.374112	0.185065	0.568621	0.266342	0.668626	0.572496	0.474243	0.287375	0.232933	-0.117637	0.311896	-0.710351	-0.153654	0.232119	0	52	52	0	0.038864	0.0382072
ENSBTAG00000007639	coral1	0.050076	3.74721	0.017492	0.353065	0.286044	0.200251	0.436036	0.55282	0.727402	-0.346657	-0.145364	0.223997	0.43672	0.0829273	0.193804	-0.333832	0.750466	0	2	2	0	0.0165289	0.0147059
ENSBTAG00000007644	antiquewhite2	0.0878611	27.7519	0.121431	0.632532	0.245361	0.310104	0.655898	0.760438	0.680223	-0.0940815	0.0177634	0.437674	0.752267	0.491995	0.344482	-0.144107	0.68494	0	13	13	0	0.0462633	0.0457746
ENSBTAG00000007648	antiquewhite2	0.0460302	9.43875	0.104883	0.298051	-0.125316	-0.187342	0.393914	0.408237	0.102335	0.290975	0.14711	0.504844	0.707986	0.784205	0.328374	0.558534	0.622866	1	3	4	0.037037	0.032967	0.0338983
ENSBTAG00000007658	coral1	0.105854	35.1848	0.175389	0.610205	0.460114	0.855536	0.787322	0.816013	0.66617	0.515543	0.626476	0.45026	0.542078	0.633946	-0.146352	-0.143421	0.199466	0	23	23	0	0.0214953	0.0208522
ENSBTAG00000007661	blue	0.0481567	1.98492	0.0287942	0.277124	-0.134954	-0.447594	0.0554309	0.0837272	-0.174619	-0.230477	-0.266132	0.123117	0.607756	0.240461	0.839418	0.111681	0.220466	0	1	1	0	0.00892857	0.00884956
ENSBTAG00000007662	darkviolet	0.0666179	7.04716	0.0901913	0.395358	-0.36585	-0.0914502	0.153779	0.528861	0.167575	0.597724	0.151806	0.388953	0.302469	0.779497	-0.249421	0.52786	0.459409	0	2	2	0	0.0869565	0.047619
ENSBTAG00000007665	coral1	0.0912372	56.4385	0.305255	0.823898	0.481759	0.664144	0.523185	0.855415	0.654495	0.0654878	-0.0779826	0.213838	0.222335	0.336396	-0.14916	-0.262583	0.252299	0	2	2	0	0.00611621	0.00595238
ENSBTAG00000007684	coral1	0.0537848	6.49068	0.0311002	0.201925	0.12702	0.231453	0.473426	0.686101	0.381245	-0.05731	0.204557	0.850326	0.52655	0.391675	0.12405	-0.493641	0.528907	0	11	11	0	0.0100733	0.0100733
ENSBTAG00000007685	coral1	0.0713566	16.418	0.0589118	0.545829	0.508694	0.761312	0.801483	0.730506	0.858421	0.128935	0.44499	0.312338	0.641982	0.3727	0.0945808	-0.343471	0.416577	0	0	0	0	0	0
ENSBTAG00000007689	coral1	0.0467429	13.3526	0.0630949	0.262972	0.499998	0.355874	0.464389	0.675199	0.675667	-0.365244	-0.219133	0.479242	0.139945	0.084406	-0.171018	-0.37513	0.779806	0	4	4	0	0.00356506	0.00352734
ENSBTAG00000007696	coral1	0.103164	55.3127	0.301932	0.429415	0.0523636	0.401851	0.317258	0.828138	0.718908	0.160866	0.0320229	0.459161	0.0583682	0.335154	-0.553024	-0.292465	0.604698	0	6	6	0	0.025641	0.0242915
ENSBTAG00000007700	brown	0.0457447	13.3733	0.302453	0.411795	0.846745	0.832295	0.808274	0.578538	0.441952	0.206528	0.364917	0.399495	0.331366	0.446201	-0.0898908	0.0482178	0.181239	1	1	2	0.0833333	0.0232558	0.0363636
ENSBTAG00000007705	darkviolet	0.0952481	63.2916	0.6019	0.667992	0.0149462	0.320136	0.488822	0.797905	0.316584	0.680291	0.360932	0.521525	0.527752	0.917283	-0.114122	0.325	0.328594	0	6	6	0	0.00883652	0.00843882
ENSBTAG00000007709	darkviolet	0.0872039	13.3255	0.0542813	0.382568	0.00681313	0.120868	0.414301	0.748627	0.330112	0.308185	0.226737	0.722026	0.526288	0.678236	0.0034217	-0.0200277	0.582333	0	2	2	0	0.015625	0.015625
ENSBTAG00000007712	coral1	0.127899	5.88461	0.0299177	0.60672	-0.368125	-0.0576779	0.00494788	0.645248	0.441644	0.1212	-0.237245	0.157058	0.199468	0.333357	-0.123134	-0.135515	0.427809	0	0	0	0	0	0
ENSBTAG00000007721	brown	0.0683276	12.2702	0.219197	0.155161	0.475031	0.661065	0.870023	0.638829	0.694582	0.144845	0.651029	0.71901	0.696958	0.475925	0.0484384	-0.286632	0.577657	0	0	0	0	0	0
ENSBTAG00000007725	coral1	0.120042	79.2372	0.368668	0.816205	0.1638	0.487867	0.656126	0.879534	0.579759	0.450241	0.35757	0.431814	0.746871	0.77583	0.153382	-0.000861756	0.355932	0	3	3	0	0.0517241	0.05
ENSBTAG00000007728	brown	0.104875	40.7946	0.347529	0.427409	0.495919	0.660785	0.871955	0.8123	0.53429	0.268374	0.546011	0.811799	0.733054	0.688431	0.110983	-0.184605	0.44573	0	0	0	0	0	0
ENSBTAG00000007732	coral1	0.0667019	23.0155	0.112807	0.412204	0.70091	0.778022	0.54189	0.698991	0.675002	-0.137413	0.0382422	0.329081	0.0288705	0.0382798	-0.301014	-0.555705	0.274852	0	25	25	0	0.0186428	0.0182749
ENSBTAG00000007734	coral1	0.0362344	0.388809	0.00179883	-0.0595657	-0.0115568	0.297859	0.183917	0.362988	0.116387	0.167411	0.437523	0.61168	0.15036	0.144816	-0.147897	-0.616988	-0.0385847	0	9	9	0	0.0271084	0.025788
ENSBTAG00000007737	antiquewhite2	0.0628511	24.4159	0.21312	0.500486	0.663852	0.597814	0.834764	0.403979	0.366583	0.197769	0.424993	0.199526	0.762676	0.533338	0.472921	0.225441	0.151907	0	0	0	0	0	0
ENSBTAG00000007739	antiquewhite2	0.0763485	23.9742	0.429078	0.413058	0.0180698	0.106742	0.556787	0.403398	0.168296	0.192421	0.35131	0.449105	0.929983	0.645246	0.647376	0.112172	0.257849	0	0	0	0	0	0
ENSBTAG00000007754	coral1	0.0647026	25.476	0.0821972	0.552858	0.429648	0.64455	0.8516	0.696949	0.536789	0.445352	0.50734	0.497045	0.686386	0.791827	0.0337139	0.274921	0.400329	0	0	0	0	0	0
[truncated: 4,801 more rows]
